# Supplementary material for: The SMYD3-dependent H3K4me3 status of IGF2 intensifies local Th2 differentiation in CRSwNP via positive feedback
Source: Cell Commun Signal. 2023 Nov 30;21:345. doi: 10.1186/s12964-023-01375-y (PMC10688075; doi:10.1186/s12964-023-01375-y)
Supplement: Supplementary file 2 — Additional file 1. [file 12964_2023_1375_MOESM1_ESM.xlsx]

## Sheet: Fig4.B-D
Term	Database	ID	Input_number	Background_number	Rich_factor	P_Value	Corrected P_Value	Input
NMDA selective glutamate receptor complex	cellular_component	GO:0017146	5	11	5.83	0.0102014	0.317051	hsa:116444:GRIN3B|hsa:22871:NLGN1|hsa:2903:GRIN2A|hsa:2059:EPS8|hsa:2906:GRIN2D
axolemma	cellular_component	GO:0030673	6	14	5.5	0.00617352	0.261751	hsa:134:ADORA1|hsa:3756:KCNH1|hsa:286:ANK1|hsa:26047:CNTNAP2|hsa:6092:ROBO2|hsa:6506:SLC1A2
axon initial segment	cellular_component	GO:0043194	5	12	5.35	0.0134177	0.352762	hsa:274:BIN1|hsa:57554:LRRC7|hsa:3785:KCNQ2|hsa:288:ANK3|hsa:23114:NFASC
fascia adherens	cellular_component	GO:0005916	4	10	5.13	0.0295386	0.442904	hsa:1499:CTNNB1|hsa:29119:CTNNA3|hsa:2697:GJA1|hsa:1000:CDH2
presynaptic active zone	cellular_component	GO:0048786	10	30	4.28	0.00203982	0.136653	hsa:440279:UNC13C|hsa:134:ADORA1|hsa:4915:NTRK2|hsa:26059:ERC2|hsa:9699:RIMS2|hsa:27445:PCLO|hsa:9162:DGKI|hsa:6853:SYN1|hsa:22999:RIMS1|hsa:2571:GAD1
neuron part	cellular_component	GO:0097458	176	1284	1.76	1.95914e-05	0.0118123	hsa:27445:PCLO|hsa:55714:TENM3|hsa:2892:GRIA3|hsa:5499:PPP1CA|hsa:30001:ERO1A|hsa:6712:SPTBN2|hsa:5961:PRPH2|hsa:6853:SYN1|hsa:2771:GNAI2|hsa:11130:ZWINT|hsa:2903:GRIN2A|hsa:306:ANXA3|hsa:9912:ARHGAP44|hsa:8473:OGT|hsa:1630:DCC|hsa:3000:GUCY2D|hsa:11104:KATNA1|hsa:8676:STX11|hsa:6506:SLC1A2|hsa:775:CACNA1C|hsa:57502:NLGN4X|hsa:26047:CNTNAP2|hsa:5101:PCDH9|hsa:8601:RGS20|hsa:2182:ACSL4|hsa:23122:C…
plasma membrane region	cellular_component	GO:0098590	133	932	1.83	3.83654e-05	0.0182619	hsa:2892:GRIA3|hsa:1803:DPP4|hsa:257177:CFAP126|hsa:6712:SPTBN2|hsa:301:ANXA1|hsa:5743:PTGS2|hsa:4988:OPRM1|hsa:2903:GRIN2A|hsa:26509:MYOF|hsa:3773:KCNJ16|hsa:5144:PDE4D|hsa:140803:TRPM6|hsa:6506:SLC1A2|hsa:57689:LRRC4C|hsa:222962:SLC29A4|hsa:57502:NLGN4X|hsa:26047:CNTNAP2|hsa:55107:ANO1|hsa:23122:CLASP2|hsa:6550:SLC9A3|hsa:56899:ANKS1B|hsa:359:AQP2|hsa:10253:SPRY2|hsa:57451:TENM2|hsa:286:ANK1|hs…
Golgi apparatus	cellular_component	GO:0005794	190	1431	1.7	4.75006e-05	0.0214798	hsa:55568:GALNT10|hsa:643707:GOLGA6L4|hsa:9197:AC104472.3|hsa:374:AREG|hsa:19:ABCA1|hsa:2802:GOLGA3|hsa:890:CCNA2|hsa:6712:SPTBN2|hsa:56894:AGPAT3|hsa:54463:RETREG1|hsa:6853:SYN1|hsa:10090:UST|hsa:10631:POSTN|hsa:25834:MGAT4C|hsa:2651:GCNT2|hsa:113451:AZIN2|hsa:3133:HLA-E|hsa:25865:PRKD2|hsa:55755:CDK5RAP2|hsa:10071:MUC12|hsa:10717:AP4B1|hsa:2131:EXT1|hsa:8676:STX11|hsa:22862:FNDC3A|hsa:51301:GCN…
postsynapse	cellular_component	GO:0098794	61	352	2.22	5.53315e-05	0.0218349	hsa:27445:PCLO|hsa:2892:GRIA3|hsa:8777:MPDZ|hsa:5499:PPP1CA|hsa:9228:DLGAP2|hsa:27185:TSNAX-DISC1|hsa:23345:SYNE1|hsa:386617:KCTD8|hsa:9863:MAGI2|hsa:6853:SYN1|hsa:1501:CTNND2|hsa:27091:CACNG5|hsa:8514:KCNAB2|hsa:6695:SPOCK1|hsa:3908:LAMA2|hsa:6622:SNCA|hsa:11178:LZTS1|hsa:9912:ARHGAP44|hsa:8001:GLRA3|hsa:4988:OPRM1|hsa:2741:GLRA1|hsa:57451:TENM2|hsa:8601:RGS20|hsa:775:CACNA1C|hsa:57689:LRRC4C|hs…
neuron projection	cellular_component	GO:0043005	133	947	1.8	7.20437e-05	0.0250601	hsa:2892:GRIA3|hsa:5499:PPP1CA|hsa:30001:ERO1A|hsa:6853:SYN1|hsa:2771:GNAI2|hsa:10611:PDLIM5|hsa:2903:GRIN2A|hsa:306:ANXA3|hsa:9912:ARHGAP44|hsa:8473:OGT|hsa:1630:DCC|hsa:11104:KATNA1|hsa:6506:SLC1A2|hsa:26047:CNTNAP2|hsa:5101:PCDH9|hsa:23122:CLASP2|hsa:1837:DTNA|hsa:56899:ANKS1B|hsa:113451:AZIN2|hsa:23265:EXOC7|hsa:4914:NTRK1|hsa:286:ANK1|hsa:4752:NEK3|hsa:2560:GABRB1|hsa:57554:LRRC7|hsa:8514:KC…
Term	Database	ID	Input_number	Background_number	Rich_factor	P_Value	Corrected P_Value	Input
transcription regulatory region DNA binding	molecular_function	GO:0044212	103	810	1.63	0.00659162	0.271614	hsa:64641:EBF2|hsa:9745:ZNF536|hsa:1390:CREM|hsa:27022:FOXD3|hsa:4487:MSX1|hsa:2104:ESRRG|hsa:5079:PAX5|hsa:55755:CDK5RAP2|hsa:57623:ZFAT|hsa:1499:CTNNB1|hsa:2637:GBX2|hsa:25942:SIN3A|hsa:2296:FOXC1|hsa:116039:OSR2|hsa:55205:ZNF532|hsa:64754:SMYD3|hsa:6934:TCF7L2|hsa:79977:GRHL2|hsa:6656:SOX1|hsa:125919:ZNF543|hsa:51621:KLF13|hsa:6256:RXRA|hsa:1482:NKX2-5|hsa:2294:FOXF1|hsa:6862:TBXT|hsa:6662:SOX…
regulatory region nucleic acid binding	molecular_function	GO:0001067	103	814	1.62	0.00743585	0.286337	hsa:64641:EBF2|hsa:9745:ZNF536|hsa:1390:CREM|hsa:27022:FOXD3|hsa:4487:MSX1|hsa:2104:ESRRG|hsa:5079:PAX5|hsa:55755:CDK5RAP2|hsa:57623:ZFAT|hsa:1499:CTNNB1|hsa:2637:GBX2|hsa:25942:SIN3A|hsa:2296:FOXC1|hsa:116039:OSR2|hsa:55205:ZNF532|hsa:64754:SMYD3|hsa:6934:TCF7L2|hsa:79977:GRHL2|hsa:6656:SOX1|hsa:125919:ZNF543|hsa:51621:KLF13|hsa:6256:RXRA|hsa:1482:NKX2-5|hsa:2294:FOXF1|hsa:6862:TBXT|hsa:6662:SOX…
sequence-specific DNA binding	molecular_function	GO:0043565	125	1025	1.57	0.00988506	0.31479	hsa:64641:EBF2|hsa:9745:ZNF536|hsa:23261:CAMTA1|hsa:1390:CREM|hsa:27022:FOXD3|hsa:4487:MSX1|hsa:2104:ESRRG|hsa:5079:PAX5|hsa:79192:IRX1|hsa:286380:FOXD4L3|hsa:1112:FOXN3|hsa:338917:VSX2|hsa:57623:ZFAT|hsa:63976:PRDM16|hsa:2637:GBX2|hsa:25942:SIN3A|hsa:2296:FOXC1|hsa:3164:NR4A1|hsa:116039:OSR2|hsa:55205:ZNF532|hsa:4436:MSH2|hsa:64754:SMYD3|hsa:6934:TCF7L2|hsa:79977:GRHL2|hsa:6656:SOX1|hsa:25913:PO…
histone-lysine N-methyltransferase activity	molecular_function	GO:0018024	10	45	2.85	0.0209821	0.40768	hsa:2122:MECOM|hsa:58508:KMT2C|hsa:84444:DOT1L|hsa:10919:EHMT2|hsa:63976:PRDM16|hsa:56979:PRDM9|hsa:9070:ASH2L|hsa:51111:KMT5B|hsa:7799:PRDM2|hsa:64754:SMYD3
protein methyltransferase activity	molecular_function	GO:0008276	16	81	2.53	0.0107859	0.329554	hsa:2122:MECOM|hsa:58508:KMT2C|hsa:29104:N6AMT1|hsa:79823:CAMKMT|hsa:84444:DOT1L|hsa:54496:PRMT7|hsa:63976:PRDM16|hsa:7799:PRDM2|hsa:399818:EEF1AKMT2|hsa:10919:EHMT2|hsa:9070:ASH2L|hsa:51111:KMT5B|hsa:149281:METTL11B|hsa:59336:PRDM13|hsa:56979:PRDM9|hsa:64754:SMYD3
protein-lysine N-methyltransferase activity	molecular_function	GO:0016279	12	56	2.75	0.0152473	0.375739	hsa:2122:MECOM|hsa:58508:KMT2C|hsa:79823:CAMKMT|hsa:84444:DOT1L|hsa:10919:EHMT2|hsa:63976:PRDM16|hsa:7799:PRDM2|hsa:399818:EEF1AKMT2|hsa:9070:ASH2L|hsa:51111:KMT5B|hsa:56979:PRDM9|hsa:64754:SMYD3
lysine N-methyltransferase activity	molecular_function	GO:0016278	12	57	2.7	0.0170149	0.377004	hsa:2122:MECOM|hsa:58508:KMT2C|hsa:79823:CAMKMT|hsa:84444:DOT1L|hsa:10919:EHMT2|hsa:63976:PRDM16|hsa:7799:PRDM2|hsa:399818:EEF1AKMT2|hsa:9070:ASH2L|hsa:51111:KMT5B|hsa:56979:PRDM9|hsa:64754:SMYD3
histone methyltransferase activity	molecular_function	GO:0042054	12	57	2.7	0.0170149	0.377004	hsa:2122:MECOM|hsa:58508:KMT2C|hsa:84444:DOT1L|hsa:51111:KMT5B|hsa:63976:PRDM16|hsa:7799:PRDM2|hsa:10919:EHMT2|hsa:9070:ASH2L|hsa:54496:PRMT7|hsa:59336:PRDM13|hsa:56979:PRDM9|hsa:64754:SMYD3
RNA polymerase II regulatory region DNA binding	molecular_function	GO:0001012	74	580	1.64	0.0173087	0.378116	hsa:55509:BATF3|hsa:4211:MEIS1|hsa:60468:BACH2|hsa:9970:NR1I3|hsa:55636:CHD7|hsa:391723:HELT|hsa:7019:TFAM|hsa:9189:ZBED1|hsa:9745:ZNF536|hsa:6862:TBXT|hsa:5325:PLAGL1|hsa:22926:ATF6|hsa:4802:NFYC|hsa:2909:ARHGAP35|hsa:170302:ARX|hsa:389058:SP5|hsa:1820:ARID3A|hsa:1999:ELF3|hsa:4010:LMX1B|hsa:51804:SIX4|hsa:171392:ZNF675|hsa:2494:NR5A2|hsa:64641:EBF2|hsa:8648:NCOA1|hsa:6299:SALL1|hsa:27022:FOXD3|…
RNA polymerase II transcription factor activity, sequence-specific DNA binding	molecular_function	GO:0000981	79	626	1.62	0.0177816	0.383811	hsa:55509:BATF3|hsa:60468:BACH2|hsa:9970:NR1I3|hsa:391723:HELT|hsa:7019:TFAM|hsa:23261:CAMTA1|hsa:9745:ZNF536|hsa:6862:TBXT|hsa:1820:ARID3A|hsa:5325:PLAGL1|hsa:6662:SOX9|hsa:9314:KLF4|hsa:117154:DACH2|hsa:2909:ARHGAP35|hsa:116039:OSR2|hsa:170302:ARX|hsa:64641:EBF2|hsa:5813:PURA|hsa:639:PRDM1|hsa:2290:FOXG1|hsa:6943:TCF21|hsa:4784:NFIX|hsa:51804:SIX4|hsa:5081:PAX7|hsa:2494:NR5A2|hsa:2308:FOXO1|hsa…
transcription regulatory region sequence-specific DNA binding	molecular_function	GO:0000976	82	655	1.61	0.0187597	0.393271	hsa:55509:BATF3|hsa:4211:MEIS1|hsa:60468:BACH2|hsa:9970:NR1I3|hsa:55636:CHD7|hsa:391723:HELT|hsa:7019:TFAM|hsa:9189:ZBED1|hsa:9745:ZNF536|hsa:6862:TBXT|hsa:5325:PLAGL1|hsa:6662:SOX9|hsa:9314:KLF4|hsa:2909:ARHGAP35|hsa:1390:CREM|hsa:170302:ARX|hsa:389058:SP5|hsa:1820:ARID3A|hsa:1999:ELF3|hsa:4010:LMX1B|hsa:51804:SIX4|hsa:171392:ZNF675|hsa:2494:NR5A2|hsa:64641:EBF2|hsa:6670:SP3|hsa:27022:FOXD3|hsa:…
Term	Database	ID	Input_number	Background_number	Rich_factor	P_Value	Corrected P_Value	Input
protein methylation	biological_process	GO:0006479	25	159	2.02	0.0205106	0.407338	hsa:84444:DOT1L|hsa:9070:ASH2L|hsa:51111:KMT5B|hsa:149281:METTL11B|hsa:56979:PRDM9|hsa:5081:PAX7|hsa:26053:AUTS2|hsa:5079:PAX5|hsa:59336:PRDM13|hsa:399818:EEF1AKMT2|hsa:54496:PRMT7|hsa:8473:OGT|hsa:79823:CAMKMT|hsa:1499:CTNNB1|hsa:9682:AL451062.3|hsa:63976:PRDM16|hsa:2625:GATA3|hsa:10919:EHMT2|hsa:7799:PRDM2|hsa:64754:SMYD3|hsa:2122:MECOM|hsa:58508:KMT2C|hsa:29104:N6AMT1|hsa:6830:SUPT6H|hsa:9555:…
histone methylation	biological_process	GO:0016571	21	126	2.14	0.0192377	0.394117	hsa:2122:MECOM|hsa:5081:PAX7|hsa:58508:KMT2C|hsa:9555:MACROH2A1|hsa:26053:AUTS2|hsa:8473:OGT|hsa:9682:AL451062.3|hsa:84444:DOT1L|hsa:1499:CTNNB1|hsa:54496:PRMT7|hsa:5079:PAX5|hsa:63976:PRDM16|hsa:7799:PRDM2|hsa:6830:SUPT6H|hsa:10919:EHMT2|hsa:2625:GATA3|hsa:9070:ASH2L|hsa:51111:KMT5B|hsa:59336:PRDM13|hsa:56979:PRDM9|hsa:64754:SMYD3
positive regulation of transcription from RNA polymerase II promoter	biological_process	GO:0045944	120	1005	1.53	0.0188466	0.393271	hsa:64641:EBF2|hsa:8648:NCOA1|hsa:23261:CAMTA1|hsa:1390:CREM|hsa:2958:GTF2A2|hsa:116986:AGAP2|hsa:7422:VEGFA|hsa:136259:KLF14|hsa:27022:FOXD3|hsa:4487:MSX1|hsa:25865:PRKD2|hsa:5079:PAX5|hsa:137735:ABRA|hsa:8473:OGT|hsa:6934:TCF7L2|hsa:57623:ZFAT|hsa:1499:CTNNB1|hsa:2637:GBX2|hsa:25942:SIN3A|hsa:2296:FOXC1|hsa:3164:NR4A1|hsa:116039:OSR2|hsa:64754:SMYD3|hsa:55534:MAML3|hsa:79977:GRHL2|hsa:6656:SOX1…
histone lysine methylation	biological_process	GO:0034968	18	99	2.33	0.0143785	0.368678	hsa:2122:MECOM|hsa:8473:OGT|hsa:58508:KMT2C|hsa:9555:MACROH2A1|hsa:26053:AUTS2|hsa:9682:AL451062.3|hsa:84444:DOT1L|hsa:1499:CTNNB1|hsa:10919:EHMT2|hsa:5079:PAX5|hsa:63976:PRDM16|hsa:7799:PRDM2|hsa:6830:SUPT6H|hsa:2625:GATA3|hsa:9070:ASH2L|hsa:51111:KMT5B|hsa:56979:PRDM9|hsa:64754:SMYD3
peptidyl-lysine methylation	biological_process	GO:0018022	20	109	2.35	0.00947696	0.309289	hsa:2122:MECOM|hsa:6830:SUPT6H|hsa:58508:KMT2C|hsa:9555:MACROH2A1|hsa:26053:AUTS2|hsa:8473:OGT|hsa:79823:CAMKMT|hsa:84444:DOT1L|hsa:1499:CTNNB1|hsa:10919:EHMT2|hsa:5079:PAX5|hsa:63976:PRDM16|hsa:9682:AL451062.3|hsa:7799:PRDM2|hsa:399818:EEF1AKMT2|hsa:2625:GATA3|hsa:9070:ASH2L|hsa:51111:KMT5B|hsa:56979:PRDM9|hsa:64754:SMYD3
regulation of histone deacetylase activity	biological_process	GO:1901725	4	6	8.56	0.00824293	0.289467	hsa:25865:PRKD2|hsa:5587:PRKD1|hsa:221477:C6orf89|hsa:7422:VEGFA
epithelial cell proliferation	biological_process	GO:0050673	51	341	1.92	0.00358086	0.183103	hsa:5155:PDGFB|hsa:3952:LEP|hsa:374:AREG|hsa:5909:RAP1GAP|hsa:6091:ROBO1|hsa:6662:SOX9|hsa:4288:MKI67|hsa:80139:ZNF703|hsa:4763:NF1|hsa:116986:AGAP2|hsa:54206:ERRFI1|hsa:652:BMP4|hsa:6422:SFRP1|hsa:120425:JAML|hsa:26051:PPP1R16B|hsa:25865:PRKD2|hsa:23385:NCSTN|hsa:7057:THBS1|hsa:10413:YAP1|hsa:51804:SIX4|hsa:7049:TGFBR3|hsa:3280:HES1|hsa:8854:ALDH1A2|hsa:5797:PTPRM|hsa:5613:PRKX|hsa:6869:TACR1|hs…
regulation of epithelial cell proliferation	biological_process	GO:0050678	44	283	2	0.00348886	0.181341	hsa:5155:PDGFB|hsa:3952:LEP|hsa:5909:RAP1GAP|hsa:6091:ROBO1|hsa:6662:SOX9|hsa:80139:ZNF703|hsa:4763:NF1|hsa:116986:AGAP2|hsa:54206:ERRFI1|hsa:652:BMP4|hsa:6422:SFRP1|hsa:120425:JAML|hsa:26051:PPP1R16B|hsa:25865:PRKD2|hsa:7057:THBS1|hsa:10413:YAP1|hsa:7049:TGFBR3|hsa:3280:HES1|hsa:8854:ALDH1A2|hsa:5797:PTPRM|hsa:51804:SIX4|hsa:6869:TACR1|hsa:1499:CTNNB1|hsa:6664:SOX11|hsa:7422:VEGFA|hsa:135228:CD1…
mesenchymal to epithelial transition	biological_process	GO:0060231	8	19	5.4	0.00176027	0.124374	hsa:652:BMP4|hsa:1499:CTNNB1|hsa:6299:SALL1|hsa:7490:WT1|hsa:2625:GATA3|hsa:54361:WNT4|hsa:2668:GDNF|hsa:5076:PAX2
epithelial cell differentiation	biological_process	GO:0030855	78	548	1.83	0.00139413	0.114622	hsa:6943:TCF21|hsa:1999:ELF3|hsa:5155:PDGFB|hsa:54206:ERRFI1|hsa:2294:FOXF1|hsa:9370:ADIPOQ|hsa:23254:KAZN|hsa:10411:RAPGEF3|hsa:5170:PDPK1|hsa:6662:SOX9|hsa:9314:KLF4|hsa:80781:COL18A1|hsa:10413:YAP1|hsa:170302:ARX|hsa:5618:PRLR|hsa:54472:TOLLIP|hsa:3872:KRT17|hsa:652:BMP4|hsa:2494:NR5A2|hsa:10626:TRIM16|hsa:8419:BFSP2|hsa:26051:PPP1R16B|hsa:1000:CDH2|hsa:301:ANXA1|hsa:8650:NUMB|hsa:3398:ID2|hsa…
regulation of epithelial cell differentiation	biological_process	GO:0030856	24	117	2.63	0.00138153	0.114622	hsa:84913:ATOH8|hsa:6662:SOX9|hsa:652:BMP4|hsa:10626:TRIM16|hsa:10413:YAP1|hsa:8650:NUMB|hsa:3280:HES1|hsa:4610:MYCL|hsa:5613:PRKX|hsa:1499:CTNNB1|hsa:135228:CD109|hsa:2625:GATA3|hsa:4851:NOTCH1|hsa:7122:CLDN5|hsa:79977:GRHL2|hsa:5076:PAX2|hsa:595:CCND1|hsa:9370:ADIPOQ|hsa:5618:PRLR|hsa:54206:ERRFI1|hsa:4613:MYCN|hsa:9555:MACROH2A1|hsa:2668:GDNF|hsa:84162:KIAA1109

## Sheet: Fig4.E
Term	Database	ID	Input_number	Background_number	Rich_factor	P_Value	Corrected P_Value	Input
peptidyl-lysine methylation	biological_process	GO:0018022	20	109	2.35	0.00947696	0.309289	hsa:2122:MECOM|hsa:6830:SUPT6H|hsa:58508:KMT2C|hsa:9555:MACROH2A1|hsa:26053:AUTS2|hsa:8473:OGT|hsa:79823:CAMKMT|hsa:84444:DOT1L|hsa:1499:CTNNB1|hsa:10919:EHMT2|hsa:5079:PAX5|hsa:63976:PRDM16|hsa:9682:AL451062.3|hsa:7799:PRDM2|hsa:399818:EEF1AKMT2|hsa:2625:GATA3|hsa:9070:ASH2L|hsa:51111:KMT5B|hsa:56979:PRDM9|hsa:64754:SMYD3
histone lysine methylation	biological_process	GO:0034968	18	99	2.33	0.0143785	0.368678	hsa:2122:MECOM|hsa:8473:OGT|hsa:58508:KMT2C|hsa:9555:MACROH2A1|hsa:26053:AUTS2|hsa:9682:AL451062.3|hsa:84444:DOT1L|hsa:1499:CTNNB1|hsa:10919:EHMT2|hsa:5079:PAX5|hsa:63976:PRDM16|hsa:7799:PRDM2|hsa:6830:SUPT6H|hsa:2625:GATA3|hsa:9070:ASH2L|hsa:51111:KMT5B|hsa:56979:PRDM9|hsa:64754:SMYD3
histone methylation	biological_process	GO:0016571	21	126	2.14	0.0192377	0.394117	hsa:2122:MECOM|hsa:5081:PAX7|hsa:58508:KMT2C|hsa:9555:MACROH2A1|hsa:26053:AUTS2|hsa:8473:OGT|hsa:9682:AL451062.3|hsa:84444:DOT1L|hsa:1499:CTNNB1|hsa:54496:PRMT7|hsa:5079:PAX5|hsa:63976:PRDM16|hsa:7799:PRDM2|hsa:6830:SUPT6H|hsa:10919:EHMT2|hsa:2625:GATA3|hsa:9070:ASH2L|hsa:51111:KMT5B|hsa:59336:PRDM13|hsa:56979:PRDM9|hsa:64754:SMYD3
protein methylation	biological_process	GO:0006479	25	159	2.02	0.0205106	0.407338	hsa:84444:DOT1L|hsa:9070:ASH2L|hsa:51111:KMT5B|hsa:149281:METTL11B|hsa:56979:PRDM9|hsa:5081:PAX7|hsa:26053:AUTS2|hsa:5079:PAX5|hsa:59336:PRDM13|hsa:399818:EEF1AKMT2|hsa:54496:PRMT7|hsa:8473:OGT|hsa:79823:CAMKMT|hsa:1499:CTNNB1|hsa:9682:AL451062.3|hsa:63976:PRDM16|hsa:2625:GATA3|hsa:10919:EHMT2|hsa:7799:PRDM2|hsa:64754:SMYD3|hsa:2122:MECOM|hsa:58508:KMT2C|hsa:29104:N6AMT1|hsa:6830:SUPT6H|hsa:9555:…
cell development	biological_process	GO:0048468	252	1870	1.73	1.27537e-06	0.00104859	hsa:55714:TENM3|hsa:374:AREG|hsa:9745:ZNF536|hsa:488:ATP2A2|hsa:5170:PDPK1|hsa:4988:OPRM1|hsa:57699:CPNE5|hsa:11104:KATNA1|hsa:23111:SPART|hsa:639:PRDM1|hsa:10090:UST|hsa:10631:POSTN|hsa:57118:CAMK1D|hsa:9639:KBTBD11-OT1|hsa:7422:VEGFA|hsa:23105:FSTL4|hsa:26051:PPP1R16B|hsa:4487:MSX1|hsa:55755:CDK5RAP2|hsa:2934:GSN|hsa:54928:BPNT2|hsa:1630:DCC|hsa:133308:SLC9B2|hsa:5144:PDE4D|hsa:22862:FNDC3A|hsa…
positive regulation of transcription, DNA-templated	biological_process	GO:0045893	149	1299	1.47	0.0296042	0.442904	hsa:64641:EBF2|hsa:890:CCNA2|hsa:23261:CAMTA1|hsa:1390:CREM|hsa:2958:GTF2A2|hsa:116986:AGAP2|hsa:7422:VEGFA|hsa:136259:KLF14|hsa:27022:FOXD3|hsa:4487:MSX1|hsa:25865:PRKD2|hsa:5079:PAX5|hsa:137735:ABRA|hsa:8473:OGT|hsa:6934:TCF7L2|hsa:57623:ZFAT|hsa:7428:VHL|hsa:1499:CTNNB1|hsa:63976:PRDM16|hsa:2637:GBX2|hsa:25942:SIN3A|hsa:2296:FOXC1|hsa:285704:RGMB|hsa:3164:NR4A1|hsa:116039:OSR2|hsa:64754:SMYD3|…
positive regulation of nucleic acid-templated transcription	biological_process	GO:1903508	149	1299	1.47	0.0296042	0.442904	hsa:64641:EBF2|hsa:890:CCNA2|hsa:23261:CAMTA1|hsa:1390:CREM|hsa:2958:GTF2A2|hsa:116986:AGAP2|hsa:7422:VEGFA|hsa:136259:KLF14|hsa:27022:FOXD3|hsa:4487:MSX1|hsa:25865:PRKD2|hsa:5079:PAX5|hsa:137735:ABRA|hsa:8473:OGT|hsa:6934:TCF7L2|hsa:57623:ZFAT|hsa:7428:VHL|hsa:1499:CTNNB1|hsa:63976:PRDM16|hsa:2637:GBX2|hsa:25942:SIN3A|hsa:2296:FOXC1|hsa:285704:RGMB|hsa:3164:NR4A1|hsa:116039:OSR2|hsa:64754:SMYD3|…
positive regulation of RNA biosynthetic process	biological_process	GO:1902680	150	1317	1.46	0.0347396	0.47894	hsa:5440:POLR2K|hsa:64641:EBF2|hsa:890:CCNA2|hsa:23261:CAMTA1|hsa:1390:CREM|hsa:2958:GTF2A2|hsa:116986:AGAP2|hsa:7422:VEGFA|hsa:136259:KLF14|hsa:27022:FOXD3|hsa:4487:MSX1|hsa:25865:PRKD2|hsa:5079:PAX5|hsa:137735:ABRA|hsa:8473:OGT|hsa:6934:TCF7L2|hsa:57623:ZFAT|hsa:7428:VHL|hsa:1499:CTNNB1|hsa:63976:PRDM16|hsa:2637:GBX2|hsa:25942:SIN3A|hsa:2296:FOXC1|hsa:285704:RGMB|hsa:3164:NR4A1|hsa:116039:OSR2|…
positive regulation of RNA metabolic process	biological_process	GO:0051254	154	1359	1.45	0.0372581	0.489595	hsa:5440:POLR2K|hsa:64641:EBF2|hsa:890:CCNA2|hsa:23261:CAMTA1|hsa:1390:CREM|hsa:2958:GTF2A2|hsa:116986:AGAP2|hsa:7422:VEGFA|hsa:136259:KLF14|hsa:27022:FOXD3|hsa:4487:MSX1|hsa:25865:PRKD2|hsa:5079:PAX5|hsa:137735:ABRA|hsa:8473:OGT|hsa:6934:TCF7L2|hsa:57623:ZFAT|hsa:7428:VHL|hsa:1499:CTNNB1|hsa:63976:PRDM16|hsa:2637:GBX2|hsa:25942:SIN3A|hsa:2296:FOXC1|hsa:285704:RGMB|hsa:3164:NR4A1|hsa:23112:TNRC6B…
positive regulation of nucleobase-containing compound metabolic process	biological_process	GO:0045935	177	1595	1.42	0.0480224	0.53553	hsa:5440:POLR2K|hsa:1999:ELF3|hsa:374:AREG|hsa:19:ABCA1|hsa:890:CCNA2|hsa:3480:IGF1R|hsa:4683:NBN|hsa:1390:CREM|hsa:2958:GTF2A2|hsa:116986:AGAP2|hsa:7422:VEGFA|hsa:306:ANXA3|hsa:136259:KLF14|hsa:27022:FOXD3|hsa:4487:MSX1|hsa:25865:PRKD2|hsa:5079:PAX5|hsa:2977:GUCY1A2|hsa:137735:ABRA|hsa:8473:OGT|hsa:4775:NFATC3|hsa:2774:GNAL|hsa:57623:ZFAT|hsa:7428:VHL|hsa:1499:CTNNB1|hsa:63976:PRDM16|hsa:2637:GB…

## Sheet: Fig4.F
Term	Database	ID	Input_number	Background_number	Rich_factor	log	P_Value	Input
histone-lysine N-methyltransferase activity	molecular_function	GO:0018024	10	45	2.85	1.67815	0.0209821	hsa:2122:MECOM|hsa:58508:KMT2C|hsa:84444:DOT1L|hsa:10919:EHMT2|hsa:63976:PRDM16|hsa:56979:PRDM9|hsa:9070:ASH2L|hsa:51111:KMT5B|hsa:7799:PRDM2|hsa:64754:SMYD3
protein-lysine N-methyltransferase activity	molecular_function	GO:0016279	12	56	2.75	1.81681	0.0152473	hsa:2122:MECOM|hsa:58508:KMT2C|hsa:79823:CAMKMT|hsa:84444:DOT1L|hsa:10919:EHMT2|hsa:63976:PRDM16|hsa:7799:PRDM2|hsa:399818:EEF1AKMT2|hsa:9070:ASH2L|hsa:51111:KMT5B|hsa:56979:PRDM9|hsa:64754:SMYD3
lysine N-methyltransferase activity	molecular_function	GO:0016278	12	57	2.7	1.76917	0.0170149	hsa:2122:MECOM|hsa:58508:KMT2C|hsa:79823:CAMKMT|hsa:84444:DOT1L|hsa:10919:EHMT2|hsa:63976:PRDM16|hsa:7799:PRDM2|hsa:399818:EEF1AKMT2|hsa:9070:ASH2L|hsa:51111:KMT5B|hsa:56979:PRDM9|hsa:64754:SMYD3
histone methyltransferase activity	molecular_function	GO:0042054	12	57	2.7	1.76917	0.0170149	hsa:2122:MECOM|hsa:58508:KMT2C|hsa:84444:DOT1L|hsa:51111:KMT5B|hsa:63976:PRDM16|hsa:7799:PRDM2|hsa:10919:EHMT2|hsa:9070:ASH2L|hsa:54496:PRMT7|hsa:59336:PRDM13|hsa:56979:PRDM9|hsa:64754:SMYD3
RNA polymerase II core promoter sequence-specific DNA binding	molecular_function	GO:0000979	11	53	2.66	1.62731	0.0235878	hsa:23558:WBP2|hsa:2637:GBX2|hsa:84166:NLRC5|hsa:6664:SOX11|hsa:10413:YAP1|hsa:6670:SP3|hsa:4086:SMAD1|hsa:2625:GATA3|hsa:9555:MACROH2A1|hsa:2627:GATA6|hsa:64754:SMYD3
protein methyltransferase activity	molecular_function	GO:0008276	16	81	2.53	1.96714	0.0107859	hsa:2122:MECOM|hsa:58508:KMT2C|hsa:29104:N6AMT1|hsa:79823:CAMKMT|hsa:84444:DOT1L|hsa:54496:PRMT7|hsa:63976:PRDM16|hsa:7799:PRDM2|hsa:399818:EEF1AKMT2|hsa:10919:EHMT2|hsa:9070:ASH2L|hsa:51111:KMT5B|hsa:149281:METTL11B|hsa:59336:PRDM13|hsa:56979:PRDM9|hsa:64754:SMYD3
RNA polymerase II regulatory region DNA binding	molecular_function	GO:0001012	74	580	1.64	1.76174	0.0173087	hsa:55509:BATF3|hsa:4211:MEIS1|hsa:60468:BACH2|hsa:9970:NR1I3|hsa:55636:CHD7|hsa:391723:HELT|hsa:7019:TFAM|hsa:9189:ZBED1|hsa:9745:ZNF536|hsa:6862:TBXT|hsa:5325:PLAGL1|hsa:22926:ATF6|hsa:4802:NFYC|hsa:2909:ARHGAP35|hsa:170302:ARX|hsa:389058:SP5|hsa:1820:ARID3A|hsa:1999:ELF3|hsa:4010:LMX1B|hsa:51804:SIX4|hsa:171392:ZNF675|hsa:2494:NR5A2|hsa:64641:EBF2|hsa:8648:NCOA1|hsa:6299:SALL1|hsa:27022:FOXD3|…
transcription regulatory region DNA binding	molecular_function	GO:0044212	103	810	1.63	2.18101	0.00659162	hsa:64641:EBF2|hsa:9745:ZNF536|hsa:1390:CREM|hsa:27022:FOXD3|hsa:4487:MSX1|hsa:2104:ESRRG|hsa:5079:PAX5|hsa:55755:CDK5RAP2|hsa:57623:ZFAT|hsa:1499:CTNNB1|hsa:2637:GBX2|hsa:25942:SIN3A|hsa:2296:FOXC1|hsa:116039:OSR2|hsa:55205:ZNF532|hsa:64754:SMYD3|hsa:6934:TCF7L2|hsa:79977:GRHL2|hsa:6656:SOX1|hsa:125919:ZNF543|hsa:51621:KLF13|hsa:6256:RXRA|hsa:1482:NKX2-5|hsa:2294:FOXF1|hsa:6862:TBXT|hsa:6662:SOX…
regulatory region nucleic acid binding	molecular_function	GO:0001067	103	814	1.62	2.12867	0.00743585	hsa:64641:EBF2|hsa:9745:ZNF536|hsa:1390:CREM|hsa:27022:FOXD3|hsa:4487:MSX1|hsa:2104:ESRRG|hsa:5079:PAX5|hsa:55755:CDK5RAP2|hsa:57623:ZFAT|hsa:1499:CTNNB1|hsa:2637:GBX2|hsa:25942:SIN3A|hsa:2296:FOXC1|hsa:116039:OSR2|hsa:55205:ZNF532|hsa:64754:SMYD3|hsa:6934:TCF7L2|hsa:79977:GRHL2|hsa:6656:SOX1|hsa:125919:ZNF543|hsa:51621:KLF13|hsa:6256:RXRA|hsa:1482:NKX2-5|hsa:2294:FOXF1|hsa:6862:TBXT|hsa:6662:SOX…
transcription regulatory region sequence-specific DNA binding	molecular_function	GO:0000976	82	655	1.61	1.72677	0.0187597	hsa:55509:BATF3|hsa:4211:MEIS1|hsa:60468:BACH2|hsa:9970:NR1I3|hsa:55636:CHD7|hsa:391723:HELT|hsa:7019:TFAM|hsa:9189:ZBED1|hsa:9745:ZNF536|hsa:6862:TBXT|hsa:5325:PLAGL1|hsa:6662:SOX9|hsa:9314:KLF4|hsa:2909:ARHGAP35|hsa:1390:CREM|hsa:170302:ARX|hsa:389058:SP5|hsa:1820:ARID3A|hsa:1999:ELF3|hsa:4010:LMX1B|hsa:51804:SIX4|hsa:171392:ZNF675|hsa:2494:NR5A2|hsa:64641:EBF2|hsa:6670:SP3|hsa:27022:FOXD3|hsa:…

## Sheet: Fig4.G
Term	Database	ID	Input_number	Background_number	Rich_factor	P_Value	Corrected P_Value	Input
regulation of kinase activity	biological_process	GO:0043549	642	769	1.3	0.0360429	0.895066	hsa:2321:FLT1|hsa:27250:PDCD4|hsa:728:C5AR1|hsa:152:ADRA2C|hsa:2357:FPR1|hsa:93649:MYOCD|hsa:7189:TRAF6|hsa:150:ADRA2A|hsa:57498:KIDINS220|hsa:650:BMP2|hsa:5770:PTPN1|hsa:1062:CENPE|hsa:285016:ALKAL2|hsa:972:CD74|hsa:2811:GP1BA|hsa:9535:GMFG|hsa:5207:PFKFB1|hsa:55011:PIH1D1|hsa:57761:TRIB3|hsa:8312:AXIN1|hsa:113791:PIK3IP1|hsa:108:ADCY2|hsa:57689:LRRC4C|hsa:8797:TNFRSF10A|hsa:3087:HHEX|hsa:10221:…
regulation of transcription from RNA polymerase II promoter	biological_process	GO:0006357	1435	1782	1.25	0.0428591	0.895066	hsa:80349:WDR61|hsa:3400:ID4|hsa:93649:MYOCD|hsa:6297:SALL2|hsa:9862:MED24|hsa:9611:NCOR1|hsa:8312:AXIN1|hsa:55837:EAPP|hsa:8573:CASK|hsa:3087:HHEX|hsa:1997:ELF1|hsa:3084:NRG1|hsa:63976:PRDM16|hsa:5894:RAF1|hsa:127343:DMBX1|hsa:90:ACVR1|hsa:23186:RCOR1|hsa:112950:MED8|hsa:356:FASLG|hsa:10443:N4BP2L2|hsa:64784:CRTC3|hsa:2138:EYA1|hsa:7098:TLR3|hsa:2099:ESR1|hsa:54815:GATAD2A|hsa:4084:MXD1|hsa:7091…
regulation of transferase activity	biological_process	GO:0051338	763	926	1.28	0.0442173	0.895066	hsa:2321:FLT1|hsa:27250:PDCD4|hsa:7334:UBE2N|hsa:728:C5AR1|hsa:152:ADRA2C|hsa:2357:FPR1|hsa:93649:MYOCD|hsa:5711:PSMD5|hsa:150:ADRA2A|hsa:54757:FAM20A|hsa:650:BMP2|hsa:5684:PSMA3|hsa:5770:PTPN1|hsa:1062:CENPE|hsa:285016:ALKAL2|hsa:972:CD74|hsa:2811:GP1BA|hsa:140609:NEK7|hsa:5207:PFKFB1|hsa:55011:PIH1D1|hsa:57761:TRIB3|hsa:65057:ACD|hsa:246184:CDC26|hsa:8312:AXIN1|hsa:113791:PIK3IP1|hsa:108:ADCY2|…
phosphorylation	biological_process	GO:0016310	1749	2190	1.24	0.049853	0.895066	hsa:27250:PDCD4|hsa:3099:HK2|hsa:2043:EPHA4|hsa:93649:MYOCD|hsa:55351:STK32B|hsa:57498:KIDINS220|hsa:1027:CDKN1B|hsa:3315:HSPB1|hsa:9060:PAPSS2|hsa:9535:GMFG|hsa:9611:NCOR1|hsa:8312:AXIN1|hsa:5583:PRKCH|hsa:8324:FZD7|hsa:4140:MARK3|hsa:140803:TRPM6|hsa:3791:KDR|hsa:55504:TNFRSF19|hsa:8573:CASK|hsa:8613:AC119674.2|hsa:3087:HHEX|hsa:5631:PRPS1|hsa:3084:NRG1|hsa:3476:IGBP1|hsa:4707:NDUFB1|hsa:5894:R…
nucleoplasm	cellular_component	GO:0005654	2391	2949	1.26	0.00672623	0.895066	hsa:27250:PDCD4|hsa:10771:ZMYND11|hsa:80349:WDR61|hsa:6227:RPS21|hsa:9775:EIF4A3|hsa:55703:POLR3B|hsa:6297:SALL2|hsa:9862:MED24|hsa:64077:LHPP|hsa:54477:PLEKHA5|hsa:891:CCNB1|hsa:7321:UBE2D1|hsa:51602:NOP58|hsa:27042:UTP25|hsa:65057:ACD|hsa:246184:CDC26|hsa:9611:NCOR1|hsa:6421:SFPQ|hsa:10438:C1D|hsa:253769:WDR27|hsa:2029:ENSA|hsa:1997:ELF1|hsa:25909:AHCTF1|hsa:1605:DAG1|hsa:163126:EID2|hsa:4804:N…
nuclear part	cellular_component	GO:0044428	3066	3872	1.23	0.0328401	0.895066	hsa:27250:PDCD4|hsa:10771:ZMYND11|hsa:80349:WDR61|hsa:6227:RPS21|hsa:9775:EIF4A3|hsa:55703:POLR3B|hsa:54108:CHRAC1|hsa:5828:PEX2|hsa:6297:SALL2|hsa:9862:MED24|hsa:64077:LHPP|hsa:54477:PLEKHA5|hsa:891:CCNB1|hsa:51602:NOP58|hsa:27042:UTP25|hsa:163183:SYNE4|hsa:65057:ACD|hsa:57540:DISP3|hsa:9611:NCOR1|hsa:23333:DPY19L1|hsa:23511:AL672142.1|hsa:6421:SFPQ|hsa:10438:C1D|hsa:6678:SPARC|hsa:253769:WDR27|…
nuclear lumen	cellular_component	GO:0031981	2780	3510	1.23	0.0391698	0.895066	hsa:27250:PDCD4|hsa:10771:ZMYND11|hsa:80349:WDR61|hsa:6227:RPS21|hsa:9775:EIF4A3|hsa:55703:POLR3B|hsa:54108:CHRAC1|hsa:5828:PEX2|hsa:6297:SALL2|hsa:9862:MED24|hsa:64077:LHPP|hsa:54477:PLEKHA5|hsa:891:CCNB1|hsa:51602:NOP58|hsa:27042:UTP25|hsa:65057:ACD|hsa:246184:CDC26|hsa:9611:NCOR1|hsa:6421:SFPQ|hsa:10438:C1D|hsa:6678:SPARC|hsa:253769:WDR27|hsa:2029:ENSA|hsa:8573:CASK|hsa:1997:ELF1|hsa:8638:OASL…
enzyme binding	molecular_function	GO:0019899	1464	1743	1.31	0.00183391	0.895066	hsa:93649:MYOCD|hsa:1027:CDKN1B|hsa:5867:RAB4A|hsa:3315:HSPB1|hsa:84557:MAP1LC3A|hsa:9325:TRIP4|hsa:55284:AC022826.2|hsa:51602:NOP58|hsa:55284:UBE2W|hsa:65057:ACD|hsa:9611:NCOR1|hsa:8312:AXIN1|hsa:1080:CFTR|hsa:5583:PRKCH|hsa:6421:SFPQ|hsa:2029:ENSA|hsa:11140:CDC37|hsa:3476:IGBP1|hsa:115704:EVI5L|hsa:5894:RAF1|hsa:149371:EXOC8|hsa:2081:ERN1|hsa:23555:TSPAN15|hsa:9853:RUSC2|hsa:5984:RFC4|hsa:10443…
regulatory region nucleic acid binding	molecular_function	GO:0001067	679	814	1.3	0.0332199	0.895066	hsa:10725:NFAT5|hsa:390259:BSX|hsa:93649:MYOCD|hsa:10419:PRMT5|hsa:4287:ATXN3|hsa:7421:VDR|hsa:400720:AC004076.1|hsa:6297:SALL2|hsa:1390:CREM|hsa:51222:ZNF219|hsa:148979:GLIS1|hsa:55011:PIH1D1|hsa:4487:MSX1|hsa:116412:ZNF837|hsa:9611:NCOR1|hsa:55755:CDK5RAP2|hsa:6421:SFPQ|hsa:5083:PAX9|hsa:138151:NACC2|hsa:3087:HHEX|hsa:1997:ELF1|hsa:57623:ZFAT|hsa:2637:GBX2|hsa:10793:ZNF273|hsa:127343:DMBX1|hsa:…
transcription regulatory region DNA binding	molecular_function	GO:0044212	675	810	1.3	0.0350317	0.895066	hsa:10725:NFAT5|hsa:390259:BSX|hsa:93649:MYOCD|hsa:10419:PRMT5|hsa:4287:ATXN3|hsa:7421:VDR|hsa:400720:AC004076.1|hsa:6297:SALL2|hsa:1390:CREM|hsa:51222:ZNF219|hsa:148979:GLIS1|hsa:55011:PIH1D1|hsa:4487:MSX1|hsa:116412:ZNF837|hsa:9611:NCOR1|hsa:55755:CDK5RAP2|hsa:6421:SFPQ|hsa:5083:PAX9|hsa:138151:NACC2|hsa:3087:HHEX|hsa:1997:ELF1|hsa:57623:ZFAT|hsa:2637:GBX2|hsa:10793:ZNF273|hsa:127343:DMBX1|hsa:…
