# Supplementary material for: The SMYD3-dependent H3K4me3 status of IGF2 intensifies local Th2 differentiation in CRSwNP via positive feedback
Source: Cell Commun Signal. 2023 Nov 30;21:345. doi: 10.1186/s12964-023-01375-y (PMC10688075; doi:10.1186/s12964-023-01375-y)
Supplement: Supplementary file 3 — Additional file 2. [file 12964_2023_1375_MOESM2_ESM.xls]

GeneID	seqnames	start	end	width	strand	cellBCI_IP	cellIL_4_IP	logFC	logCPM	PValue	FDR	PeakID	Annotation
DUX4	4	190176600	190180199	3600	+	511	2699	-2.46847234536826	5.10430099779955	4.71458053111742e-28	2.14004239468482e-23	peak_31619	Intergenic after ENST00000569241
KRT23	17	40931400	40939399	8000	-	627	119	2.32858063549786	2.96033835614036	3.06027376928155e-20	6.94559734676142e-16	peak_8895	intron (ENST00000209718, intron 2 of 8)
TMEM160	19	47046800	47057999	11200	-	1175	260	2.10781866987456	3.90129286700016	9.48100183023618e-20	1.4345387835936e-15	peak_10751	promoter-TSS (ENST00000253047)
CAPN14	2	31211800	31222399	10600	-	779	170	2.12755149345108	3.30695089281333	1.07739756883158e-18	1.22263076111007e-14	peak_11226	intron (ENST00000398824, intron 2 of 21)
SH2D1B	1	162401800	162414399	12600	-	1021	236	2.04482038671313	3.71131685885571	1.8125136465532e-18	1.64547238888685e-14	peak_1488	intron (ENST00000367929, intron 1 of 3)
LOXL4	10	98260600	98269399	8800	-	431	89	2.20652299318465	2.44426035432159	9.85020524063997e-17	7.45200860471883e-13	peak_2900	intron (ENST00000260702, intron 1 of 14)
CST1	20	23747800	23750999	3200	-	288	52	2.39900489496072	1.83680143663906	1.28579602471385e-16	8.33783616483016e-13	peak_12933	promoter-TSS (ENST00000398402)
POSTN	13	37583600	37604199	20600	-	1020	263	1.88720747883293	3.74189049540152	3.25023641993703e-16	1.84418414467227e-12	peak_5679	intron (ENST00000541179, intron 2 of 20)
NTRK2	9	84665400	84675399	10000	+	802	205	1.899611190686	3.39373974206033	1.67853048353306e-15	7.61918557085324e-12	peak_22570	promoter-TSS (ENST00000376213)
TRAPPC3L	6	116511200	116515999	4800	-	383	86	2.08563291652004	2.29746967238426	2.79953965972282e-15	1.15524276576489e-11	peak_19345	intron (ENST00000368602, intron 3 of 4)
ATP13A5	3	193374800	193378999	4200	-	463	124	1.83191269507932	2.62022534353331	2.83393195262276e-13	9.89521839949632e-10	peak_15517	promoter-TSS (ENST00000446087)
BMP4	14	53950800	53956599	5800	-	616	188	1.64382239818399	3.07254697970415	6.2219797411112e-12	1.88285402939013e-08	peak_6543	intron (ENST00000559087, intron 1 of 3)
SLC26A4	7	107658200	107661999	3800	+	333	93	1.7711428967378	2.16229983128402	2.20297128399277e-11	6.24982953268748e-08	peak_20577	promoter-TSS (ENST00000644269)
PDE4D	5	59033000	59041599	8600	-	648	212	1.54364544337286	3.16999220869642	5.88805951989222e-11	1.48483776514971e-07	peak_17374	intron (ENST00000340635, intron 6 of 14)
GCNT3	15	59611400	59629399	18000	+	1183	408	1.46779499692018	4.05474325140602	9.95553083947427e-11	2.37842871508114e-07	peak_7317	exon (ENST00000396065, exon 3 of 3)
CD44	11	35137400	35144399	7000	+	1034	360	1.45411830230366	3.86473016841328	1.06960448612439e-10	2.42757434170792e-07	peak_3471	intron (ENST00000526025, intron 1 of 1)
AQP2	12	49951200	49969199	18000	+	251	676	-1.49659968385375	3.30891529855333	1.30776405093536e-10	2.82676313333609e-07	peak_37574	TTS (ENST00000199280)
ATP13A5	3	193371600	193381799	10200	-	627	210	1.50979364137235	3.13137295254128	1.57574616590975e-10	3.25119408922615e-07	peak_15517	intron (ENST00000446087, intron 1 of 4)
PARP8	5	50965800	50970999	5200	+	542	178	1.53802862905183	2.91514539769725	1.82364047438058e-10	3.59907340926449e-07	peak_17327	Intergenic between ENST00000505554 and ENST00000230658
TRABD2A	2	84878000	84883799	5800	-	419	132	1.59778077645935	2.53143074138128	1.98656768856898e-10	3.75726168831347e-07	peak_11631	promoter-TSS (ENST00000335459)
FETUB	3	186634600	186642999	8400	+	480	157	1.54379460358205	2.73954864423283	2.85276918032341e-10	5.17971594532962e-07	peak_15473	intron (ENST00000450521, intron 1 of 7)
DPP4	2	162069400	162079399	10000	-	361	110	1.64566797198879	2.30669130316139	3.37847131597787e-10	5.89829115287951e-07	peak_12197	promoter-TSS (ENST00000360534)
KITLG	12	88365200	88372799	7600	-	404	130	1.567207976144	2.48683173250182	4.07595487182075e-10	6.85243494598842e-07	peak_5130	Intergenic between ENST00000551088 and ENST00000644744
GNPNAT1	14	52787200	52794399	7200	-	418	132	1.59433452834804	2.52885867038334	4.37171497733683e-10	7.08717450897404e-07	peak_6538	promoter-TSS (ENST00000557604)
SLC26A4	7	107658000	107668999	11000	+	657	228	1.45862980110781	3.21184695165641	5.14372896839821e-10	8.03002026410256e-07	peak_20577	intron (ENST00000644269, intron 3 of 20)
CDH26	20	59954400	59962999	8600	+	880	315	1.41406399971869	3.64362854408523	5.30711596587673e-10	8.03002026410256e-07	peak_13247	promoter-TSS (ENST00000348616)
GADD45G	9	89602200	89608399	6200	+	451	147	1.54878451016544	2.64901199759281	7.37882542843391e-10	1.0804504640241e-06	peak_22599	promoter-TSS (ENST00000252506)
SLC9A3	5	522400	523999	1600	-	215	60	1.77148991098664	1.53904636640143	1.06838101014749e-09	1.51549846289422e-06	peak_16917	promoter-TSS (ENST00000264938)
CHCHD4	3	14044800	14048599	3800	-	400	132	1.53085144977543	2.48175825569029	1.22550102862874e-09	1.68000674159567e-06	peak_14133	Intergenic between ENST00000285018 and ENST00000396914
DYM	18	49016200	49022399	6200	-	277	85	1.63520860080496	1.93108747711034	1.25837656887233e-09	1.68000674159567e-06	peak_9711	Intergenic between ENST00000586093 and ENST00000675505
TGM6	20	2379600	2387399	7800	+	333	107	1.56908217752535	2.21001861437692	1.47130158386715e-09	1.90815204271136e-06	peak_12806	intron (ENST00000202625, intron 1 of 12)
SLC24A3	20	19747600	19762799	15200	+	1665	641	1.30922359021012	4.59039413350193	1.86997061484976e-09	2.35782517081278e-06	peak_12903	Intergenic between ENST00000613834 and ENST00000255006
CD274	9	5444800	5461199	16400	+	862	322	1.35255601342862	3.63088806844483	2.70734578891194e-09	3.29723464889489e-06	peak_22093	intron (ENST00000381573, intron 1 of 5)
CCL26	7	75778600	75787199	8600	-	551	197	1.41555950395329	2.97089748082468	2.81408210762026e-09	3.29723464889489e-06	peak_20313	intron (ENST00000394905, intron 1 of 3)
SLC24A3	20	19745800	19762599	16800	+	1701	663	1.29140680914005	4.62633077384083	2.83292543414921e-09	3.29723464889489e-06	peak_12903	Intergenic between ENST00000613834 and ENST00000255006
AL441992.2	9	128855800	128864399	8600	-	487	172	1.43313018710233	2.78913109066978	3.14203353620682e-09	3.56557965688749e-06	peak_22929	intron (ENST00000651925, intron 1 of 28)
APCDD1	18	10454800	10459999	5200	+	449	157	1.44750218357054	2.66888874280545	3.56461132257226e-09	3.85944322907179e-06	peak_9487	intron (ENST00000355285, intron 1 of 4)
TRABD2A	2	84880400	84882399	2000	-	244	75	1.63259027109186	1.75102051573733	3.59766322709321e-09	3.85944322907179e-06	peak_11631	promoter-TSS (ENST00000335459)
ALOX15	17	4630400	4646799	16400	-	1474	582	1.27272965871417	4.42551969066091	5.89004279237905e-09	6.0763823279925e-06	peak_8493	exon (ENST00000570836, exon 6 of 15)
PDE4D	5	59037600	59042799	5200	-	498	180	1.39980291965177	2.83015607511315	6.82595880415473e-09	6.88542048973759e-06	peak_17374	intron (ENST00000340635, intron 5 of 14)
TENT5B	1	27008400	27012799	4400	-	348	120	1.46737792167091	2.29898819299209	9.0846765831938e-09	8.77386466945389e-06	peak_294	intron (ENST00000289166, intron 1 of 1)
LRRC31	3	169865400	169871999	6600	-	291	97	1.51604379135217	2.03091596051382	1.08585646564822e-08	1.026858264348e-05	peak_15349	promoter-TSS (ENST00000316428)
TRPV6	7	142878400	142887399	9000	-	441	160	1.39428651861578	2.65747812479842	1.24799713667563e-08	1.15610379648939e-05	peak_20848	intron (ENST00000359396, intron 1 of 14)
CHCHD4	3	14037800	14048399	10600	-	638	243	1.32442638307521	3.20652929819528	1.31590142957757e-08	1.1946279538277e-05	peak_14133	Intergenic between ENST00000285018 and ENST00000396914
MME	3	155077400	155083599	6200	+	218	66	1.65423236276791	1.58562019805532	1.38955078187609e-08	1.23675468805725e-05	peak_15228	intron (ENST00000492661, intron 1 of 22)
GDNF	5	37834400	37842999	8600	-	514	187	1.39040923784626	2.87806069840281	1.49355812542039e-08	1.30376135440543e-05	peak_17158	promoter-TSS (ENST00000326524)
BCL2L15	1	113882200	113890799	8600	-	378	135	1.41687267313301	2.43067932400206	1.77133041908298e-08	1.51706095062292e-05	peak_1092	promoter-TSS (ENST00000393316)
PARP8	5	50960800	50971799	11000	+	762	292	1.31572338943193	3.46408962086654	1.80764911362992e-08	1.51949645492388e-05	peak_17327	Intergenic between ENST00000505554 and ENST00000230658
HS3ST1	4	11417800	11432999	15200	-	1438	590	1.21736824520124	4.40630528247494	2.4783350988008e-08	2.00886762151368e-05	peak_15676	intron (ENST00000510712, intron 1 of 1)
CYP4F12	19	15671800	15673799	2000	+	30	110	-1.93766839807656	0.615979469248134	2.84567291260685e-08	2.26615412015877e-05	peak_40377	promoter-TSS (ENST00000547332)
HS3ST4	16	25691200	25694199	3000	+	273	93	1.48464343482686	1.94792719211068	3.18504895802431e-08	2.46399634271474e-05	peak_7928	promoter-TSS (ENST00000331351)
ALOX15	17	4633400	4649199	15800	-	1455	601	1.20767764851981	4.42613826712511	3.20267413244999e-08	2.46399634271474e-05	peak_8493	promoter-TSS (ENST00000570836)
PLOD2	3	145939200	145949199	10000	-	486	184	1.33293503458598	2.81372959851279	3.30616351763006e-08	2.50122290653773e-05	peak_15145	Intergenic between ENST00000441925 and ENST00000461497
NTRK1	1	156857800	156866199	8400	+	350	127	1.39392922463141	2.32682984830619	3.73224827516693e-08	2.77728219190783e-05	peak_1414	intron (ENST00000392302, intron 2 of 16)
RMI2	16	11253200	11257399	4200	+	495	191	1.30556852446001	2.84780140509646	5.30896412426447e-08	3.88684676659053e-05	peak_7819	intron (ENST00000572173, intron 1 of 4)
TENT5B	1	27008600	27013199	4600	-	348	128	1.37436014781929	2.32399618026405	5.66647721002504e-08	4.08274180186439e-05	peak_294	promoter-TSS (ENST00000289166)
USP54	10	73571400	73601999	30600	-	1623	686	1.17450108020959	4.59354958174042	6.21476193536975e-08	4.40781990266099e-05	peak_2707	intron (ENST00000339859, intron 1 of 22)
HS3ST1	4	11410200	11434599	24400	-	1681	716	1.16341362454122	4.64751877920486	7.63891931935689e-08	5.33455116529612e-05	peak_15676	intron (ENST00000510712, intron 1 of 1)
CEACAM5	19	41708000	41716999	9000	+	526	203	1.30532820932623	2.93497220955181	8.28316315946385e-08	5.69680821415732e-05	peak_10640	intron (ENST00000398599, intron 2 of 9)
ITPRID2	2	181889800	181896999	7200	+	699	284	1.23130713220585	3.36468892468352	8.62455528444017e-08	5.84307184285535e-05	peak_12352	promoter-TSS (ENST00000431877)
ITPRID2	2	181889800	181904999	15200	+	988	412	1.19388766370916	3.87329597919442	8.9342402529094e-08	5.96386814058917e-05	peak_12352	intron (ENST00000431877, intron 4 of 17)
SLC9B2	4	103068400	103077999	9600	-	495	195	1.27568593982626	2.85640460692034	9.881945378572e-08	6.50088789310348e-05	peak_16302	intron (ENST00000508136, intron 4 of 5)
CD36	7	80641600	80655799	14200	+	610	247	1.23614948045499	3.1676890791105	1.13883181595239e-07	7.38483625567296e-05	peak_20349	intron (ENST00000435819, intron 6 of 16)
DUOX1	15	45128000	45138199	10200	+	988	419	1.16958889604624	3.88070169015256	1.55150346020489e-07	9.80861220572431e-05	peak_7208	intron (ENST00000321429, intron 3 of 34)
FOXJ1	17	76137800	76142999	5200	-	65	178	-1.51925634972528	1.39309682892927	1.55582498857101e-07	9.80861220572431e-05	peak_28212	promoter-TSS (ENST00000322957)
AKR1C2	10	4998800	5003999	5200	-	128	309	-1.33833006663328	2.22882028713849	1.69195978028217e-07	0.00010468222494668	peak_25162	intron (ENST00000380753, intron 2 of 8)
SNTG2	2	947400	954999	7600	+	310	113	1.3872446384742	2.15523353571513	1.70657486915191e-07	0.00010468222494668	peak_11041	promoter-TSS (ENST00000308624)
NABP1	2	191677200	191681599	4400	+	528	214	1.23471550675187	2.9609624887388	1.78822040358131e-07	0.000108227867412484	peak_12436	promoter-TSS (ENST00000307834)
CD274	9	5448600	5451199	2600	+	252	91	1.40054513855924	1.85611863366474	1.9129569762387e-07	0.000114253872454509	peak_22093	promoter-TSS (ENST00000381573)
BMP4	14	53943800	53958599	14800	-	868	373	1.15052151653095	3.70036340199569	3.10434118396616e-07	0.000183002928600769	peak_6543	intron (ENST00000245451, intron 3 of 3)
ADAM8	10	133275000	133277399	2400	-	141	44	1.6096928569054	0.979258267405385	3.35588746634105e-07	0.000195295440861734	peak_3175	promoter-TSS (ENST00000445355)
RMI2	16	11250000	11257399	7400	+	565	235	1.19742909521473	3.0692751600828	3.41768760679708e-07	0.000195927160119596	peak_7819	intron (ENST00000572173, intron 1 of 4)
OGFRL1	6	71417800	71422599	4800	+	569	237	1.19538460254058	3.08001572174639	3.4530694416566e-07	0.000195927160119596	peak_18978	Intergenic between ENST00000650315 and ENST00000491071
NABP1	2	191676400	191690199	13800	+	871	376	1.14394519473497	3.7073607047637	3.53767978315243e-07	0.0001982498280455	peak_12436	intron (ENST00000674406, intron 3 of 9)
APCDD1	18	10451600	10461199	9600	+	558	233	1.19177181967436	3.05309469556579	4.05664301657905e-07	0.0002245599265958	peak_9487	promoter-TSS (ENST00000355285)
CTSC	11	88328000	88340599	12600	-	1006	441	1.12182546147694	3.92148275568604	4.5373631726734e-07	0.000248144565221676	peak_4019	intron (ENST00000524463, intron 2 of 3)
SLC9A3	5	520000	525399	5400	-	322	127	1.27368082927029	2.24140989388136	5.38500675407878e-07	0.000289058425763502	peak_16917	promoter-TSS (ENST00000264938)
ATOH8	2	85752600	85757599	5000	+	411	168	1.22233984187515	2.60559502052419	5.41284063048503e-07	0.000289058425763502	peak_11649	promoter-TSS (ENST00000306279)
S100A9	1	153356400	153360799	4400	+	90	221	-1.36253524139513	1.74312620273899	6.34754327209582e-07	0.000332263897292271	peak_35901	promoter-TSS (ENST00000368738)
DUOX1	15	45125200	45137799	12600	+	1084	482	1.10132618113452	4.03537301123023	6.36829376639663e-07	0.000332263897292271	peak_7208	promoter-TSS (ENST00000321429)
SGK1	6	134167600	134179599	12000	-	1749	796	1.06783579253076	4.73474578072536	7.0595666486928e-07	0.000364145283315299	peak_19471	intron (ENST00000367858, intron 5 of 13)
B3GNT6	11	77034000	77037599	3600	+	193	69	1.41460014010283	1.4729568803737	7.69566355199671e-07	0.000388135066613594	peak_3947	promoter-TSS (ENST00000622824)
ZNF326	1	89994600	89998799	4200	+	484	204	1.17821772413387	2.85313572030624	7.7993247092203e-07	0.000389040601319701	peak_880	promoter-TSS (ENST00000340281)
KRT6A	12	52489600	52495599	6000	-	577	248	1.15010265247385	3.1138761668677	8.14797689660826e-07	0.000400570063463141	peak_4822	promoter-TSS (ENST00000330722)
GNAL	18	11848800	11861999	13200	+	1071	480	1.08991918969234	4.02163827331475	8.20695627028377e-07	0.000400570063463141	peak_9494	intron (ENST00000334049, intron 5 of 11)
CRYBG1	6	106506600	106515399	8800	+	731	322	1.11477791544781	3.46461162770479	1.00061814952329e-06	0.000483192117480438	peak_19261	intron (ENST00000633556, intron 2 of 21)
TRIM16	17	15641600	15652199	10600	-	1034	456	1.11318433803194	3.96368930829649	1.03592490954051e-06	0.000492441772126033	peak_8612	intron (ENST00000416464, intron 2 of 6)
SLAMF9	1	159960600	159970399	9800	-	558	235	1.17944744684538	3.05683299387936	1.04147008556792e-06	0.000492441772126033	peak_1445	Intergenic between ENST00000368093 and ENST00000639408
ANKRD28	3	15794400	15798399	4000	-	317	128	1.23980752823405	2.22892210720438	1.07475725834902e-06	0.000502942077020398	peak_14150	intron (ENST00000399451, intron 1 of 27)
MAP3K9	14	70696600	70703399	6800	-	302	121	1.25095939290501	2.1564030205204	1.15698697454101e-06	0.000535897477024138	peak_6688	Intergenic between ENST00000256367 and ENST00000611979
TRAK1	3	42159000	42168399	9400	+	655	288	1.11735804416864	3.30610360797784	1.1817897995587e-06	0.000541856591733013	peak_14321	intron (ENST00000672026, intron 3 of 17)
PRR15	7	29561400	29567599	6200	+	654	289	1.11015563789065	3.30617278204043	1.37448874806656e-06	0.000617810443572927	peak_19925	promoter-TSS (ENST00000319694)
SMARCAD1	4	94252600	94254799	2200	+	105	31	1.68839785874594	0.546688318522792	1.37466634651184e-06	0.000617810443572927	peak_16234	intron (ENST00000359052, intron 9 of 23)
ANXA1	9	73150600	73165399	14800	+	976	443	1.07162760726404	3.89386972289959	1.42015129970745e-06	0.00063199517447373	peak_22511	intron (ENST00000257497, intron 1 of 12)
BAIAP2	17	81098200	81101599	3400	+	25	83	-1.79367792012381	0.251582729796305	1.5139378552753e-06	0.000665250767147695	peak_39920	intron (ENST00000321280, intron 6 of 13)
KCNT2	1	195717600	195725599	8000	-	290	117	1.24093783322415	2.10143909702821	1.55610684128087e-06	0.000672712397518298	peak_1715	Intergenic between ENST00000367434 and ENST00000367433
FCGBP	19	39923800	39937199	13400	-	504	219	1.13431665691251	2.92469427233652	1.73789472531177e-06	0.000744212428031623	peak_10602	intron (ENST00000616721, intron 1 of 27)
GSN	9	121297800	121307999	10200	+	215	80	1.3571848745267	1.64192445253958	2.02655787493545e-06	0.000859715094010001	peak_22836	intron (ENST00000373823, intron 10 of 24)
EXPH5	11	108535400	108540599	5200	-	343	143	1.19376199559573	2.35530532247223	2.10793634802849e-06	0.000882883751259235	peak_4142	intron (ENST00000265843, intron 3 of 5)
C1QTNF1	17	79020600	79027399	6800	+	318	132	1.19999715598718	2.24524029361462	2.12007245521802e-06	0.000882883751259235	peak_9343	promoter-TSS (ENST00000578229)
HS3ST6	16	1914600	1917999	3400	-	40	114	-1.57563745066248	0.747790362404426	2.15094998144339e-06	0.000887599286887983	peak_38863	intron (ENST00000454677, intron 1 of 1)
GOLGA7B	10	97826400	97830199	3800	+	154	54	1.44210107452656	1.14586023869877	2.31144596978293e-06	0.00094523563477826	peak_2897	Intergenic between ENST00000266066 and ENST00000370602
SGK1	6	134164200	134178999	14800	-	1821	862	1.01112975156878	4.81137222243647	2.50197732604258e-06	0.00101401566771183	peak_19471	intron (ENST00000367858, intron 11 of 13)
ANKRD28	3	15788400	15800199	11800	-	584	261	1.09382153505165	3.14879054016964	2.63178170873941e-06	0.00105718438339026	peak_14150	intron (ENST00000399451, intron 2 of 27)
SDC2	8	96492600	96496399	3800	+	437	190	1.13339112371102	2.72049155012761	2.69233688229319e-06	0.0010720224189566	peak_21718	promoter-TSS (ENST00000518385)
UAP1	1	162560400	162574799	14400	+	1036	482	1.03599331534728	3.991233073607	2.83814703825751e-06	0.00112025365530944	peak_1492	intron (ENST00000271469, intron 2 of 10)
AREG	4	74443000	74450399	7400	+	355	147	1.20358673490297	2.40154002596112	2.96817931516482e-06	0.00116147927132725	peak_16079	promoter-TSS (ENST00000395748)
PTCHD4	6	48109000	48111399	2400	-	326	137	1.18223880023902	2.28609965469613	3.05049494416669e-06	0.00116567894597168	peak_18819	Intergenic between ENST00000398738 and ENST00000274813
SERPINB13	18	63583200	63592199	9000	+	582	256	1.11676622941336	3.13663142696567	3.05564764030359e-06	0.00116567894597168	peak_9814	promoter-TSS (ENST00000431153)
PHOSPHO1	17	49228800	49231999	3200	-	136	47	1.46274997923684	0.9649830045173	3.05595247115416e-06	0.00116567894597168	peak_9045	promoter-TSS (ENST00000310544)
TMEM160	19	47046600	47051599	5000	-	378	163	1.1451840123363	2.50912095144949	3.10410529771559e-06	0.00117417956394922	peak_10751	promoter-TSS (ENST00000253047)
UAP1	1	162559600	162570999	11400	+	949	441	1.03768616698554	3.86450780311333	3.130852951985e-06	0.00117450972889672	peak_1492	intron (ENST00000271469, intron 1 of 10)
PDZK1IP1	1	47186800	47192199	5400	-	246	99	1.24439177471656	1.86571130154645	3.34308746027149e-06	0.00123672330307493	peak_574	promoter-TSS (ENST00000371885)
TRAK1	3	42159200	42169599	10400	+	675	308	1.06392044253756	3.36628482715466	3.37649942265132e-06	0.00123672330307493	peak_14321	intron (ENST00000672026, intron 3 of 17)
SULT1E1	4	69857200	69861399	4200	-	226	90	1.25944846344383	1.74055368056636	3.40174657425128e-06	0.00123672330307493	peak_16045	promoter-TSS (ENST00000226444)
RAET1L	6	150024800	150027199	2400	-	181	68	1.34307649842945	1.40133069671758	3.42499673391998e-06	0.00123672330307493	peak_19578	promoter-TSS (ENST00000367341)
HS3ST4	16	25690800	25698799	8000	+	413	180	1.12987521553314	2.64065951366775	3.43292069500003e-06	0.00123672330307493	peak_7928	intron (ENST00000331351, intron 1 of 1)
CD44	11	35133000	35154599	21600	+	1444	686	1.00592291840639	4.47903562259263	3.52466092429342e-06	0.00125977487146084	peak_3471	intron (ENST00000526025, intron 1 of 1)
RETREG1	5	16504800	16509799	5000	-	176	66	1.34568156553889	1.36088486794626	3.97767770287085e-06	0.00141058395538057	peak_17023	intron (ENST00000306320, intron 3 of 8)
SYBU	8	109642200	109646799	4600	-	431	190	1.11345159123852	2.70690185749598	4.11544450425342e-06	0.00144051767135057	peak_21797	intron (ENST00000533895, intron 3 of 8)
HRH1	3	11153800	11157999	4200	+	255	104	1.22520655890452	1.92256578702836	4.14068775438879e-06	0.00144051767135057	peak_14106	intron (ENST00000438284, intron 1 of 1)
DDX58	9	32520000	32528799	8800	-	621	277	1.09663039435373	3.23609222332567	4.15729236312401e-06	0.00144051767135057	peak_22301	promoter-TSS (ENST00000379868)
NEDD4L	18	58218800	58226199	7400	+	274	111	1.23496555430326	2.0221914957937	4.72134604790427e-06	0.00162357075610963	peak_9780	intron (ENST00000400345, intron 2 of 30)
PTGFR	1	78490400	78492399	2000	+	38	106	-1.54454286928915	0.65304924615868	4.89785271934431e-06	0.00167160398974795	peak_24583	intron (ENST00000370758, intron 2 of 3)
IVNS1ABP	1	185310600	185320199	9600	-	915	431	1.01813857293783	3.81844251817797	5.01339709394341e-06	0.00169826955886776	peak_1664	promoter-TSS (ENST00000367498)
ANXA3	4	78549800	78555399	5600	+	327	137	1.18665574079306	2.28914363066395	5.56756857224098e-06	0.00187202276023083	peak_16113	promoter-TSS (ENST00000512884)
IVNS1ABP	1	185309200	185320599	11400	-	963	458	1.00425692641218	3.89656534665059	5.893791396175e-06	0.00196713955187629	peak_1664	intron (ENST00000367498, intron 1 of 14)
AC007326.4	22	18931200	18937799	6600	+	318	134	1.17832197888563	2.25177143591366	6.16164206345666e-06	0.0020415274200323	peak_13662	intron (ENST00000638240, intron 4 of 5)
ATOH8	2	85749200	85758399	9200	+	502	229	1.06420011311964	2.94114284791831	6.56271748724433e-06	0.00215865849406518	peak_11649	promoter-TSS (ENST00000306279)
PRR15	7	29556000	29568999	13000	+	872	415	1.00326569448267	3.7541366272377	7.00992837758634e-06	0.00227281906368142	peak_19925	promoter-TSS (ENST00000319694)
CCDC57	17	82108200	82111999	3800	-	33	94	-1.57422322092536	0.476834909194955	7.13851527965736e-06	0.00229809564237026	peak_39946	intron (ENST00000389641, intron 16 of 16)
SLC24A3	20	19210800	19215399	4600	+	229	94	1.21580999484507	1.77211266733017	7.81297933476014e-06	0.00247064026337226	peak_12902	promoter-TSS (ENST00000328041)
RAET1L	6	150022000	150026799	4800	-	257	108	1.18208690026061	1.94657240654846	7.83777313019047e-06	0.00247064026337226	peak_19578	promoter-TSS (ENST00000367341)
LYPD1	2	132668800	132671799	3000	-	185	73	1.27240539575548	1.45226791848252	8.1098811300361e-06	0.00253878430520413	peak_12033	promoter-TSS (ENST00000345008)
EMILIN2	18	2844800	2853199	8400	+	296	128	1.14096315396388	2.16075373591312	8.19090261811842e-06	0.00254658528521665	peak_9437	promoter-TSS (ENST00000254528)
EGLN3	14	33944400	33955799	11400	-	458	204	1.09857991733582	2.79866040239953	8.35422520128744e-06	0.00257969381181524	peak_6356	intron (ENST00000487915, intron 4 of 5)
GGA3	17	75249000	75263199	14200	-	1169	568	0.97342149781471	4.18577117640022	8.85425026252995e-06	0.00271562248592405	peak_9274	intron (ENST00000582717, intron 1 of 16)
DUSP10	1	221735800	221744799	9000	-	822	393	0.996647102655742	3.67143324977989	9.16598618211334e-06	0.00277971980281292	peak_1921	promoter-TSS (ENST00000366899)
SYBU	8	109635000	109648799	13800	-	715	340	1.00441028546108	3.46841791800897	9.22096342675081e-06	0.00277971980281292	peak_21797	intron (ENST00000533895, intron 4 of 8)
SYNPO	5	150633200	150647799	14600	+	502	226	1.0832147361372	2.93506279458387	9.24695299226186e-06	0.00277971980281292	peak_18052	intron (ENST00000394243, intron 2 of 2)
FAM83A	8	123181200	123185199	4000	+	125	264	-1.1455394046866	2.0607042095869	9.76057019974677e-06	0.00291481449017701	peak_21879	exon (ENST00000536633, exon 2 of 6)
SH2D1B	1	162401800	162406999	5200	-	266	114	1.15380371378137	2.00425881026338	1.02276992829427e-05	0.00301753073590342	peak_1488	intron (ENST00000367929, intron 1 of 3)
DUSP10	1	221733000	221744399	11400	-	882	426	0.981982675955845	3.77762292144724	1.028416913235e-05	0.00301753073590342	peak_1921	intron (ENST00000366899, intron 2 of 3)
EPPK1	8	143873800	143879399	5600	-	303	133	1.11943861101758	2.20081209371228	1.04140464924022e-05	0.00303022050245589	peak_22015	promoter-TSS (ENST00000615648)
USP28	11	113870600	113876399	5800	-	455	210	1.04730599485503	2.80562961666207	1.08059040717169e-05	0.0031242139976011	peak_4186	intron (ENST00000003302, intron 1 of 24)
ACKR2	3	42809400	42812399	3000	+	141	53	1.34188194662502	1.04821188960938	1.10211826922534e-05	0.0031489974827827	peak_14331	promoter-TSS (ENST00000422265)
ANO1	11	70076000	70081799	5800	+	250	106	1.16920305111356	1.91109351262718	1.10673724933242e-05	0.0031489974827827	peak_3892	promoter-TSS (ENST00000355303)
LIPG	18	49558800	49564599	5800	+	300	128	1.16032016844569	2.17398953919634	1.11561550316395e-05	0.0031489974827827	peak_9714	promoter-TSS (ENST00000577628)
RFT1	3	53136000	53139399	3400	-	31	88	-1.56903195865098	0.385680439698765	1.11691177900955e-05	0.0031489974827827	peak_42473	Intergenic between ENST00000467048 and ENST00000478843
FAM83A	8	123176800	123185999	9200	+	203	403	-1.05656657006982	2.69455997798239	1.15189682894079e-05	0.00322758647279507	peak_21879	intron (ENST00000536633, intron 1 of 5)
CTSC	11	88320000	88341799	21800	-	1269	625	0.953889206608877	4.31051211895302	1.17468728419007e-05	0.00327125185300341	peak_4019	intron (ENST00000527018, intron 2 of 5)
OGFRL1	6	71402000	71421799	19800	+	1038	508	0.962998757216248	4.01826152971752	1.22653664536234e-05	0.00339481411013946	peak_18978	Intergenic between ENST00000650315 and ENST00000491071
PRICKLE1	12	42585000	42591199	6200	-	320	142	1.10377953780028	2.28372332524429	1.24118367164226e-05	0.00341453389231427	peak_4714	intron (ENST00000445766, intron 1 of 7)
FAM110C	2	39000	51999	13000	-	1056	517	0.962469367431116	4.04317630923028	1.25154611039411e-05	0.00342123853287286	peak_11033	promoter-TSS (ENST00000327669)
SYN1	X	47582000	47586599	4600	-	203	84	1.20409399770994	1.60411595466157	1.25869500129928e-05	0.00342123853287286	peak_23457	intron (ENST00000340666, intron 5 of 12)
CD55	1	207319800	207324599	4800	+	476	221	1.03876780619755	2.87308847114256	1.27031220073559e-05	0.0034322625842732	peak_1820	promoter-TSS (ENST00000367063)
RBX1	22	40999800	41003599	3800	+	39	103	-1.46582069755785	0.632824860547132	1.44612090248028e-05	0.00386131294149324	peak_42165	Intergenic between ENST00000216225 and ENST00000263253
ZWINT	10	56356400	56363799	7400	-	420	189	1.08377254537985	2.67922712713841	1.45471119923873e-05	0.00386153513192072	peak_2589	promoter-TSS (ENST00000373944)
GSDMC	8	129781400	129789999	8600	-	651	312	0.993092211718111	3.33745658655542	1.46738034933751e-05	0.00387251911727491	peak_21915	promoter-TSS (ENST00000276708)
EPPK1	8	143877000	143878999	2000	-	169	67	1.26551746836205	1.32595152074642	1.54007493690029e-05	0.00403563218820002	peak_22015	promoter-TSS (ENST00000615648)
WDR97	8	144110000	144113399	3400	+	21	67	-1.73537388826909	-0.0333574133573046	1.54696863047851e-05	0.00403563218820002	peak_45305	exon (ENST00000534167, exon 11 of 23)
DACH1	13	71932400	71934799	2400	-	71	20	1.75389935427171	-0.0116611041325796	1.59477053509993e-05	0.00413656137881463	peak_5914	Intergenic between ENST00000619232 and ENST00000377818
KAZN	1	14756400	14760599	4200	+	160	63	1.27527020781654	1.24563772797351	1.61887862921883e-05	0.00417523515553983	peak_145	intron (ENST00000636203, intron 3 of 16)
SERPINB2	18	63884400	63899399	15000	+	591	283	0.994307736355912	3.19819717054325	1.63170200282821e-05	0.00418453205154678	peak_9822	intron (ENST00000404622, intron 3 of 4)
BLID	11	122095400	122103199	7800	-	589	282	0.994522984957977	3.19325889040805	1.64343917690963e-05	0.00419095455720685	peak_4259	Intergenic between ENST00000527934 and ENST00000560104
CAPS	19	5913600	5916399	2800	+	47	117	-1.38109703109722	0.835080948511055	1.68899251152388e-05	0.00428305855212803	peak_40231	exon (ENST00000452990, exon 5 of 6)
HTR2C	X	113709000	113711399	2400	+	82	25	1.64117942613611	0.212933224619475	1.75419100392028e-05	0.00442367989166385	peak_23976	Intergenic between ENST00000371958 and ENST00000371951
SCYL3	1	169863800	169869799	6000	-	239	103	1.14569113078783	1.85412724269904	1.78261143611454e-05	0.00445731453805975	peak_1552	intron (ENST00000367771, intron 8 of 12)
RSPH14	22	23145000	23147199	2200	-	29	82	-1.56310501187277	0.288384487652918	1.78716788404757e-05	0.00445731453805975	peak_42076	promoter-TSS (ENST00000406876)
WDR18	19	996800	999799	3000	+	32	88	-1.52341357447194	0.397085813965968	1.81170031419766e-05	0.00448376453422851	peak_40173	intron (ENST00000591997, intron 3 of 3)
KRT6A	12	52486200	52497199	11000	-	688	334	0.974563079613785	3.42305685349538	1.81752880308875e-05	0.00448376453422851	peak_4822	promoter-TSS (ENST00000330722)
STAM	10	17630400	17632999	2600	+	128	46	1.40631753114108	0.89435884324761	1.89731429541559e-05	0.00465529137824348	peak_2303	Intergenic between ENST00000326961 and ENST00000377524
CRYBG1	6	106507200	106536599	29400	+	1381	693	0.926927142831814	4.44148391694812	1.91377964800332e-05	0.00467044547215951	peak_19261	intron (ENST00000633556, intron 4 of 21)
HAPLN3	15	88893800	88896199	2400	-	132	50	1.33067925386872	0.958242715038238	1.9282005320673e-05	0.00468047478885554	peak_7569	promoter-TSS (ENST00000562889)
TNIK	3	171455600	171464199	8600	-	476	219	1.05187603284806	2.86884227845629	2.01262685173941e-05	0.00485942330075295	peak_15359	promoter-TSS (ENST00000341852)
SND1	7	128025800	128034599	8800	+	452	214	1.01055911061048	2.80813742689586	2.10639488977002e-05	0.00504192892176951	peak_20723	intron (ENST00000354725, intron 16 of 23)
PDE4D	5	59273000	59277799	4800	-	230	99	1.14741948588823	1.79891290004328	2.1104302413117e-05	0.00504192892176951	peak_17377	intron (ENST00000340635, intron 1 of 14)
SH2D1B	1	162418600	162423999	5400	-	266	118	1.10410298867359	2.01964271873107	2.21143283641022e-05	0.00524797689825989	peak_1489	Intergenic between ENST00000367929 and ENST00000545294
GGA3	17	75249400	75264999	15600	-	1197	601	0.92610898655293	4.23592844407462	2.21979988646876e-05	0.00524797689825989	peak_9274	intron (ENST00000582717, intron 1 of 16)
CSMD1	8	4992000	4994799	2800	-	34	91	-1.48458584283121	0.453981198042416	2.28022999288624e-05	0.00536291190865764	peak_44973	promoter-TSS (ENST00000635120)
PIK3C3	18	39798400	39800799	2400	+	167	65	1.29199604635159	1.30152246167273	2.32791344608098e-05	0.00544683748167565	peak_9668	Intergenic between ENST00000587924 and ENST00000262039
SDC2	8	96492800	96499199	6400	+	499	239	0.993923913988695	2.95549276590408	2.35699597788431e-05	0.00548660315016023	peak_21718	intron (ENST00000518385, intron 1 of 3)
FOXF1	16	86278200	86281599	3400	+	164	66	1.24387862729143	1.28964881686197	2.44827287756959e-05	0.00567000012544076	peak_8391	Intergenic between ENST00000569607 and ENST00000262426
CLASP1	2	121528800	121534399	5600	-	509	245	0.986789394651194	2.98632864367864	2.4959779359243e-05	0.00574278826462111	peak_11942	intron (ENST00000263710, intron 2 of 39)
MAOA	X	43652600	43664999	12400	+	691	331	0.993851169464452	3.42286485172099	2.50500545557583e-05	0.00574278826462111	peak_23423	intron (ENST00000542639, intron 2 of 15)
TMPRSS2	21	41502000	41510799	8800	-	687	338	0.95529609781148	3.42746050878804	2.59872559930837e-05	0.005927706150945	peak_13536	intron (ENST00000454499, intron 2 of 13)
SOX1	13	112065400	112074999	9600	+	317	145	1.0600595957006	2.28412765651783	2.61635813187951e-05	0.00593808641611373	peak_6145	exon (ENST00000330949, exon 1 of 1)
FGFR3	4	1787800	1805399	17600	+	342	648	-0.989468117605331	3.39861916463486	2.81585988670881e-05	0.00635908019788488	peak_15605	intron (ENST00000440486, intron 2 of 17)
NRP2	2	205679800	205688599	8800	+	620	304	0.960176914563899	3.27841203533774	2.96887615984643e-05	0.00663503829639627	peak_12533	promoter-TSS (ENST00000360409)
LYPD1	2	132667200	132671599	4400	-	227	99	1.12848852172559	1.78603536739401	2.96893837852688e-05	0.00663503829639627	peak_12033	intron (ENST00000345008, intron 1 of 2)
FAM135A	6	70412000	70415399	3400	+	441	211	0.995381280375781	2.77783327414255	2.98190829323413e-05	0.00663503829639627	peak_18968	promoter-TSS (ENST00000418814)
NRP2	2	205681000	205692199	11200	+	666	329	0.949438060736438	3.38484564952025	3.03282556733009e-05	0.00671541551962182	peak_12533	intron (ENST00000360409, intron 1 of 16)
SLC16A7	12	59567000	59572599	5600	+	170	70	1.21094116829989	1.35021459916898	3.06053400039964e-05	0.00674387181291944	peak_4930	Intergenic between ENST00000552267 and ENST00000547379
SQOR	15	45704400	45705799	1400	+	131	51	1.29121854103509	0.958544069746666	3.24052778227472e-05	0.00708832298833442	peak_7219	Intergenic between ENST00000565997 and ENST00000558014
KLF4	9	107483400	107492599	9200	-	995	503	0.916235079557079	3.97336417846231	3.2480859657507e-05	0.00708832298833442	peak_22747	promoter-TSS (ENST00000374672)
LYZ	12	69347200	69350999	3800	+	127	49	1.30409945967936	0.911215403159356	3.3608556053335e-05	0.00729932811661715	peak_5031	promoter-TSS (ENST00000261267)
TCERG1L	10	130774000	130775399	1400	-	11	45	-2.0873858228896	-0.650390845286871	3.54975728148234e-05	0.00767288488195459	peak_36755	Intergenic between ENST00000481034 and ENST00000368642
TNS2	12	53060200	53062999	2800	+	21	64	-1.66940767560141	-0.081703021939998	3.67392737711575e-05	0.00790364509488331	peak_37615	intron (ENST00000379902, intron 21 of 28)
DENND4C	9	19228200	19234399	6200	+	590	284	0.986778403131827	3.19827148186439	3.76098853609038e-05	0.00805277319010446	peak_22197	promoter-TSS (ENST00000602925)
ATP13A4	3	193552000	193556799	4800	-	400	191	0.998228529866093	2.63706793107867	3.78726365729388e-05	0.00807096112356261	peak_15518	promoter-TSS (ENST00000392443)
CXXC1	18	50286200	50289399	3200	-	346	163	1.01761495859038	2.42306866354059	3.90435141840741e-05	0.00828160371889482	peak_9718	promoter-TSS (ENST00000285106)
VNN3	6	132729200	132738799	9600	-	218	412	-0.985635640571985	2.74956691587118	3.98495460500532e-05	0.00840353838292774	peak_44324	intron (ENST00000673794, intron 1 of 4)
MSX1	4	4858600	4861999	3400	+	156	64	1.21609740262819	1.22694738745018	3.998863876261e-05	0.00840353838292774	peak_15638	promoter-TSS (ENST00000382723)
ZNF326	1	89994000	90009199	15200	+	788	397	0.921108843653283	3.6362541873737	4.09583823098996e-05	0.00856766308668647	peak_880	intron (ENST00000340281, intron 2 of 11)
MYOF	10	93479000	93482599	3600	-	586	291	0.941852934586948	3.20363701802173	4.26509202467627e-05	0.00888078243963785	peak_2850	promoter-TSS (ENST00000359263)
GOLGA7	8	41442600	41449399	6800	+	292	136	1.03396089929132	2.17514535852605	4.32089837188433e-05	0.00895590040623624	peak_21310	Intergenic between ENST00000379845 and ENST00000518270
NBPF26	1	120849000	120851599	2600	+	240	108	1.08340379086211	1.87946350968401	4.36970453227279e-05	0.0090012993154097	peak_1164	Intergenic between ENST00000609741 and ENST00000577856
GRIN3B	19	1001000	1002799	1800	+	16	53	-1.7874880821306	-0.367845637004631	4.42858625238195e-05	0.00902916810759888	peak_40174	promoter-TSS (ENST00000234389)
CLDN5	22	19520800	19525199	4400	-	184	79	1.1508180451341	1.48052536826149	4.43581355303699e-05	0.00902916810759888	peak_13674	TTS (ENST00000406028)
SH3RF2	5	145935600	145947199	11600	+	1028	526	0.898811865152468	4.02634324326549	4.49551666414097e-05	0.00910984341154853	peak_18019	intron (ENST00000359120, intron 2 of 9)
TEKT4	2	94871800	94873799	2000	+	17	55	-1.75401728607449	-0.309730328161861	4.57083276170257e-05	0.00922129958752013	peak_41231	promoter-TSS (ENST00000295201)
KAZN	1	14597800	14602399	4600	+	323	152	1.01913757099997	2.32418088838796	4.61353552948019e-05	0.00926626569708695	peak_144	intron (ENST00000636203, intron 3 of 16)
C17orf100	17	6658600	6659399	800	+	88	30	1.48104019366763	0.349930441774158	4.63484929752193e-05	0.00926806516797865	peak_8525	intron (ENST00000635042, intron 1 of 1)
GTF2A2	15	59655000	59658399	3400	-	411	199	0.978195828153662	2.68258799391825	4.77324402264123e-05	0.00950294266121626	peak_7319	promoter-TSS (ENST00000559706)
AFAP1	4	7757200	7760399	3200	-	28	76	-1.5040495933989	0.197178112658232	4.84262619961872e-05	0.00957826342606827	peak_42924	exon (ENST00000360265, exon 16 of 16)
MYCL	1	39891400	39903399	12000	-	301	550	-0.93711369343684	3.18069633996533	4.8877928853692e-05	0.00957826342606827	peak_463	exon (ENST00000397332, exon 3 of 3)
GTF2A2	15	59649000	59658799	9800	-	627	314	0.929696025220227	3.30489812184017	4.91473801825715e-05	0.00957826342606827	peak_7319	intron (ENST00000559706, intron 1 of 3)
RFNG	17	82044600	82048799	4200	-	50	117	-1.29206469348539	0.859977622605121	4.92844968944432e-05	0.00957826342606827	peak_39944	TTS (ENST00000310496)
C16orf82	16	26657600	26660199	2600	+	74	23	1.61300852589824	0.0772509611326587	4.93145721223924e-05	0.00957826342606827	peak_7930	Intergenic between ENST00000331351 and ENST00000505035
PRXL2B	1	2574200	2578399	4200	+	41	101	-1.36564580330353	0.632099732647706	4.93768426528899e-05	0.00957826342606827	peak_35225	Intergenic between ENST00000482602 and ENST00000378425
MYOF	10	93476800	93482799	6000	-	670	338	0.919153909811929	3.40379749556002	5.11209482118107e-05	0.00987439183502345	peak_2850	intron (ENST00000359263, intron 1 of 53)
RAB7A	3	128829000	128835399	6400	+	288	135	1.02470777809643	2.15844773670527	5.26189425682424e-05	0.0101040825264811	peak_14991	Intergenic between ENST00000676147 and ENST00000514643
CCDC57	17	82103200	82106999	3800	-	47	112	-1.31815435672979	0.790937110913273	5.2755277554988e-05	0.0101040825264811	peak_39945	intron (ENST00000389641, intron 16 of 16)
PTPRE	10	128047600	128053599	6000	+	259	119	1.05348539938152	1.99763624762962	5.33413453928552e-05	0.0101308382848221	peak_3150	intron (ENST00000254667, intron 6 of 20)
TRAF2	9	136892200	136895399	3200	+	36	91	-1.40242416796151	0.475651532809568	5.44710685996886e-05	0.0102595466633903	peak_45759	intron (ENST00000419057, intron 2 of 5)
PRKCQ	10	6737000	6741199	4200	-	186	81	1.1303898241807	1.50212966951469	5.51653087573507e-05	0.0103171997217844	peak_2225	Intergenic between ENST00000263125 and ENST00000397167
FAM110C	2	34600	51999	17400	-	1149	596	0.879121275604481	4.19335203744314	5.52317485987311e-05	0.0103171997217844	peak_11033	intron (ENST00000327669, intron 1 of 1)
DENND4A	15	65787800	65794999	7200	-	466	223	0.995154308320335	2.85695916521918	5.86262682738822e-05	0.0109064080716724	peak_7372	promoter-TSS (ENST00000443035)
ISL1	5	51376400	51406599	30200	+	2066	1091	0.853378613852745	5.04736487196176	5.92080940795338e-05	0.0109696890059518	peak_17329	intron (ENST00000230658, intron 5 of 5)
SULT2B1	19	48551200	48553199	2000	+	31	81	-1.44962303464692	0.300153878000003	5.94915699077796e-05	0.0109774038262355	peak_40757	promoter-TSS (ENST00000201586)
ADAMTS9	3	64685400	64688799	3400	-	215	96	1.09451683960259	1.71928338066894	6.24624799784131e-05	0.0114239745752123	peak_14541	promoter-TSS (ENST00000498707)
LHFPL6	13	39597800	39607199	9400	-	378	178	1.0182697146654	2.5494589752739	6.28627856573923e-05	0.0114239745752123	peak_5690	promoter-TSS (ENST00000648377)
AGRN	1	1043800	1046599	2800	+	27	73	-1.49826611956291	0.142559698780716	6.29184359315092e-05	0.0114239745752123	peak_35179	exon (ENST00000379370, exon 13 of 36)
RXRA	9	134407600	134411799	4200	+	38	94	-1.37142309522103	0.529580038182399	6.48183525855106e-05	0.011722050440484	peak_45744	intron (ENST00000481739, intron 4 of 9)
ADGRE2	19	14750800	14753399	2600	-	22	64	-1.60269061697156	-0.0659278522274772	6.51608879529007e-05	0.0117372342299923	peak_40365	intron (ENST00000315576, intron 15 of 20)
PRDM1	6	106083400	106093399	10000	+	457	220	0.986555740311432	2.83185350942837	6.84024498515397e-05	0.0122724268919411	peak_19256	exon (ENST00000652320, exon 2 of 7)
PRICKLE1	12	42588000	42594199	6200	-	302	143	1.01017499354976	2.23101436876518	6.92173579706948e-05	0.0123697413897865	peak_4714	promoter-TSS (ENST00000445766)
KLF4	9	107479200	107495399	16200	-	1183	619	0.866571833047646	4.23974247118287	6.98264149511028e-05	0.0123944310026303	peak_22747	exon (ENST00000374672, exon 3 of 5)
MAPK8IP3	16	1751200	1757199	6000	+	64	139	-1.18506489466321	1.13516564172212	6.99016200359833e-05	0.0123944310026303	peak_38859	intron (ENST00000250894, intron 8 of 31)
SSC5D	19	55501400	55503999	2600	+	34	86	-1.40316831438074	0.396262989805104	7.08082623481937e-05	0.0125063371381681	peak_40879	intron (ENST00000389623, intron 12 of 13)
C4orf19	4	37450000	37457599	7600	+	274	125	1.06377464224646	2.07469059183282	7.16032600294152e-05	0.0125977332529272	peak_15793	promoter-TSS (ENST00000381980)
RBMS1	2	160643000	160654799	11800	-	259	117	1.07791317240195	1.98984652519605	7.42797568185766e-05	0.0130181726699183	peak_12187	Intergenic between ENST00000428519 and ENST00000259075
MET	7	116670200	116677599	7400	+	659	337	0.899548986456723	3.38679153617006	7.53066636976901e-05	0.0131473849175598	peak_20640	promoter-TSS (ENST00000318493)
NOS2	17	27787200	27801799	14600	-	935	487	0.87314194894712	3.89891168910055	7.82287164364281e-05	0.0136052026685147	peak_8720	intron (ENST00000313735, intron 2 of 26)
GALNT10	5	154186800	154194599	7800	+	342	161	1.01864334776309	2.40609585397772	8.03994966457358e-05	0.0139293662280276	peak_18094	promoter-TSS (ENST00000425427)
KAZN	1	14597600	14601199	3600	+	285	136	0.998969967554486	2.15191935494161	8.07426778405987e-05	0.013935633583804	peak_144	intron (ENST00000636203, intron 3 of 16)
DIPK2B	X	45767000	45774399	7400	-	493	248	0.923173469679518	2.96200900752355	8.15414823887826e-05	0.0139455946980692	peak_23432	Intergenic between ENST00000377934 and ENST00000298190
ST6GAL1	3	186928000	186936199	8200	+	702	361	0.891508882576898	3.48040731329583	8.16759723247098e-05	0.0139455946980692	peak_15481	promoter-TSS (ENST00000169298)
PLXNB2	22	50274000	50283599	9600	-	128	248	-1.02120346787603	2.01098339231371	8.17220697410646e-05	0.0139455946980692	peak_30146	intron (ENST00000359337, intron 28 of 36)
VWA7	6	31774600	31780599	6000	-	74	156	-1.14232371776217	1.311908687138	8.33217813441489e-05	0.0141653269616989	peak_43989	promoter-TSS (ENST00000375688)
GCNT4	5	75046200	75056399	10200	-	577	294	0.90473767121919	3.19415331650454	8.43780332822309e-05	0.0142638104564351	peak_17509	promoter-TSS (ENST00000652361)
IFFO1	12	6551600	6553199	1600	-	24	67	-1.54382120086978	0.0119297119626853	8.45295429322579e-05	0.0142638104564351	peak_37428	intron (ENST00000336604, intron 1 of 9)
GAP43	3	115217000	115218399	1400	+	55	15	1.79838981337144	-0.371191642817127	8.5490047349585e-05	0.0143194252003408	peak_14870	Intergenic between ENST00000482689 and ENST00000393780
SPAG6	10	22345600	22347199	1600	+	17	53	-1.70069858058523	-0.348607899252419	8.5490047349585e-05	0.0143194252003408	peak_36450	promoter-TSS (ENST00000376603)
RXRA	9	134333400	134335599	2200	+	21	61	-1.60028007505136	-0.131713604644507	8.66196294357045e-05	0.0144552875711232	peak_45740	intron (ENST00000481739, intron 1 of 9)
USP25	21	16192200	16197599	5400	+	261	123	1.01692898539057	2.02043905822928	8.80341716989613e-05	0.0146375352445394	peak_13363	Intergenic between ENST00000449491 and ENST00000284878
AMOT	X	112836800	112843199	6400	-	195	85	1.12907678673661	1.56966759434188	8.88995723335225e-05	0.0147274795159243	peak_23973	promoter-TSS (ENST00000304758)
PYGB	20	25244600	25253199	8600	+	415	201	0.977746173028524	2.69661515569964	9.29616872465844e-05	0.0152915724969672	peak_12942	promoter-TSS (ENST00000216962)
SYMPK	19	45860600	45868999	8400	-	524	259	0.948548658659398	3.04085019325261	9.2978366433798e-05	0.0152915724969672	peak_10737	promoter-TSS (ENST00000594293)
CTNNB1	3	41196400	41202399	6000	+	592	304	0.893519952026873	3.23489532778351	9.4903371532926e-05	0.0155518189192151	peak_14314	intron (ENST00000643541, intron 2 of 15)
GCNT4	5	75046600	75056199	9600	-	562	287	0.901495833260172	3.15746081234817	9.60598661190778e-05	0.0156847102261769	peak_17509	promoter-TSS (ENST00000652361)
SLC35D1	1	67049800	67056399	6600	-	484	245	0.914149511006002	2.93868057270084	0.000100030212538966	0.0162744494894937	peak_697	promoter-TSS (ENST00000235345)
CTNNB1	3	41198000	41209799	11800	+	830	434	0.867494470814709	3.72958664402205	0.00010224257447973	0.0165749819313711	peak_14314	intron (ENST00000643541, intron 2 of 15)
HSD17B14	19	48834400	48837999	3600	-	172	76	1.10935615675717	1.39755547362753	0.000106429987644439	0.0171924199258233	peak_10793	promoter-TSS (ENST00000599157)
IGF1R	15	98600200	98601999	1800	+	103	40	1.29422889711167	0.619610041301817	0.000107781585799124	0.017227538598249	peak_7636	Intergenic between ENST00000268042 and ENST00000650285
SLC43A2	17	1579200	1582799	3600	-	35	86	-1.36150266617793	0.40758279597191	0.000107785974662996	0.017227538598249	peak_39277	intron (ENST00000301335, intron 11 of 13)
CEP128	14	80441600	80446199	4600	-	179	80	1.09298034118416	1.45926779562813	0.000108300128773906	0.0172489805098426	peak_6782	Intergenic between ENST00000553594 and ENST00000554502
CDK5RAP2	9	119961600	119964199	2600	-	24	66	-1.52216588131384	-0.00351053087620129	0.000110400059852221	0.0174857820016125	peak_45641	Intergenic between ENST00000373964 and ENST00000360822
EHD1	11	64850200	64853999	3800	-	41	97	-1.3074189753542	0.591516409068417	0.000111169580281743	0.0174857820016125	peak_37069	exon (ENST00000320631, exon 5 of 5)
SPON2	4	1170400	1173999	3600	-	59	127	-1.17204116945222	1.01125536329548	0.000111410568402791	0.0174857820016125	peak_42876	intron (ENST00000617421, intron 3 of 7)
SLC35F6	2	26763400	26766599	3200	+	217	100	1.04904691132515	1.74688492593231	0.000111427096153185	0.0174857820016125	peak_11185	promoter-TSS (ENST00000344420)
POU5F1B	8	127211600	127221199	9600	+	412	207	0.924872525252898	2.70409206680499	0.000111713006266911	0.0174857820016125	peak_21909	Intergenic between ENST00000652209 and ENST00000645438
AKAP9	7	92054200	92063599	9400	+	326	160	0.958527416294527	2.35749287672862	0.000112952245362785	0.0175942063075481	peak_20415	intron (ENST00000356239, intron 22 of 49)
PRKD1	14	29923400	29931999	8600	-	280	131	1.02743689661912	2.11732633196343	0.000113180918263219	0.0175942063075481	peak_6331	intron (ENST00000549503, intron 3 of 5)
DAGLA	11	61698800	61708199	9400	+	113	219	-1.02151803077245	1.83330827398026	0.000115681525078904	0.0179215555849201	peak_37006	intron (ENST00000257215, intron 1 of 19)
PTCHD4	6	48101200	48113399	12200	-	619	321	0.879377282546553	3.30387931264206	0.00012043437168823	0.0185586305462283	peak_18819	Intergenic between ENST00000398738 and ENST00000274813
ZBTB16	11	114178000	114180599	2600	+	31	78	-1.39525874251833	0.261898209805452	0.00012061147363274	0.0185586305462283	peak_37313	intron (ENST00000335953, intron 3 of 6)
SLC35D1	1	67050200	67059599	9400	-	558	288	0.886177233461268	3.1525339069827	0.000126380339824356	0.0193019639497291	peak_697	promoter-TSS (ENST00000235345)
HPGD	4	174519400	174524599	5200	-	410	207	0.91785428218704	2.69952426092285	0.00012671803967702	0.0193019639497291	peak_16770	promoter-TSS (ENST00000506910)
ADAMTS9	3	64683200	64688799	5600	-	293	142	0.976661425536735	2.19885633342115	0.000128127061045318	0.019396832593816	peak_14541	intron (ENST00000498707, intron 2 of 39)
ADGRL2	1	81698600	81704799	6200	+	221	103	1.03278974605172	1.77812658095005	0.000128195492116338	0.019396832593816	peak_806	intron (ENST00000370727, intron 3 of 24)
ERBIN	5	65923200	65931599	8400	+	772	395	0.898803023845912	3.61447912171056	0.000128936718788894	0.0194441712267956	peak_17439	promoter-TSS (ENST00000284037)
FAM135A	6	70412400	70420599	8200	+	559	289	0.883761236760795	3.15594776283457	0.000130848563194881	0.0196671456309339	peak_18968	intron (ENST00000418814, intron 2 of 21)
NMBR	6	140857600	140859799	2200	-	102	40	1.28017125803264	0.609882634290298	0.000131471715282059	0.0196955910893836	peak_19510	Intergenic between ENST00000618718 and ENST00000258042
ARL4A	7	12685400	12690799	5400	+	688	360	0.866452342056588	3.4602430269002	0.000132074016261398	0.0197207360070309	peak_19829	promoter-TSS (ENST00000396663)
DIPK2B	X	45765200	45774399	9200	-	565	293	0.879337459147395	3.17282140987429	0.000136618385205148	0.0202659534027193	peak_23432	Intergenic between ENST00000377934 and ENST00000298190
USP54	10	73597200	73601799	4600	-	265	128	0.981431247602588	2.05382719118276	0.000137987850679454	0.0204024251402012	peak_2707	intron (ENST00000339859, intron 1 of 22)
ARL4A	7	12685600	12696799	11200	+	839	445	0.846951294040996	3.7523716369615	0.000142094102750737	0.0208164026560421	peak_19829	TTS (ENST00000396663)
SEMA3E	7	83281800	83284599	2800	-	85	31	1.38395631645458	0.326779305635993	0.000143080666828629	0.0208164026560421	peak_20359	Intergenic between ENST00000437081 and ENST00000643230
SPATA33	16	89670400	89673199	2800	+	33	81	-1.35978462759514	0.324254387360844	0.000143080666828629	0.0208164026560421	peak_39251	TTS (ENST00000565890)
CYP4F3	19	15641200	15643799	2600	+	33	81	-1.35978462759514	0.324254387360844	0.000143080666828629	0.0208164026560421	peak_40376	promoter-TSS (ENST00000221307)
VPS37B	12	122885800	122899199	13400	-	1041	543	0.87106050822377	4.05414047716404	0.000144982660832489	0.0210257282444356	peak_5446	intron (ENST00000535765, intron 1 of 3)
SLC4A1AP	2	27714600	27715799	1200	+	65	21	1.55678704098919	-0.0883363746397841	0.00014713298251366	0.0212020963246351	peak_11208	Intergenic between ENST00000427424 and ENST00000379666
CCND1	11	69648600	69649799	1200	+	11	41	-1.95346544538465	-0.75086980801969	0.000148834616333779	0.0213794332424775	peak_37190	intron (ENST00000227507, intron 4 of 4)
DPYD	1	97915800	97923199	7400	-	487	251	0.888173446173245	2.95653908510948	0.000149456843376802	0.0214010884370972	peak_934	promoter-TSS (ENST00000306031)
PCYT2	17	81902400	81906999	4600	-	49	110	-1.23222657277785	0.790272683403118	0.000150657301165354	0.0215051453286092	peak_39942	exon (ENST00000538936, exon 13 of 13)
CD55	1	207318800	207331799	13000	+	684	360	0.858041670778246	3.45483460508555	0.000154381594032447	0.0217969518476833	peak_1820	intron (ENST00000367063, intron 3 of 9)
SLC37A3	7	140258600	140261199	2600	-	131	55	1.18253472031188	0.990044983301427	0.000154497930012505	0.0217969518476833	peak_20824	Intergenic between ENST00000472616 and ENST00000477571
PTPRQ	12	80399000	80403199	4200	+	185	85	1.05317906184058	1.51866595393395	0.000155085577851241	0.0217969518476833	peak_5100	Intergenic between ENST00000550182 and ENST00000551042
NOS2	17	27790000	27802399	12400	-	838	446	0.841993502774069	3.75242297217409	0.00015510256095351	0.0217969518476833	peak_8720	intron (ENST00000313735, intron 2 of 26)
CYHR1	8	144450400	144454199	3800	-	37	88	-1.31473674717097	0.452783469981064	0.000155909359803918	0.0218427088278378	peak_45316	intron (ENST00000438911, intron 4 of 4)
RAB44	6	36697000	36698799	1800	+	19	55	-1.59468737054059	-0.273011351001947	0.0001569536708107	0.021862565550101	peak_44046	promoter-TSS (ENST00000612677)
SIDT1	3	113530600	113539399	8800	+	627	330	0.858021741835377	3.32983880265154	0.000165996027955322	0.0229263771653574	peak_14856	intron (ENST00000264852, intron 1 of 24)
TCF20	22	42319200	42323399	4200	-	41	95	-1.2773999141174	0.570790865939297	0.000166169767522968	0.0229263771653574	peak_42184	intron (ENST00000515426, intron 1 of 1)
DPYD	1	97919400	97922599	3200	-	356	179	0.923714062490075	2.4952574128696	0.000171958588518553	0.0235602421446362	peak_934	promoter-TSS (ENST00000306031)
GPR132	14	105047200	105049799	2600	-	27	70	-1.4378277892148	0.0998379160251449	0.000172321122488968	0.0235602421446362	peak_38476	TTS (ENST00000329797)
WNT3	17	46817400	46819599	2200	-	72	25	1.45386452037355	0.078215213648332	0.000172321122488968	0.0235602421446362	peak_9013	promoter-TSS (ENST00000225512)
ANO1	11	70139000	70143599	4600	+	198	93	1.02149886212113	1.62538302805287	0.000174486329900081	0.0237846350955689	peak_3893	intron (ENST00000355303, intron 11 of 25)
MYO1C	17	1490200	1492399	2200	-	163	73	1.08988664557573	1.32741136730354	0.000175254405734713	0.0238178083386529	peak_8452	promoter-TSS (ENST00000648651)
GCNT3	15	59548200	59559799	11600	+	462	239	0.882806564536809	2.88282497770774	0.000179605048546877	0.0243362160108651	peak_7314	Intergenic between ENST00000561361 and ENST00000559189
DOCK6	19	11243600	11248599	5000	-	49	109	-1.2190658552482	0.781276965940474	0.000180465838706691	0.0243645757808507	peak_40297	intron (ENST00000294618, intron 7 of 47)
PTRH1	9	127704200	127708799	4600	-	44	100	-1.24973432307157	0.650896980936219	0.000180887866543591	0.0243645757808507	peak_45684	intron (ENST00000335223, intron 1 of 2)
USP53	4	119209600	119216599	7000	+	460	231	0.925641572204621	2.86179707726639	0.000183601968585143	0.0245842494336779	peak_16409	promoter-TSS (ENST00000274030)
PDE10A	6	165658200	165662799	4600	-	53	115	-1.18336033796282	0.867544825913444	0.000185175824802052	0.0247082748951269	peak_44425	intron (ENST00000672902, intron 2 of 22)
GRIN2D	19	48404600	48407999	3400	+	38	89	-1.29267278400611	0.474862325157401	0.000185616887099891	0.0247082748951269	peak_40755	intron (ENST00000263269, intron 3 of 12)
HDAC9	7	18508000	18511599	3600	+	233	112	0.988313182623101	1.86798948700587	0.000188195291329372	0.0249782475556224	peak_19851	intron (ENST00000417496, intron 4 of 12)
FOCAD	9	20683000	20685199	2200	+	226	108	0.996739771188324	1.821745293348	0.000189809316220022	0.0251190218130007	peak_22211	intron (ENST00000380249, intron 2 of 45)
ATP6V0D1	16	67455600	67459999	4400	-	52	114	-1.19818764875452	0.850763500911328	0.000192298792413294	0.0253662437356476	peak_39131	intron (ENST00000602876, intron 1 of 8)
HPGD	4	174514400	174525999	11600	-	608	321	0.85351459024795	3.28723779352854	0.000193510605944711	0.0253662437356476	peak_16770	intron (ENST00000506910, intron 3 of 6)
VEPH1	3	157257400	157264799	7400	-	171	78	1.06353480241764	1.40365639467726	0.000193704869454147	0.0253662437356476	peak_15250	exon (ENST00000392833, exon 13 of 13)
MYCL	1	39898400	39903599	5200	-	190	340	-0.906820561429751	2.50102273904795	0.000193912728592477	0.0253662437356476	peak_463	promoter-TSS (ENST00000397332)
HJV	1	146035600	146040199	4600	-	300	149	0.941345382713698	2.24445338358889	0.000195835974498775	0.0255442142369207	peak_1224	promoter-TSS (ENST00000636675)
FOCAD	9	20681800	20685599	3800	+	268	132	0.953311628635865	2.07928976081896	0.00019701523883866	0.0256244003477491	peak_22211	intron (ENST00000380249, intron 2 of 45)
AP000721.1	11	63963000	63967599	4600	+	51	112	-1.20062506429902	0.825056031884417	0.000199800650405281	0.025807517080765	peak_37051	Intergenic between ENST00000542163 and ENST00000535431
CDH9	5	25984400	25988199	3800	-	89	34	1.31743419762099	0.408859132927324	0.000200148333856639	0.025807517080765	peak_17077	Intergenic between ENST00000510477 and ENST00000231021
TNFSF9	19	6530000	6533199	3200	+	298	148	0.94140651553175	2.23487257442526	0.000200408400725447	0.025807517080765	peak_10047	promoter-TSS (ENST00000245817)
MET	7	116670800	116681399	10600	+	731	390	0.838459804942985	3.55729636455296	0.000200697337185188	0.025807517080765	peak_20640	intron (ENST00000318493, intron 1 of 20)
RBMS2	12	56516000	56534399	18400	+	532	271	0.905092137608759	3.07747510626067	0.000202083112880221	0.0258847707351798	peak_4891	intron (ENST00000262031, intron 1 of 13)
UST	6	148700400	148702399	2000	+	107	44	1.21202399963815	0.696539306037017	0.000202438614975961	0.0258847707351798	peak_19560	Intergenic between ENST00000622663 and ENST00000367463
AP4B1	1	113900800	113906999	6200	-	410	205	0.931852845155026	2.69473505045135	0.000203220432158187	0.02591174678799	peak_1093	promoter-TSS (ENST00000369564)
FGF12	3	192404600	192412199	7600	-	387	192	0.94304871763437	2.60822311079394	0.000206442085001696	0.0262487930599355	peak_15510	intron (ENST00000445105, intron 2 of 5)
PCSK9	1	55039000	55041199	2200	+	167	76	1.06682779843583	1.36903909916019	0.000207203719084323	0.0262548693157166	peak_637	promoter-TSS (ENST00000673726)
RARB	3	25425800	25436599	10800	+	1018	553	0.812510587250634	4.04289386267306	0.000207646679686779	0.0262548693157166	peak_14206	intron (ENST00000383772, intron 1 of 7)
DUOX2	15	45108800	45117599	8800	-	252	119	1.01397682041236	1.97133703120589	0.000212124098186643	0.0267464918469114	peak_7207	promoter-TSS (ENST00000389039)
TSPAN16	19	11272800	11275999	3200	+	34	81	-1.31687978041305	0.336153606067105	0.000216050920175655	0.0271122093641311	peak_40298	Intergenic between ENST00000587543 and ENST00000621731
NT5E	6	85485400	85487199	1800	+	17	50	-1.61683320700509	-0.408946752758122	0.00021683225607686	0.0271122093641311	peak_44208	intron (ENST00000369651, intron 4 of 7)
TNFSF9	19	6529400	6533199	3800	+	309	155	0.927061637919934	2.2915597304332	0.000216862912494756	0.0271122093641311	peak_10047	promoter-TSS (ENST00000245817)
DOHH	19	3494400	3496199	1800	-	16	48	-1.64487540800671	-0.471272901752448	0.000218654138793636	0.0271122093641311	peak_40209	intron (ENST00000672935, intron 2 of 4)
AKT1S1	19	49871800	49872599	800	-	16	48	-1.64487540800671	-0.471272901752448	0.000218654138793636	0.0271122093641311	peak_40786	intron (ENST00000391834, intron 2 of 4)
TTLL8	22	50028000	50029199	1200	-	13	44	-1.81659892086208	-0.62765934075839	0.000218753074519459	0.0271122093641311	peak_42234	intron (ENST00000266182, intron 12 of 13)
RTN4R	22	20205800	20208399	2600	-	216	103	0.99979400985383	1.75628247672607	0.000219205605318913	0.0271122093641311	peak_13686	Intergenic between ENST00000439765 and ENST00000043402
KLLN	10	87861400	87868799	7400	-	934	507	0.813548631466611	3.91862282642922	0.000221030118923812	0.0271954169162395	peak_2800	promoter-TSS (ENST00000445946)
CRISPLD1	8	74983400	74986999	3600	+	210	96	1.06058993499812	1.69652205572383	0.000221076595922021	0.0271954169162395	peak_21563	promoter-TSS (ENST00000262207)
BARHL2	1	90714200	90717599	3400	-	33	79	-1.32377033012069	0.299288470503467	0.000224544935818562	0.0273993110932155	peak_35698	promoter-TSS (ENST00000370445)
JMJD7-PLA2G4B	15	41837600	41840999	3400	+	33	79	-1.32377033012069	0.299288470503467	0.000224544935818562	0.0273993110932155	peak_38572	intron (ENST00000382448, intron 6 of 24)
CCDC33	15	74220200	74223399	3200	+	33	79	-1.32377033012069	0.299288470503467	0.000224544935818562	0.0273993110932155	peak_38710	intron (ENST00000635913, intron 2 of 2)
ANKRD20A4P	9	63448200	63451599	3400	+	160	73	1.06310780060903	1.30951300611585	0.000230030604647158	0.0279934295070879	peak_22450	Intergenic between ENST00000441025 and ENST00000357336
HAS3	16	69104800	69113199	8400	+	619	330	0.839499511920476	3.3179714253133	0.000232065726001325	0.0281655813760753	peak_8250	intron (ENST00000569188, intron 1 of 3)
MESD	15	80987200	80990599	3400	-	353	180	0.903477552226952	2.49009414324376	0.00023893437752334	0.0289218913721052	peak_7506	promoter-TSS (ENST00000619987)
POC1B	12	89514000	89528599	14600	-	972	515	0.848493380119163	3.96346081891776	0.000239608380856937	0.0289263394251544	peak_5137	intron (ENST00000313546, intron 2 of 11)
KHDRBS2	6	62285200	62287399	2200	-	137	60	1.12181753153961	1.07161954259088	0.000241758718257118	0.0290240448760283	peak_18924	promoter-TSS (ENST00000675091)
RARB	3	25425200	25435399	10200	+	997	544	0.806109815623897	4.0152207856054	0.00024180062736159	0.0290240448760283	peak_14206	intron (ENST00000383772, intron 1 of 7)
FAM177A1	14	35045000	35049599	4600	+	346	177	0.898822956105563	2.46303421746392	0.000242335940430356	0.0290240448760283	peak_6365	intron (ENST00000396472, intron 3 of 6)
SNRNP70	19	49096200	49101199	5000	+	54	115	-1.15645762628549	0.875704367212347	0.000250345779535973	0.029904462170255	peak_40770	exon (ENST00000601065, exon 6 of 11)
THY1	11	119474000	119478999	5000	-	59	122	-1.11415059429808	0.972250317221326	0.000251359704716489	0.0299467709094249	peak_37335	Intergenic between ENST00000524659 and ENST00000341398
EFNA5	5	107390800	107392999	2200	-	23	61	-1.46979537805892	-0.0992381727059138	0.000252326135342128	0.0299832144907064	peak_43522	intron (ENST00000611503, intron 1 of 3)
DISP1	1	222925600	222933199	7600	+	289	145	0.926702634900065	2.19604260108943	0.000253624993427741	0.0300346361259463	peak_1933	intron (ENST00000674736, intron 1 of 7)
NTF3	12	5428600	5436599	8000	+	321	158	0.954370989586933	2.33678612004817	0.000254082223131023	0.0300346361259463	peak_4395	promoter-TSS (ENST00000423158)
RAI14	5	34802200	34810999	8800	+	369	190	0.889456468013256	2.55841085861553	0.000255229254792697	0.0300918606066236	peak_17133	intron (ENST00000265109, intron 5 of 17)
HS3ST1	4	11517200	11530399	13200	-	397	206	0.878366419169404	2.66703201712772	0.000256854321704925	0.0302050035513729	peak_15678	Intergenic between ENST00000514690 and ENST00000511649
ZMIZ1	10	79321800	79323999	2200	+	22	59	-1.48556639221605	-0.149314425231757	0.00026018067587879	0.0303533958561722	peak_36575	Intergenic between ENST00000446377 and ENST00000225174
FADS3	11	61880000	61882399	2400	-	22	59	-1.48556639221605	-0.149314425231757	0.00026018067587879	0.0303533958561722	peak_37009	intron (ENST00000527697, intron 1 of 11)
NBPF11	1	148275400	148279799	4400	-	66	134	-1.08795334376853	1.11326113046526	0.000260376046424031	0.0303533958561722	peak_24767	Intergenic between ENST00000613531 and ENST00000419275
MLN	6	33896600	33901199	4600	-	53	114	-1.17077371967741	0.859018778567349	0.000260790984841099	0.0303533958561722	peak_44014	Intergenic between ENST00000507738 and ENST00000538487
MAPK10	4	86581600	86582799	1200	-	59	19	1.56086299822162	-0.222293605273778	0.000267908167973588	0.0310056565522216	peak_16178	intron (ENST00000641051, intron 1 of 14)
ME1	6	83342800	83344599	1800	-	59	19	1.56086299822162	-0.222293605273778	0.000267908167973588	0.0310056565522216	peak_19068	intron (ENST00000369705, intron 5 of 13)
SGCD	5	155514400	155516999	2600	+	84	32	1.32128176326379	0.327204326966379	0.000269375336083095	0.0310056565522216	peak_18109	Intergenic between ENST00000435029 and ENST00000517913
RPS21	20	62376000	62379399	3400	+	34	80	-1.29898500781127	0.323827130510195	0.000269375336083095	0.0310056565522216	peak_41880	Intergenic between ENST00000497053 and ENST00000343986
LIFR	5	38554200	38559399	5200	-	308	151	0.960076682363232	2.27575686903361	0.000271067979987662	0.0310056565522216	peak_17159	intron (ENST00000263409, intron 1 of 19)
EMILIN2	18	2901400	2909399	8000	+	243	120	0.949476000481522	1.94084739027961	0.000271081150895385	0.0310056565522216	peak_9438	intron (ENST00000254528, intron 4 of 7)
SLC6A14	X	116432800	116445399	12600	+	589	315	0.834931714098792	3.24825436407917	0.000271176543250616	0.0310056565522216	peak_23992	intron (ENST00000598581, intron 2 of 13)
FRMD4B	3	69382000	69389399	7400	-	301	147	0.96562443440893	2.24103599819772	0.000271979003373062	0.0310192736711308	peak_14568	intron (ENST00000459638, intron 2 of 5)
COL26A1	7	101531200	101534199	3000	+	32	76	-1.3122249731722	0.248474753825794	0.000293034992159937	0.0331706841998101	peak_44775	intron (ENST00000313669, intron 3 of 12)
ENTPD2	9	137056200	137058999	2800	-	32	76	-1.3122249731722	0.248474753825794	0.000293034992159937	0.0331706841998101	peak_45762	Intergenic between ENST00000312665 and ENST00000409687
SLC25A45	11	65365400	65367999	2600	-	32	76	-1.3122249731722	0.248474753825794	0.000293034992159937	0.0331706841998101	peak_37093	Intergenic between ENST00000309880 and ENST00000398802
AL441992.2	9	128849600	128861199	11600	-	496	263	0.847241481428951	2.99720031207869	0.000295350649059372	0.0333496434380672	peak_22929	intron (ENST00000651925, intron 1 of 28)
PER1	17	8137400	8142199	4800	-	81	158	-1.03050652238162	1.36544388106372	0.000296541559319698	0.033401028438312	peak_39373	TTS (ENST00000317276)
BRINP3	1	190474600	190480999	6400	-	133	56	1.17843483048619	1.012646922292	0.000298439187370466	0.0335315633493074	peak_1689	promoter-TSS (ENST00000367462)
COL17A1	10	104079600	104089399	9800	-	331	165	0.936117328491855	2.38683799952293	0.000299843931706183	0.0336062117234742	peak_2979	promoter-TSS (ENST00000648076)
UGT2B28	4	69341000	69344999	4000	+	200	96	0.990244524862886	1.64988912676052	0.000304171886609215	0.0339298985830534	peak_16041	Intergenic between ENST00000511240 and ENST00000305107
FOXB1	15	60003800	60008599	4800	+	211	102	0.980084375757754	1.72943307444611	0.000311309991252095	0.0346347625561645	peak_7321	promoter-TSS (ENST00000396057)
USP25	21	16193200	16201399	8200	+	339	175	0.885730277861422	2.43832391886771	0.000313023426227603	0.0347389597075003	peak_13363	Intergenic between ENST00000449491 and ENST00000284878
PROM1	4	16080600	16087799	7200	-	134	244	-0.931731441706262	2.01771298778089	0.000313777173953012	0.0347389597075003	peak_15710	promoter-TSS (ENST00000505450)
TMEM30A	6	75278200	75288599	10400	-	599	313	0.868400453350093	3.2605645985842	0.000315627243831715	0.0348322730508329	peak_19005	promoter-TSS (ENST00000475111)
MFSD4A	1	205576000	205583999	8000	+	371	187	0.920198431672705	2.55554616692153	0.000316154751871324	0.0348322730508329	peak_1799	intron (ENST00000475956, intron 1 of 7)
SCAF11	12	45987800	45992999	5200	-	450	238	0.850895315029683	2.85630389485134	0.000316997366045166	0.0348405434370997	peak_4728	promoter-TSS (ENST00000547018)
POP4	19	29604000	29607599	3600	+	326	168	0.888190461304351	2.38152310827407	0.000317949760371591	0.0348608104415151	peak_10439	promoter-TSS (ENST00000585603)
TP73	1	3690400	3692599	2200	+	30	72	-1.32707744607433	0.168970734734143	0.000319109627575001	0.0349036728069505	peak_35231	intron (ENST00000378295, intron 3 of 13)
CDHR3	7	105962600	105965399	2800	+	35	81	-1.27521413221024	0.347954372993412	0.000320833595961012	0.0349743093100582	peak_44797	intron (ENST00000488386, intron 1 of 3)
PCNX3	11	65626800	65631799	5000	+	56	117	-1.12896051237811	0.90850642765194	0.000321296417480928	0.0349743093100582	peak_37099	intron (ENST00000355703, intron 24 of 34)
SAMD3	6	130364200	130369599	5400	-	254	127	0.931602023411986	2.01004453813276	0.000322706450088647	0.0349837517643287	peak_19447	promoter-TSS (ENST00000368134)
ZCCHC13	X	74287200	74293999	6800	+	431	227	0.856909697797721	2.79232774957345	0.000327004269739756	0.0353413757429215	peak_23689	Intergenic between ENST00000498318 and ENST00000339534
B9D1	17	19367000	19370399	3400	-	39	88	-1.23904284892906	0.474467634324535	0.000330332516964187	0.035616279358761	peak_39446	intron (ENST00000674596, intron 2 of 7)
UBXN10	1	20182800	20190599	7800	+	109	202	-0.956944855590095	1.73952173282022	0.000335235195841883	0.0360592322503668	peak_35325	promoter-TSS (ENST00000375099)
ZCCHC13	X	74290200	74293599	3400	+	353	183	0.879646838108478	2.49836081246124	0.00033840722977628	0.0363143758250707	peak_23689	Intergenic between ENST00000498318 and ENST00000339534
HEATR5A	14	31239600	31251999	12400	-	462	246	0.841179823529237	2.89749149185313	0.000341899954782688	0.0363845781168363	peak_6341	Intergenic between ENST00000554471 and ENST00000543095
ZSCAN10	16	3102400	3104599	2200	-	22	58	-1.46095569312021	-0.166581836487305	0.000341983415128462	0.0363845781168363	peak_38893	Intergenic between ENST00000576483 and ENST00000382192
MARK4	19	45162000	45168399	6400	+	63	127	-1.07760250145677	1.04056814740766	0.000342162490085641	0.0363845781168363	peak_40713	intron (ENST00000587566, intron 1 of 6)
USP28	11	113864400	113876999	12600	-	623	338	0.814245755766368	3.33627858815557	0.000342267687167102	0.0363845781168363	peak_4186	intron (ENST00000003302, intron 1 of 24)
PTPN3	9	109490800	109502799	12000	-	715	390	0.80653728976918	3.53696598362825	0.000343542915285173	0.0364348131089359	peak_22756	promoter-TSS (ENST00000262539)
ZFAND5	9	72304000	72308399	4400	-	239	115	0.98687981529598	1.90470675074911	0.000347187521819936	0.0367355151292553	peak_22504	Intergenic between ENST00000436438 and ENST00000376962
COL6A1	21	45980600	45983399	2800	+	97	40	1.20775191197674	0.560231117909278	0.000351310005885261	0.0370423198638998	peak_13581	promoter-TSS (ENST00000612273)
CDH6	5	31193000	31196199	3200	+	220	108	0.957942782625005	1.79628176381143	0.000351719242627353	0.0370423198638998	peak_17110	promoter-TSS (ENST00000265071)
PHACTR4	1	28436800	28440799	4000	+	185	89	0.986929551617571	1.54014097411406	0.00035664515611902	0.0374220063578054	peak_321	intron (ENST00000632202, intron 2 of 6)
PLAU	10	73927600	73933399	5800	+	62	125	-1.07776072096741	1.01805613213606	0.000356973227725805	0.0374220063578054	peak_36559	Intergenic between ENST00000372764 and ENST00000372755
LMO7	13	75755400	75770599	15200	+	672	356	0.848625567169578	3.4327412768288	0.000363080807438242	0.0379745714544624	peak_5935	intron (ENST00000357063, intron 5 of 31)
FAM71E2	19	55357200	55361599	4400	-	53	112	-1.14526618301531	0.841814791875645	0.000366398073259636	0.0381747544108267	peak_40873	exon (ENST00000424985, exon 9 of 11)
EXPH5	11	108530600	108540399	9800	-	454	242	0.839625748535211	2.87299393590499	0.000366963502454447	0.0381747544108267	peak_4142	intron (ENST00000265843, intron 3 of 5)
RXRA	9	134365200	134367799	2600	+	32	75	-1.2931469957914	0.235375427774862	0.000367517793389392	0.0381747544108267	peak_45742	intron (ENST00000481739, intron 1 of 9)
CACNB4	2	152096800	152103199	6400	-	381	200	0.861656633539004	2.6139614347722	0.000372162467726776	0.0385689468836845	peak_12124	promoter-TSS (ENST00000539935)
PDLIM5	4	94450600	94460599	10000	+	583	316	0.815592226455893	3.24048858761045	0.000377312372464914	0.038871586357562	peak_16237	intron (ENST00000437932, intron 2 of 11)
ZNF608	5	125251400	125252999	1600	-	54	17	1.59277806516897	-0.350834633466684	0.000378252331360742	0.038871586357562	peak_17830	Intergenic between ENST00000513986 and ENST00000513040
CTNNA3	10	64862400	64863999	1600	-	19	52	-1.51395167879717	-0.330214656183082	0.000378252331360742	0.038871586357562	peak_36524	Intergenic between ENST00000634963 and ENST00000433211
ESPN	1	6431000	6436799	5800	+	57	116	-1.09111234973405	0.908195550547332	0.000378508132931847	0.038871586357562	peak_35240	intron (ENST00000645284, intron 2 of 12)
DLG1	3	197282800	197300599	17800	-	1108	618	0.774422311436759	4.17869377286805	0.000380495801754883	0.0389875066213491	peak_15566	intron (ENST00000658701, intron 3 of 25)
CLASP1	2	121521800	121535599	13800	-	722	396	0.798570915891333	3.55385811608848	0.000381778640509018	0.0390308469594265	peak_11942	exon (ENST00000263710, exon 4 of 40)
ATXN1	6	16651600	16653999	2400	-	77	29	1.3374022924172	0.20183013033407	0.000384864180388224	0.0392578761262523	peak_18446	intron (ENST00000244769, intron 4 of 8)
AUTS2	7	69596200	69603999	7800	+	373	190	0.905005920099636	2.56846714617019	0.00039103850923329	0.0397982511460033	peak_20245	promoter-TSS (ENST00000644939)
CWF19L2	11	107455400	107459199	3800	-	303	156	0.889513880271019	2.27643418246133	0.000394479203818544	0.0400586130195332	peak_4131	promoter-TSS (ENST00000282251)
UNKL	16	1385800	1387999	2200	-	25	63	-1.39659083306778	-0.0354041359659913	0.00039559498341832	0.0400822488556348	peak_38851	intron (ENST00000389221, intron 9 of 14)
FGF12	3	192330400	192333199	2800	-	105	45	1.15250256789097	0.687669985491038	0.000405123067423965	0.0409562277873243	peak_15509	intron (ENST00000445105, intron 4 of 5)
CDH4	20	60897200	60898799	1600	+	15	46	-1.67598063021818	-0.536412206419243	0.00041033287676208	0.0413907332044097	peak_41869	Intergenic between ENST00000456106 and ENST00000614565
PDP1	8	93989200	93992799	3600	+	142	65	1.05823329022958	1.14210561371989	0.000415025565184636	0.0417712648666541	peak_21698	Intergenic between ENST00000521144 and ENST00000027335
EVX1	7	27369000	27369999	1000	+	14	44	-1.71068830339465	-0.604630604580575	0.000418716428757399	0.0420495047215838	peak_44520	Intergenic between ENST00000580535 and ENST00000265395
EDN3	20	59342600	59347399	4800	+	50	106	-1.14977645333912	0.762779038024654	0.000420440303542691	0.0421294177889842	peak_41865	Intergenic between ENST00000672969 and ENST00000359926
POLR2K	8	100149400	100152599	3200	+	323	163	0.918415055900339	2.35787862426517	0.000423031323938068	0.0422956780973497	peak_21741	promoter-TSS (ENST00000353107)
RIMS4	20	44761000	44764799	3800	-	46	99	-1.17130404633579	0.660024357879971	0.000424833809307034	0.0423825412572855	peak_41786	intron (ENST00000372851, intron 2 of 5)
HHLA2	3	108331400	108335999	4600	+	53	111	-1.13234127719669	0.833135646001173	0.000433878543689047	0.0431899448577483	peak_42584	intron (ENST00000619531, intron 3 of 10)
NUP188	9	128979000	128983399	4400	+	61	122	-1.06615865504918	0.987384215361388	0.000435748827292612	0.0432812051826395	peak_45703	intron (ENST00000372577, intron 14 of 43)
RORC	1	151828000	151833799	5800	-	81	156	-1.01214227148166	1.3533452272021	0.000437538538689427	0.0433510734954858	peak_35884	promoter-TSS (ENST00000652040)
RAB40B	17	82652400	82655399	3000	-	33	76	-1.26800495029945	0.261015632252399	0.000438362326718981	0.0433510734954858	peak_39958	TTS (ENST00000571995)
GRN	17	44335400	44338199	2800	+	28	68	-1.34385706521235	0.0848309317758269	0.000442871187873373	0.0436895763193592	peak_39674	Intergenic between ENST00000585523 and ENST00000589536
C4orf3	4	119297000	119301199	4200	-	436	226	0.879911148002049	2.80078549754144	0.000445634068847361	0.0436895763193592	peak_16411	intron (ENST00000399075, intron 2 of 2)
TTLL10	1	1173200	1177599	4400	+	57	115	-1.07863459281332	0.899907215746771	0.000445635218449579	0.0436895763193592	peak_35187	promoter-TSS (ENST00000379290)
CHADL	22	41230400	41234799	4400	-	56	115	-1.1041119929582	0.89188504048937	0.000445635218449579	0.0436895763193592	peak_42166	intron (ENST00000417999, intron 4 of 4)
FAM135B	8	137573000	137574599	1600	-	59	20	1.4873229635453	-0.204437439060371	0.000448896488894651	0.0439144599653146	peak_21954	Intergenic between ENST00000521461 and ENST00000395297
CCDC68	18	54957800	54960799	3000	-	155	73	1.01734129243107	1.27917783679981	0.000450886252777108	0.0440142554538892	peak_9755	promoter-TSS (ENST00000591504)
NPC1	18	23583400	23587999	4600	-	357	188	0.857033435905038	2.52241881875898	0.000452635727677589	0.0440673344158062	peak_9566	promoter-TSS (ENST00000269228)
FAM177A1	14	35044600	35049599	5000	+	352	185	0.859884342631869	2.50122317886509	0.000453371633155215	0.0440673344158062	peak_6365	intron (ENST00000396472, intron 3 of 6)
LIPH	3	185549000	185552799	3800	-	193	95	0.953966429162059	1.61125708482307	0.000455339020317927	0.044108214112213	peak_15463	promoter-TSS (ENST00000296252)
PTPN3	9	109495800	109504399	8600	-	606	332	0.800170287780707	3.3016312947015	0.000455735645457964	0.044108214112213	peak_22756	promoter-TSS (ENST00000262539)
CYP4B1	1	46798200	46808399	10200	+	380	628	-0.792298372054797	3.42248438942956	0.000458782120846927	0.044308591552093	peak_570	intron (ENST00000534708, intron 1 of 9)
ADAMTS10	19	8592400	8594999	2600	-	32	74	-1.27381334946889	0.222156851318192	0.000460448881034468	0.0443751499106509	peak_40262	intron (ENST00000597188, intron 12 of 25)
TMPRSS11B	4	68253800	68255599	1800	-	21	55	-1.45121672791306	-0.237216014716965	0.000467602381548615	0.0447408046372233	peak_43023	Intergenic between ENST00000332644 and ENST00000344157
SIPA1L2	1	232541000	232544399	3400	-	44	95	-1.17582631197497	0.600663039577084	0.00046823370363142	0.0447408046372233	peak_36328	intron (ENST00000674749, intron 3 of 23)
CLK3	15	74620800	74623999	3200	+	44	95	-1.17582631197497	0.600663039577084	0.00046823370363142	0.0447408046372233	peak_38713	intron (ENST00000483723, intron 3 of 11)
SSU72	1	1559200	1562399	3200	-	36	81	-1.23471810554336	0.359658315029304	0.000468898741608863	0.0447408046372233	peak_35200	intron (ENST00000291386, intron 2 of 4)
GAS6	13	113837200	113840399	3200	-	76	147	-1.01825427951182	1.26696506557547	0.000469870347359732	0.0447408046372233	peak_26972	intron (ENST00000327773, intron 5 of 14)
DSE	6	116369000	116376999	8000	+	563	307	0.80691208090825	3.19349873695199	0.000470156939812203	0.0447408046372233	peak_19343	intron (ENST00000430252, intron 2 of 3)
AL110118.2	14	93205000	93210599	5600	+	296	148	0.931695543772313	2.22854291990707	0.000471627473544624	0.0447868499563547	peak_6869	intron (ENST00000557574, intron 2 of 4)
EDAR	2	108987200	108990199	3000	-	166	76	1.05816959007711	1.3632672862176	0.000472977474505529	0.0447958734446364	peak_11822	promoter-TSS (ENST00000376651)
UFM1	13	38348200	38351999	3800	+	353	186	0.856203376262961	2.50658056427765	0.000473696229587273	0.0447958734446364	peak_5685	promoter-TSS (ENST00000239878)
CLASP1	2	121484200	121490999	6800	-	222	111	0.931507038486596	1.81807457735628	0.000477627915655575	0.0450657314417279	peak_11940	intron (ENST00000263710, intron 8 of 39)
SEMA4B	15	90165400	90169799	4400	+	62	123	-1.05451382695259	1.00265426523961	0.000486338682922343	0.0457057670708303	peak_38789	intron (ENST00000559322, intron 1 of 3)
NFIA	1	61202400	61204199	1800	+	116	52	1.08801040556528	0.847413755147876	0.000489399128700562	0.0457094758229957	peak_668	intron (ENST00000371191, intron 2 of 10)
ARHGAP42	11	100714400	100717399	3000	+	117	52	1.10038054563482	0.855666443633871	0.000489399128700562	0.0457094758229957	peak_4096	intron (ENST00000298815, intron 1 of 23)
MRPS26	20	3049200	3053199	4000	+	54	112	-1.11836347133798	0.850121054241653	0.000489399128700562	0.0457094758229957	peak_41631	Intergenic between ENST00000380325 and ENST00000217386
ATP6V0D1	16	67465200	67467999	2800	-	35	79	-1.23919983473579	0.323399810522216	0.000493192310878222	0.0457942611081026	peak_39132	intron (ENST00000602876, intron 1 of 8)
ONECUT3	19	1780800	1783999	3200	+	35	79	-1.23919983473579	0.323399810522216	0.000493192310878222	0.0457942611081026	peak_40185	TTS (ENST00000382349)
PCDH15	10	55625800	55633599	7800	-	235	119	0.913266799171322	1.90539135075228	0.000493333487880291	0.0457942611081026	peak_2585	promoter-TSS (ENST00000613346)
ZBED1	X	2581000	2585599	4600	-	167	80	0.992942893741923	1.39283332622134	0.000500701642792079	0.0463833652441185	peak_23227	Intergenic between ENST00000461691 and ENST00000611428
RNF168	3	196498200	196508199	10000	-	843	458	0.812281038365092	3.77164503825141	0.000505017742513618	0.0466879131734789	peak_15554	promoter-TSS (ENST00000318037)
PDE4D	5	59090600	59094799	4200	-	182	89	0.963359165023557	1.5247130942572	0.000506861849925642	0.0467631566907007	peak_17375	intron (ENST00000340635, intron 5 of 14)
EPHB2	1	22773400	22775799	2400	+	25	62	-1.37355221757664	-0.0513569566048706	0.000510589537700336	0.0469919428143219	peak_35339	intron (ENST00000544305, intron 1 of 6)
TXN	9	110249200	110260599	11400	-	884	481	0.810113709192515	3.84072651717735	0.000512117960152278	0.0469919428143219	peak_22762	promoter-TSS (ENST00000374517)
DLG1	3	197290000	197304399	14400	-	996	560	0.762851310558471	4.02961353193704	0.000517474504000815	0.0473572634790423	peak_15566	exon (ENST00000658701, exon 2 of 26)
RAB37	17	74741800	74744199	2400	+	34	77	-1.24392908535129	0.286207006676377	0.000519100378990498	0.0474104716360899	peak_39837	intron (ENST00000340415, intron 3 of 7)
SERTAD1	19	40423600	40427399	3800	-	507	276	0.809305093787363	3.04225136181039	0.000522100974476822	0.0475256588973861	peak_10612	promoter-TSS (ENST00000357949)
SLC45A4	8	141303600	141310999	7400	-	440	230	0.867785145356148	2.8181259924921	0.00052245558225669	0.0475256588973861	peak_21984	promoter-TSS (ENST00000520137)
PBX4	19	19581600	19582999	1400	-	18	49	-1.50589519162654	-0.409555891025261	0.00052460977233311	0.0476261735714891	peak_40423	intron (ENST00000557978, intron 2 of 7)
UAP1L1	9	137074000	137075399	1400	+	16	47	-1.61457961914041	-0.49287170384934	0.000543102261677028	0.0489984822208697	peak_45763	Intergenic between ENST00000409687 and ENST00000409858
RBMS2	12	56585800	56592399	6600	+	88	165	-0.973600104011993	1.44582891901269	0.000546327364141428	0.0489984822208697	peak_37661	intron (ENST00000262031, intron 13 of 13)
CYSTM1	5	140239600	140242599	3000	+	33	75	-1.24892697291865	0.248030495066498	0.000546742033847756	0.0489984822208697	peak_43647	intron (ENST00000261811, intron 2 of 2)
ZDHHC14	6	157540200	157542799	2600	+	33	75	-1.24892697291865	0.248030495066498	0.000546742033847756	0.0489984822208697	peak_44392	intron (ENST00000414563, intron 1 of 8)
PTPRE	10	128046000	128049599	3600	+	178	87	0.964065239661321	1.49291082490852	0.00054734117331004	0.0489984822208697	peak_3150	exon (ENST00000254667, exon 5 of 21)
RBM47	4	40619000	40634399	15400	-	1149	651	0.751801021458947	4.23935253116395	0.000547419076550946	0.0489984822208697	peak_15817	intron (ENST00000511598, intron 2 of 4)
HM13	20	31514400	31517799	3400	+	268	138	0.889239244061002	2.10115261359946	0.000547539090071283	0.0489984822208697	peak_13007	promoter-TSS (ENST00000335574)
ABCC3	17	50633000	50639399	6400	+	101	185	-0.940033776954366	1.61996550873405	0.000548361582838425	0.0489984822208697	peak_39732	promoter-TSS (ENST00000513511)
CERS1	19	18895400	18896599	1200	-	47	15	1.5721887157678	-0.534609052710591	0.000560743662560455	0.0495747304926151	peak_10302	promoter-TSS (ENST00000542296)
POLE	12	132633400	132635599	2200	-	23	58	-1.39718805475761	-0.149855039880849	0.000561363488570765	0.0495747304926151	peak_37922	intron (ENST00000320574, intron 42 of 48)
PKD1	16	2125400	2127599	2200	-	23	58	-1.39718805475761	-0.149855039880849	0.000561363488570765	0.0495747304926151	peak_38870	intron (ENST00000262304, intron 1 of 45)
ZNF28	19	52833000	52834999	2000	-	23	58	-1.39718805475761	-0.149855039880849	0.000561363488570765	0.0495747304926151	peak_40835	intron (ENST00000596559, intron 1 of 3)
LAMA5	20	62313200	62315599	2400	-	23	58	-1.39718805475761	-0.149855039880849	0.000561363488570765	0.0495747304926151	peak_41876	exon (ENST00000252999, exon 62 of 80)
EXD3	9	137355000	137358999	4000	-	44	94	-1.1605792503739	0.590404107739729	0.000565006359102814	0.0497995507813494	peak_45771	intron (ENST00000340951, intron 7 of 21)
OSMR	5	38843600	38849799	6200	+	538	296	0.794018732789758	3.13296620176078	0.000568028743654668	0.0499652934487025	peak_17161	promoter-TSS (ENST00000502536)
PYGO1	15	55585800	55589399	3600	-	191	95	0.93894822708336	1.60148644672355	0.000569088313204511	0.0499652934487025	peak_7287	promoter-TSS (ENST00000302000)
PLK1	16	23687600	23692599	5000	+	54	111	-1.10543856551935	0.84149198900552	0.00057775199951024	0.0504069842342989	peak_38987	exon (ENST00000300093, exon 10 of 10)
CD8B2	2	106511000	106512399	1400	+	84	34	1.23414144849744	0.351609657987095	0.000578727283710284	0.0504069842342989	peak_11805	intron (ENST00000416057, intron 5 of 5)
H3Y1	5	17667200	17670399	3200	-	36	80	-1.21682333294157	0.34753239522128	0.000578727283710284	0.0504069842342989	peak_43319	Intergenic between ENST00000598383 and ENST00000382275
SLC25A30	13	45416600	45418999	2400	-	220	111	0.918458439427378	1.80961475403762	0.000582317575939789	0.0504069842342989	peak_5739	promoter-TSS (ENST00000539591)
HJV	1	146035800	146041199	5400	-	316	167	0.851867822722298	2.3496707684677	0.000583141782915739	0.0504069842342989	peak_1224	promoter-TSS (ENST00000636675)
COPG1	3	129224000	129230799	6800	+	74	142	-1.00677982432084	1.22162533933657	0.000585975316739227	0.0504069842342989	peak_42651	Intergenic between ENST00000512338 and ENST00000314797
TMEM237	2	201641200	201645799	4600	-	322	165	0.896362379137736	2.36103186076334	0.000588198095527893	0.0504069842342989	peak_12508	promoter-TSS (ENST00000432684)
DMBX1	1	46483200	46485399	2200	+	22	56	-1.41043782667935	-0.201744658314913	0.000588384303107696	0.0504069842342989	peak_35567	Intergenic between ENST00000484697 and ENST00000360032
FKBP5	6	35574000	35575999	2000	-	22	56	-1.41043782667935	-0.201744658314913	0.000588384303107696	0.0504069842342989	peak_44029	exon (ENST00000536438, exon 12 of 12)
CBX5	12	54210400	54211999	1600	-	22	56	-1.41043782667935	-0.201744658314913	0.000588384303107696	0.0504069842342989	peak_37635	Intergenic between ENST00000503306 and ENST00000209875
SCAPER	15	76393000	76394799	1800	-	22	56	-1.41043782667935	-0.201744658314913	0.000588384303107696	0.0504069842342989	peak_38735	intron (ENST00000563290, intron 27 of 31)
NFE2	12	54299000	54306999	8000	-	277	144	0.875522434666916	2.15309153874182	0.000589751803771523	0.0504069842342989	peak_4857	promoter-TSS (ENST00000435572)
TPPP3	16	67387200	67393199	6000	-	80	152	-0.99259071989022	1.32289337556216	0.000590169345560269	0.0504069842342989	peak_39130	exon (ENST00000393957, exon 4 of 4)
ZNF737	19	20502800	20505199	2400	-	27	65	-1.33110575637407	0.0257175852644365	0.000593122681536475	0.0504069842342989	peak_40436	Intergenic between ENST00000597083 and ENST00000596530
TPD52L2	20	63885000	63887799	2800	+	27	65	-1.33110575637407	0.0257175852644365	0.000593122681536475	0.0504069842342989	peak_41890	intron (ENST00000615907, intron 5 of 5)
CYB5R4	6	83859000	83867999	9000	+	408	221	0.816439991314827	2.72813394990966	0.000593337027350644	0.0504069842342989	peak_19075	intron (ENST00000369679, intron 1 of 4)
ABL1	9	130854600	130859399	4800	+	61	120	-1.04233594677173	0.971650674282625	0.000594714103318389	0.0504069842342989	peak_45723	intron (ENST00000372348, intron 3 of 10)
WDR45B	17	82613800	82617599	3800	-	43	92	-1.16266262577642	0.559561929894918	0.0005952181783042	0.0504069842342989	peak_39955	exon (ENST00000392325, exon 10 of 10)
UBB	17	16380400	16387599	7200	+	707	384	0.812667943148126	3.5185782932514	0.000601406380639791	0.0505086300768172	peak_8622	TTS (ENST00000302182)
GOLGB1	3	121747600	121750999	3400	-	485	265	0.803970036738212	2.98052706567047	0.000602727267718433	0.0505086300768172	peak_14921	promoter-TSS (ENST00000614479)
HM13	20	31514000	31517799	3800	+	280	146	0.871173330866553	2.16999727054539	0.000603822842088665	0.0505086300768172	peak_13007	promoter-TSS (ENST00000335574)
INHBA	7	41698200	41701999	3800	-	136	63	1.04100834678449	1.08655459022684	0.000605775091734404	0.0505086300768172	peak_20002	exon (ENST00000242208, exon 2 of 3)
CACNA1G	17	50584000	50589599	5600	+	67	130	-1.0226189538998	1.09130314008559	0.000605775091734404	0.0505086300768172	peak_39731	intron (ENST00000359106, intron 9 of 37)
ECRG4	2	106025400	106028799	3400	+	31	71	-1.25982587268237	0.168508139929064	0.000607741849972899	0.0505086300768172	peak_41281	Intergenic between ENST00000393349 and ENST00000409944
SLC35D3	6	136947800	136949999	2200	+	31	71	-1.25982587268237	0.168508139929064	0.000607741849972899	0.0505086300768172	peak_44339	Intergenic between ENST00000331858 and ENST00000541547
KCNJ6	21	38106400	38108399	2000	-	75	29	1.29949825504281	0.175667342259417	0.000607741849972899	0.0505086300768172	peak_13513	intron (ENST00000645093, intron 2 of 4)
SCAMP4	19	1919600	1922999	3400	+	35	78	-1.22084984008164	0.310965016838263	0.000610550255053405	0.0505086300768172	peak_40186	intron (ENST00000414057, intron 4 of 5)
ZNF837	19	58372600	58375799	3200	-	35	78	-1.22084984008164	0.310965016838263	0.000610550255053405	0.0505086300768172	peak_40937	intron (ENST00000427624, intron 1 of 2)
KITLG	12	88572800	88581999	9200	-	811	456	0.762771047226287	3.73408539215342	0.000610853582813655	0.0505086300768172	peak_5134	intron (ENST00000347404, intron 1 of 8)
NPC1	18	23583600	23588399	4800	-	359	192	0.834736179990208	2.53831404765276	0.000610883810190621	0.0505086300768172	peak_9566	promoter-TSS (ENST00000269228)
DSE	6	116368200	116388399	20200	+	904	511	0.755120585543164	3.89304698766061	0.000616058712035619	0.0507801638275896	peak_19343	intron (ENST00000430252, intron 2 of 3)
USP29	19	57092800	57094999	2200	+	21	54	-1.42480367831089	-0.255569169319083	0.000616405319637863	0.0507801638275896	peak_40901	Intergenic between ENST00000594389 and ENST00000600020
PDLIM5	4	94450200	94456599	6400	+	486	266	0.801509431523124	2.98437259511569	0.000621797210324847	0.0510866097839856	peak_16237	promoter-TSS (ENST00000437932)
ENPEP	4	110514400	110516799	2400	+	124	56	1.07744932831741	0.944661813592073	0.000624060200079798	0.0510866097839856	peak_16349	intron (ENST00000265162, intron 8 of 19)
CUX1	7	102174200	102176799	2600	+	26	63	-1.340289840143	-0.0201325583791099	0.000624689689893487	0.0510866097839856	peak_44779	intron (ENST00000437600, intron 10 of 22)
ATP1A1	1	116369800	116385199	15400	+	920	506	0.794610625449409	3.90376964474071	0.000626638280487361	0.0510866097839856	peak_1117	intron (ENST00000418797, intron 1 of 4)
CUL7	6	43037400	43041999	4600	-	49	102	-1.12341762094164	0.716694372266114	0.000626988398928557	0.0510866097839856	peak_44099	intron (ENST00000265348, intron 22 of 25)
ATAD3B	1	1483600	1487799	4200	+	42	90	-1.16484168684571	0.52804633142976	0.000627582806368581	0.0510866097839856	peak_35196	intron (ENST00000673477, intron 8 of 15)
RTP4	3	187367200	187370599	3400	+	198	96	0.975754270883574	1.6403782530373	0.000628821675283215	0.0510866097839856	peak_15484	promoter-TSS (ENST00000259030)
KCNE1B	21	8248800	8249599	800	-	684	371	0.814633889567388	3.47034147220607	0.000629128808363763	0.0510866097839856	peak_13312	Intergenic between ENST00000617668 and ENST00000622113
CXXC1	18	50286200	50292799	6600	-	415	225	0.815110074154626	2.75299273594613	0.000634667520273003	0.0514443358575574	peak_9718	promoter-TSS (ENST00000285106)
GSN	9	121265400	121272599	7200	+	460	252	0.800174187548073	2.90598632581087	0.000637859464809327	0.0515281443852941	peak_22835	intron (ENST00000373823, intron 8 of 24)
AC098650.1	3	29278200	29289199	11000	+	628	340	0.817267357212902	3.34667201319896	0.000640153697511886	0.0515281443852941	peak_14231	intron (ENST00000635992, intron 8 of 13)
SPATA31A6	9	42803200	42805599	2400	+	30	70	-1.28650522415573	0.141152830409143	0.000641377369970284	0.0515281443852941	peak_34257	Intergenic between ENST00000332857 and ENST00000437823
EPB41L1	20	36120200	36122599	2400	+	30	70	-1.28650522415573	0.141152830409143	0.000641377369970284	0.0515281443852941	peak_41745	intron (ENST00000202028, intron 2 of 19)
REX1BD	19	18584000	18585599	1600	+	20	52	-1.44043363933907	-0.311478426333908	0.000645306849477876	0.0516043498233261	peak_40412	Intergenic between ENST00000594527 and ENST00000358607
PCDH7	4	32147200	32148599	1400	+	99	43	1.13312689631781	0.610979836754819	0.000645736488800874	0.0516043498233261	peak_15771	Intergenic between ENST00000509759 and ENST00000303965
ARHGEF28	5	73613600	73616999	3400	+	45	95	-1.14349778407435	0.610483150064552	0.000645736488800874	0.0516043498233261	peak_43459	Intergenic between ENST00000508491 and ENST00000296794
FAM110B	8	57801600	57804799	3200	+	116	53	1.06059341931113	0.855985863947792	0.000647982233331255	0.051692811134222	peak_21443	Intergenic between ENST00000517461 and ENST00000361488
CPEB4	5	173916600	173921799	5200	+	256	133	0.876376410515467	2.04021944454595	0.000655324297846404	0.0521868079435859	peak_18239	intron (ENST00000265085, intron 2 of 9)
BOD1L1	4	13878600	13880399	1800	-	63	23	1.38126975945929	-0.0872911601984412	0.00065811447994336	0.0521926281335565	peak_15697	Intergenic between ENST00000482713 and ENST00000382401
RUFY1	5	179602200	179603999	1800	+	25	61	-1.3501397162332	-0.0674868805731399	0.00065811447994336	0.0521926281335565	peak_43795	intron (ENST00000319449, intron 15 of 17)
SLC20A2	8	42496000	42503199	7200	-	461	253	0.797595316535754	2.91003542386698	0.000658846843508281	0.0521926281335565	peak_21324	intron (ENST00000342228, intron 1 of 10)
SERINC5	5	80252200	80257599	5400	-	470	258	0.797261460579058	2.93788903150918	0.000663848880909268	0.0524972620247971	peak_17558	promoter-TSS (ENST00000507668)
CLYBL	13	99657600	99660799	3200	+	132	61	1.04443182766102	1.04329547788854	0.000665298867677654	0.0525204281767375	peak_6077	intron (ENST00000376355, intron 1 of 7)
OSBPL11	3	125592200	125596999	4800	-	364	196	0.824955090122631	2.56160831354215	0.000674071572688822	0.0530376175475007	peak_14957	promoter-TSS (ENST00000296220)
SYMPK	19	45824200	45827599	3400	-	37	81	-1.19532782316692	0.371267018909599	0.000674932788618836	0.0530376175475007	peak_40718	intron (ENST00000245934, intron 17 of 26)
MESD	15	80987800	80991199	3400	-	346	185	0.835090041002592	2.48538614528521	0.000675909819657026	0.0530376175475007	peak_7506	promoter-TSS (ENST00000619987)
FUS	16	31169800	31172399	2600	+	29	68	-1.29345727870551	0.0988798896314704	0.000677300470688266	0.0530376175475007	peak_39044	Intergenic between ENST00000571878 and ENST00000566605
RUNX2	6	45418000	45428799	10800	+	758	415	0.801167236012294	3.62285708866577	0.000680026315889433	0.0530376175475007	peak_18800	intron (ENST00000483377, intron 2 of 7)
CCZ1B	7	6938200	6940799	2600	-	33	74	-1.22959332659614	0.234928192582951	0.000681160214191542	0.0530376175475007	peak_44485	Intergenic between ENST00000411858 and ENST00000429911
NRL	14	24100200	24102599	2400	-	33	74	-1.22959332659614	0.234928192582951	0.000681160214191542	0.0530376175475007	peak_38186	intron (ENST00000561028, intron 1 of 2)
KRTAP5-6	11	1693000	1696599	3600	+	44	93	-1.14516932812844	0.580072125972948	0.000681197810851976	0.0530376175475007	peak_36805	Intergenic between ENST00000399676 and ENST00000382160
CACNB4	2	152093000	152104999	12000	-	516	285	0.78841055236818	3.07508004323552	0.000682800840031532	0.0530713967991632	peak_12124	promoter-TSS (ENST00000539935)
TRIM5	11	5687800	5692799	5000	-	330	177	0.830542796613237	2.41924717163901	0.000689989470388369	0.0534420856963959	peak_3253	intron (ENST00000380027, intron 3 of 10)
ZC3H11A	1	203790400	203792599	2200	+	24	59	-1.36073076344659	-0.116447395065748	0.000693456742932173	0.0534420856963959	peak_36168	Intergenic between ENST00000442561 and ENST00000453771
PSAT1	9	78331800	78333999	2200	+	24	59	-1.36073076344659	-0.116447395065748	0.000693456742932173	0.0534420856963959	peak_45514	Intergenic between ENST00000347159 and ENST00000376544
EP400	12	131959400	131961799	2400	+	24	59	-1.36073076344659	-0.116447395065748	0.000693456742932173	0.0534420856963959	peak_37918	exon (ENST00000389561, exon 2 of 53)
DLGAP4	20	36329400	36331599	2200	+	24	59	-1.36073076344659	-0.116447395065748	0.000693456742932173	0.0534420856963959	peak_41750	intron (ENST00000373913, intron 1 of 12)
AL136531.2	20	1324800	1331399	6600	-	514	284	0.787878052341348	3.06970063467053	0.000694694180254181	0.0534467088645725	peak_12795	intron (ENST00000617804, intron 3 of 5)
DMAC1	9	7798400	7800399	2000	-	192	93	0.977133853986862	1.59616218655867	0.000696197506775105	0.0534717381176575	peak_22110	promoter-TSS (ENST00000358227)
SLC2A3	12	7969400	7974199	4800	-	166	81	0.96638991278142	1.39306726768243	0.000697841297941009	0.0535074530340174	peak_4436	Intergenic between ENST00000544936 and ENST00000162391
LOX	5	122070600	122080799	10200	-	610	341	0.771085236957087	3.32170078312498	0.000701219687664597	0.0536758247259214	peak_17813	intron (ENST00000639739, intron 2 of 6)
RESF1	12	31958600	31964799	6200	+	407	215	0.852588229307009	2.71173537360431	0.000702858630287669	0.0537107052963264	peak_4620	intron (ENST00000540924, intron 2 of 2)
LIPH	3	185547400	185552999	5600	-	236	122	0.883506354846076	1.92169042888626	0.000712936868352908	0.0543425816282502	peak_15463	intron (ENST00000296252, intron 1 of 9)
AQR	15	34864000	34866599	2600	-	83	34	1.21688988956586	0.339880293931276	0.000713537838717341	0.0543425816282502	peak_7104	intron (ENST00000156471, intron 32 of 34)
CNFN	19	42382000	42384599	2600	-	28	66	-1.30086667829168	0.0553315938447834	0.000715667055304852	0.0543425816282502	peak_40677	Intergenic between ENST00000593647 and ENST00000222032
NTMT1	9	129440600	129444999	4400	+	53	108	-1.09285693399906	0.806782129642191	0.000717527599371057	0.0543425816282502	peak_45711	Intergenic between ENST00000372491 and ENST00000372486
PCDH7	4	30715800	30729399	13600	+	1133	631	0.776581318545559	4.21001250256922	0.00071982780040379	0.0543425816282502	peak_15768	exon (ENST00000361762, exon 1 of 2)
CXorf49	X	71709400	71712599	3200	-	32	72	-1.23435098001576	0.195353157694077	0.000720329231181914	0.0543425816282502	peak_45989	Intergenic between ENST00000636096 and ENST00000535490
ERAP2	5	96874200	96879399	5200	+	240	120	0.931563581786179	1.929181662701	0.000720662411137243	0.0543425816282502	peak_17655	promoter-TSS (ENST00000510373)
SERPINB4	18	63639800	63664599	24800	-	1460	842	0.726255041816613	4.59377569243885	0.00072243979179219	0.0543425816282502	peak_9816	promoter-TSS (ENST00000341074)
PSPN	19	6378600	6387599	9000	-	108	194	-0.911963305835098	1.69724687184482	0.000723994372825103	0.0543425816282502	peak_40235	promoter-TSS (ENST00000597721)
CYP46A1	14	99683000	99685799	2800	+	88	35	1.25948320638315	0.409266364414173	0.000724309782626463	0.0543425816282502	peak_6900	promoter-TSS (ENST00000261835)
RBM47	4	40621000	40633599	12600	-	1085	621	0.737177949500537	4.16231624579343	0.000725317618958361	0.0543425816282502	peak_15817	intron (ENST00000511598, intron 2 of 4)
SFXN2	10	102743000	102746999	4000	+	411	224	0.807564235624925	2.74182844164129	0.000725493577430375	0.0543425816282502	peak_2963	TTS (ENST00000369893)
SLC20A2	8	42496400	42505399	9000	-	494	273	0.787600273345565	3.01285010806195	0.000732761139753169	0.0547178018822583	peak_21324	intron (ENST00000342228, intron 1 of 10)
FOXL1	16	86713000	86719599	6600	+	78	147	-0.980841741284356	1.27930387521107	0.000732913807376037	0.0547178018822583	peak_39229	Intergenic between ENST00000320241 and ENST00000618367
CYP2A13	19	41056400	41061599	5200	+	66	127	-1.01062120905786	1.06216515529182	0.000734802083066711	0.0547686964771168	peak_40654	Intergenic between ENST00000593831 and ENST00000330436
C19orf54	19	40740400	40743399	3000	-	39	84	-1.17202381230534	0.42914799220687	0.000739546441922141	0.0549455738634191	peak_40647	exon (ENST00000470681, exon 6 of 6)
KLF6	10	3780200	3786999	6800	-	690	389	0.758902569280052	3.50324418872457	0.000739892815490069	0.0549455738634191	peak_2202	promoter-TSS (ENST00000542957)
SOX9	17	72120200	72125999	5800	+	356	192	0.822633908071462	2.53061841367684	0.00074080655631857	0.0549455738634191	peak_9244	intron (ENST00000245479, intron 2 of 2)
EFCAB5	17	30056200	30059599	3400	+	35	77	-1.20226343714848	0.298422807253212	0.000755019115078917	0.0557553605816846	peak_39522	intron (ENST00000423598, intron 12 of 13)
USP9X	X	41275400	41277199	1800	+	81	33	1.22466761893334	0.303675009786193	0.000755019115078917	0.0557553605816846	peak_23416	Intergenic between ENST00000324545 and ENST00000629496
LTO1	11	69655400	69657999	2600	-	27	64	-1.30878019607086	0.0104286185397807	0.000756637780188529	0.0557553605816846	peak_37191	intron (ENST00000538554, intron 4 of 6)
SHANK2	11	70855200	70857799	2600	-	27	64	-1.30878019607086	0.0104286185397807	0.000756637780188529	0.0557553605816846	peak_37195	intron (ENST00000601538, intron 10 of 24)
SSBP2	5	81748800	81753799	5000	-	381	207	0.812055623998435	2.63160909704182	0.000758289710799845	0.055786526017223	peak_17565	promoter-TSS (ENST00000320672)
HCAR3	12	122712400	122717599	5200	-	445	245	0.792981211392215	2.86105144688171	0.000769384528746149	0.0564167018704518	peak_5440	promoter-TSS (ENST00000528880)
ATP2B4	1	203685200	203686599	1400	+	22	55	-1.38449966928322	-0.219650324934414	0.000770034854062651	0.0564167018704518	peak_36163	intron (ENST00000367218, intron 2 of 21)
P3H3	12	6833200	6839399	6200	+	71	135	-0.993513593975222	1.1543193315827	0.000770584137285868	0.0564167018704518	peak_37438	intron (ENST00000290510, intron 9 of 14)
IL33	9	6214400	6222199	7800	+	128	225	-0.880860898843493	1.91950910571277	0.000781359107412497	0.0571134502474526	peak_45359	intron (ENST00000417746, intron 1 of 4)
HNRNPD	4	82363600	82378599	15000	-	927	515	0.780115621691584	3.91997148237157	0.000783351421563277	0.0571670220700969	peak_16144	intron (ENST00000515432, intron 1 of 3)
RECQL5	17	75632200	75635999	3800	-	48	99	-1.11007023038132	0.67880995303333	0.000788310493989927	0.0574365809682035	peak_39860	intron (ENST00000317905, intron 8 of 19)
LOX	5	122075200	122080199	5000	-	459	254	0.7856360905688	2.90814727416686	0.000792489508410129	0.0576485316758855	peak_17813	promoter-TSS (ENST00000639739)
KL	13	33004200	33006799	2600	+	34	75	-1.20602212573656	0.260574245791953	0.000799628017148234	0.0579436347230878	peak_37980	Intergenic between ENST00000447833 and ENST00000380099
POU2F2	19	42096600	42099799	3200	-	34	75	-1.20602212573656	0.260574245791953	0.000799628017148234	0.0579436347230878	peak_40671	intron (ENST00000389341, intron 7 of 13)
COX6C	8	99918800	99920799	2000	-	64	24	1.34286098679402	-0.0554202045000804	0.000800375814491012	0.0579436347230878	peak_21740	Intergenic between ENST00000523016 and ENST00000360863
SOX6	11	15934400	15938199	3800	-	41	87	-1.15065803044674	0.484794918010799	0.000804098267768414	0.0580280263442669	peak_36856	Intergenic between ENST00000530161 and ENST00000396356
SLC22A6	11	62977400	62980999	3600	-	41	87	-1.15065803044674	0.484794918010799	0.000804098267768414	0.0580280263442669	peak_37032	intron (ENST00000540654, intron 8 of 9)
COQ10B	2	197452600	197455799	3200	+	388	212	0.803899097758728	2.66063039102475	0.000810061819825734	0.0583411244824339	peak_12462	promoter-TSS (ENST00000263960)
C1orf159	1	1127000	1133999	7000	-	90	165	-0.941225167933839	1.45672936826254	0.000812157493289876	0.0583411244824339	peak_35183	Intergenic between ENST00000480643 and ENST00000379290
MKRN2	3	12556000	12560999	5000	+	374	204	0.806361072301445	2.60709850483464	0.000812292709572132	0.0583411244824339	peak_14119	promoter-TSS (ENST00000411987)
SERPINB11	18	63651600	63664399	12800	+	1023	588	0.731060561702495	4.07993144993215	0.000817022271808217	0.0585881121041368	peak_9816	intron (ENST00000489748, intron 2 of 6)
RORC	1	151823200	151827199	4000	-	44	92	-1.12959302846669	0.569666050659716	0.000820556376355696	0.0586562126543902	peak_35883	intron (ENST00000318247, intron 2 of 10)
THADA	2	43484600	43487799	3200	-	44	92	-1.12959302846669	0.569666050659716	0.000820556376355696	0.0586562126543902	peak_41053	intron (ENST00000405975, intron 25 of 37)
NDUFS4	5	53559800	53562999	3200	+	276	146	0.850424319605211	2.15672240461905	0.000830895720210721	0.0592252817976866	peak_17341	promoter-TSS (ENST00000507026)
GALNT5	2	157257200	157265599	8400	+	595	324	0.808924128225587	3.27215280021537	0.000831126729492561	0.0592252817976866	peak_12164	intron (ENST00000259056, intron 1 of 9)
BDNF	11	27697000	27703199	6200	-	450	241	0.832832948197007	2.86272434970739	0.000832476673266539	0.059228497104882	peak_3419	intron (ENST00000532997, intron 1 of 1)
RBM7	11	114398800	114405599	6800	+	539	302	0.767757638248065	3.14523429649628	0.000836940010887036	0.059359970272163	peak_4191	intron (ENST00000540163, intron 2 of 4)
OSBPL11	3	125591800	125600799	9000	-	461	256	0.780597044310732	2.91622212277997	0.000843403045616342	0.0594061385149014	peak_14957	promoter-TSS (ENST00000296220)
HNF4G	8	75406600	75409799	3200	+	226	117	0.88138784780465	1.860698888578	0.000844810200668772	0.0594061385149014	peak_21565	promoter-TSS (ENST00000354370)
LDHB	12	21737000	21739199	2200	-	62	23	1.35823330269555	-0.10323047189203	0.000847043576856055	0.0594061385149014	peak_4550	intron (ENST00000539782, intron 1 of 4)
FKRP	19	46750400	46752999	2600	+	25	60	-1.32634099323619	-0.0837978683719788	0.000847043576856055	0.0594061385149014	peak_40734	intron (ENST00000601299, intron 2 of 2)
NBL1	1	19653000	19656199	3200	+	33	73	-1.20999706557253	0.221706599903082	0.000847639619772859	0.0594061385149014	peak_35323	intron (ENST00000602662, intron 1 of 3)
UNC5B	10	71255400	71257799	2400	+	33	73	-1.20999706557253	0.221706599903082	0.000847639619772859	0.0594061385149014	peak_36540	intron (ENST00000335350, intron 1 of 16)
LRP5	11	68320800	68323599	2800	+	40	85	-1.1526647527155	0.451585212874554	0.000851423653955439	0.0594061385149014	peak_37175	intron (ENST00000294304, intron 1 of 22)
SPG7	16	89517000	89521399	4400	+	63	121	-1.00784974359013	0.994595609468296	0.000851874760858997	0.0594061385149014	peak_39250	intron (ENST00000647079, intron 3 of 16)
PPP1R3C	10	91627200	91634399	7200	-	297	153	0.888663577137709	2.24813860162088	0.00085213994368227	0.0594061385149014	peak_2827	exon (ENST00000238994, exon 2 of 2)
ELF3	1	202060400	202061999	1600	+	20	51	-1.41248551035927	-0.330802548331048	0.00085438242616169	0.0594061385149014	peak_36145	Intergenic between ENST00000446188 and ENST00000367282
ARPC3	12	110446600	110451999	5400	-	400	220	0.794419109612884	2.70770459432267	0.000855356283502862	0.0594061385149014	peak_5315	promoter-TSS (ENST00000228825)
TOP1MT	8	143305200	143307999	2800	-	29	67	-1.27212221134077	0.0843484234685949	0.000855913257594852	0.0594061385149014	peak_45283	intron (ENST00000519977, intron 3 of 3)
PAK6	15	40268800	40271399	2600	+	29	67	-1.27212221134077	0.0843484234685949	0.000855913257594852	0.0594061385149014	peak_38552	intron (ENST00000453867, intron 4 of 9)
TMPRSS2	21	41496000	41511999	16000	-	843	482	0.738614630812493	3.79870504005987	0.000864109043877944	0.0598834163659658	peak_13536	intron (ENST00000454499, intron 2 of 13)
KITLG	12	88574000	88582199	8200	-	771	439	0.744609731796869	3.66809414592166	0.000870251598678925	0.0601255107568246	peak_5134	intron (ENST00000347404, intron 1 of 8)
EHD1	11	64870800	64873399	2600	-	36	78	-1.18035381341476	0.322972427406418	0.000878796984596681	0.060240744503715	peak_37071	intron (ENST00000320631, intron 2 of 4)
DEPDC5	22	31855200	31858399	3200	+	36	78	-1.18035381341476	0.322972427406418	0.000878796984596681	0.060240744503715	peak_42118	intron (ENST00000535622, intron 29 of 39)
PHF20L1	8	132774600	132778799	4200	+	320	173	0.819120482711627	2.37930213964738	0.00087906284481484	0.060240744503715	peak_21939	promoter-TSS (ENST00000622263)
CYB5R4	6	83858400	83862199	3800	+	285	152	0.838641482968681	2.2067336838759	0.00087988221726214	0.060240744503715	peak_19075	promoter-TSS (ENST00000369679)
EBLN1	10	22251200	22254599	3400	-	285	152	0.838641482968681	2.2067336838759	0.00087988221726214	0.060240744503715	peak_2331	Intergenic between ENST00000422359 and ENST00000475460
ADAMTS6	5	65479600	65484199	4600	-	350	190	0.813217717238438	2.50966005687775	0.000884340410532171	0.0604547890284282	peak_17434	promoter-TSS (ENST00000381055)
RAB11FIP3	16	456800	461999	5200	+	65	124	-0.998149714899862	1.03242749863112	0.000893725662451782	0.0608591943907179	peak_38841	intron (ENST00000262305, intron 1 of 13)
PTPRU	1	29474400	29479399	5000	+	52	105	-1.07967541359243	0.771218055037501	0.000894278345492793	0.0608591943907179	peak_35411	Intergenic between ENST00000460170 and ENST00000373765
C11orf16	11	8931400	8934799	3400	-	52	105	-1.07967541359243	0.771218055037501	0.000894278345492793	0.0608591943907179	peak_36835	promoter-TSS (ENST00000525780)
ERRFI1	1	8151800	8153599	1800	-	24	58	-1.33612006435074	-0.133322441205929	0.000896798098776061	0.0609393103288068	peak_35247	Intergenic between ENST00000487559 and ENST00000471889
ST8SIA6	10	17449400	17456199	6800	-	277	142	0.89568310672577	2.14609686537967	0.000899612920242515	0.0609565425518298	peak_2301	promoter-TSS (ENST00000377602)
HIP1	7	75737200	75741599	4400	-	262	134	0.898986026600849	2.06545825495151	0.000900130200339604	0.0609565425518298	peak_20311	promoter-TSS (ENST00000336926)
PLSCR5	3	146986000	146989199	3200	-	87	37	1.16311986308246	0.421254149482168	0.000902423259491312	0.0609565425518298	peak_15154	Intergenic between ENST00000443512 and ENST00000383075
VPS50	7	93282200	93285799	3600	+	87	37	1.16311986308246	0.421254149482168	0.000902423259491312	0.0609565425518298	peak_20433	intron (ENST00000544910, intron 13 of 28)
UGT2A3	4	68903200	68907799	4600	-	235	123	0.865618134335821	1.92185981298166	0.000906256845378414	0.0611245330243937	peak_16038	Intergenic between ENST00000458688 and ENST00000251566
TBC1D21	15	73899400	73901799	2400	+	28	65	-1.27888134548314	0.0403542018173688	0.000907957688834579	0.0611483908183668	peak_38698	Intergenic between ENST00000562056 and ENST00000566011
SH3RF2	5	145931400	145944199	12800	+	1004	579	0.726265252234697	4.05475435004497	0.000911227702482021	0.0612777005497243	peak_18019	promoter-TSS (ENST00000359120)
MRPS14	1	175022600	175024999	2400	-	257	136	0.849846931392389	2.05507419546476	0.000912995590273176	0.0613045408350643	peak_1589	promoter-TSS (ENST00000476371)
TMEM200B	1	29122200	29125799	3600	-	148	72	0.970592633997233	1.2290107073936	0.000915678504718312	0.0613045408350643	peak_335	promoter-TSS (ENST00000521452)
NFKBIA	14	35398000	35407599	9600	-	926	533	0.729007135947111	3.93737145050622	0.000925444774875548	0.0618671417100896	peak_6368	promoter-TSS (ENST00000216797)
AKAP17A	X	1591200	1594999	3800	+	340	179	0.857395956543471	2.45245371511694	0.000931281422940123	0.0620726188963252	peak_23224	promoter-TSS (ENST00000313871)
TLL1	4	166042400	166044199	1800	+	97	43	1.10372150832419	0.591336712112336	0.000932065718037667	0.0620726188963252	peak_16708	exon (ENST00000061240, exon 12 of 21)
YTHDF1	20	63147200	63149999	2800	-	35	76	-1.18343445491455	0.285771317470872	0.000932620860224131	0.0620726188963252	peak_41884	Intergenic between ENST00000370346 and ENST00000370339
ZNF229	19	44429000	44430399	1400	-	18	47	-1.44592674552544	-0.451231070295644	0.000945626136056421	0.0628460637889796	peak_40699	exon (ENST00000613197, exon 6 of 6)
UFL1	6	96519800	96523199	3400	+	411	227	0.788381054795541	2.74877709277976	0.000951368661915461	0.0631352723708576	peak_19182	promoter-TSS (ENST00000369278)
ZNF467	7	149768200	149776199	8000	-	242	123	0.907941718952882	1.94907193739011	0.000955875798417098	0.0633417726156919	peak_20935	promoter-TSS (ENST00000302017)
GRK5	10	119222000	119224799	2800	+	27	63	-1.2861037123554	-0.00502295022847027	0.000963880348602069	0.0636862544159317	peak_36714	intron (ENST00000392870, intron 1 of 15)
GRIA3	X	123322000	123324199	2200	+	27	63	-1.2861037123554	-0.00502295022847027	0.000963880348602069	0.0636862544159317	peak_46150	intron (ENST00000622768, intron 3 of 15)
TCIM	8	40151400	40156799	5400	+	371	204	0.794745978246903	2.599762379253	0.00097462054285379	0.0641571485155695	peak_21307	promoter-TSS (ENST00000315792)
PDE4D	5	59296000	59298199	2200	-	90	39	1.13625329437011	0.476638072028481	0.000975317199115874	0.0641571485155695	peak_17378	intron (ENST00000340635, intron 1 of 14)
SLC34A1	5	177388800	177391599	2800	+	41	86	-1.13400279315379	0.473678078665085	0.000975317199115874	0.0641571485155695	peak_43780	intron (ENST00000324417, intron 8 of 12)
CAAP1	9	26887600	26897799	10200	-	336	177	0.856528021441151	2.43582380153649	0.00097666085707302	0.0641571485155695	peak_22266	promoter-TSS (ENST00000520187)
RGS2	1	192806600	192811199	4600	+	396	219	0.786493200100793	2.69618258329424	0.000980571878576734	0.0643112477877373	peak_1694	promoter-TSS (ENST00000235382)
ZNF331	19	53565800	53569599	3800	+	44	91	-1.11384671946183	0.55918481571808	0.000987516802891257	0.0643112477877373	peak_40849	intron (ENST00000648236, intron 2 of 4)
NEURL3	2	96485800	96486799	1000	-	78	32	1.21453531237108	0.254089867925214	0.000990729356801438	0.0643112477877373	peak_11721	Intergenic between ENST00000435349 and ENST00000435380
GNG7	19	2577000	2579599	2600	-	34	74	-1.18668847941405	0.24758617079845	0.000990729356801438	0.0643112477877373	peak_28520	intron (ENST00000382159, intron 2 of 4)
CD37	19	49326800	49328999	2200	+	34	74	-1.18668847941405	0.24758617079845	0.000990729356801438	0.0643112477877373	peak_40774	Intergenic between ENST00000594917 and ENST00000391859
VIRMA	8	94551200	94555399	4200	-	391	216	0.788055730820524	2.67740715906886	0.000990887811600261	0.0643112477877373	peak_21702	promoter-TSS (ENST00000421249)
LARP4	12	50400200	50404399	4200	+	448	250	0.773539854047687	2.87777915007977	0.000999350157609719	0.0646189492225361	peak_4798	intron (ENST00000550522, intron 1 of 3)
UCHL3	13	75546200	75553999	7800	+	401	215	0.831168454709314	2.69806089225721	0.00100397399448441	0.0648255868529678	peak_5930	promoter-TSS (ENST00000618773)
CD47	3	108081000	108091999	11000	-	579	328	0.751911002417969	3.25386820256309	0.00100581876597152	0.0648524508877545	peak_14823	intron (ENST00000644850, intron 1 of 4)
HDAC11	3	13450200	13453799	3600	+	139	67	0.983814618517534	1.1358902582112	0.00101675221302381	0.0652402963343877	peak_14129	Intergenic between ENST00000254508 and ENST00000433119
GGA3	17	75242800	75247799	5000	-	71	133	-0.972000030723596	1.14031008565045	0.00101675221302381	0.0652402963343877	peak_39851	intron (ENST00000621217, intron 3 of 14)
IRS1	2	226581200	226583599	2400	-	83	35	1.17521717856792	0.352029309196115	0.00101686158748322	0.0652402963343877	peak_12664	Intergenic between ENST00000272907 and ENST00000305123
TMEM106B	7	12210200	12212999	2800	+	305	165	0.818142869172463	2.31098723342117	0.00101957017385778	0.0652402963343877	peak_19825	promoter-TSS (ENST00000420833)
SMG7	1	183469600	183477199	7600	+	659	376	0.741619099449977	3.44360132200704	0.00102040298048209	0.0652402963343877	peak_1646	promoter-TSS (ENST00000440812)
PTDSS2	11	452600	458199	5600	+	82	151	-0.947507885089572	1.32859699960708	0.00102045757837097	0.0652402963343877	peak_3190	intron (ENST00000308020, intron 1 of 11)
HDGFL1	6	22954600	22955399	800	+	63	24	1.32018659447724	-0.0710086839050499	0.00102397633670604	0.0653304789073764	peak_18474	Intergenic between ENST00000510882 and ENST00000378478
MCF2L	13	112966400	112970199	3800	+	68	128	-0.978939071133712	1.08372215505826	0.00102618592397249	0.0653304789073764	peak_26970	intron (ENST00000375608, intron 2 of 29)
BMPR2	2	202373800	202380199	6400	+	668	370	0.78438476276252	3.44731357366789	0.00103302932191805	0.0656740433900619	peak_12515	promoter-TSS (ENST00000374580)
SOX9	17	72116400	72125399	9000	+	444	248	0.772186805146413	2.86541352057466	0.00104090387634833	0.0657374336761409	peak_9244	promoter-TSS (ENST00000245479)
NOP58	2	202265000	202268599	3600	+	452	253	0.769159308221778	2.89213362557336	0.00104108273953077	0.0657374336761409	peak_12514	promoter-TSS (ENST00000426814)
LARP4	12	50399000	50404599	5600	+	485	272	0.766372839385706	2.99423948547265	0.00104125504194758	0.0657374336761409	peak_4798	intron (ENST00000550522, intron 1 of 3)
NOP58	2	202264400	202268599	4200	+	469	263	0.76651070035628	2.94606291804453	0.00104126750998293	0.0657374336761409	peak_12514	promoter-TSS (ENST00000426814)
AC068580.4	11	1746400	1754399	8000	-	206	341	-0.794486518365258	2.54512836377656	0.00104634616536101	0.0659663126917596	peak_3210	intron (ENST00000636615, intron 8 of 9)
TEX22	14	105430400	105434599	4200	+	55	109	-1.05282588996942	0.832486850440269	0.00105412349159328	0.0663644570463276	peak_38480	intron (ENST00000548638, intron 2 of 5)
MARK4	19	45255800	45259399	3600	+	49	99	-1.08040115404735	0.688110915011681	0.00105730712104481	0.0664726936820858	peak_10714	intron (ENST00000587566, intron 1 of 6)
ENG	9	127832800	127834999	2200	-	21	52	-1.37048103616965	-0.292985624304902	0.00106591771551237	0.06688368892167	peak_45688	intron (ENST00000480266, intron 2 of 14)
CA2	8	85461800	85468199	6400	+	314	171	0.80858796899013	2.35600633336309	0.00106679130197588	0.06688368892167	peak_21646	promoter-TSS (ENST00000520127)
FXYD7	19	35145000	35152599	7600	+	106	187	-0.885913723032555	1.65389916436148	0.00106955198130672	0.0669642807385856	peak_40532	intron (ENST00000586063, intron 2 of 5)
HAS3	16	69103800	69110199	6400	+	514	290	0.757728905711174	3.0807607799093	0.00107886903834234	0.0673497347063955	peak_8250	promoter-TSS (ENST00000569188)
ELOVL5	6	53342400	53353999	11600	-	408	220	0.822979217137007	2.72578816550108	0.00107931498636948	0.0673497347063955	peak_18854	promoter-TSS (ENST00000542638)
POMT2	14	77314400	77316599	2200	-	25	59	-1.30214309202774	-0.100294014578134	0.001088553308461	0.0677799887210724	peak_38383	intron (ENST00000261534, intron 1 of 20)
TRIM5	11	5689200	5692799	3600	-	304	165	0.813406939944091	2.30798852701133	0.0010954429599462	0.0679306498293117	peak_3253	intron (ENST00000380027, intron 3 of 10)
BRWD3	X	80807400	80811199	3800	-	250	133	0.842177989845651	2.01836515124221	0.00109546254130808	0.0679306498293117	peak_23750	promoter-TSS (ENST00000373275)
MROH1	8	144170800	144175799	5000	+	61	116	-0.99347689858029	0.93966194685135	0.00109946207600753	0.0680267762259645	peak_45309	intron (ENST00000423230, intron 3 of 11)
C4orf33	4	130519800	130523599	3800	+	86	37	1.14646575400893	0.410080649605101	0.00110000999625172	0.0680267762259645	peak_16486	Intergenic between ENST00000508622 and ENST00000264360
BLID	11	122095600	122108999	13400	-	715	411	0.730896084635262	3.56481430160557	0.00110966377574264	0.0685304191952514	peak_4259	Intergenic between ENST00000527934 and ENST00000560104
ALDH1A3	15	100862000	100864999	3000	+	42	87	-1.11599946620093	0.495437014148704	0.00111193439520844	0.068577345200138	peak_38821	Intergenic between ENST00000343276 and ENST00000561338
IGSF9	1	159937200	159947599	10400	-	595	339	0.74365670915554	3.29608007376619	0.0011137874685827	0.0685984271016365	peak_1443	intron (ENST00000368094, intron 3 of 20)
SPAG17	1	118183600	118185799	2200	-	51	102	-1.06584946083574	0.734756713356303	0.00111856769243209	0.0686196596119448	peak_24715	promoter-TSS (ENST00000336338)
PRR7	5	177444600	177451399	6800	+	96	172	-0.90814289613201	1.52714412113919	0.00111909254552429	0.0686196596119448	peak_32306	promoter-TSS (ENST00000507881)
D2HGDH	2	241760800	241763799	3000	+	48	97	-1.08066308372982	0.659310163022088	0.00112017905737687	0.0686196596119448	peak_41606	intron (ENST00000403782, intron 8 of 8)
B3GNTL1	17	82982800	82987199	4400	-	48	97	-1.08066308372982	0.659310163022088	0.00112017905737687	0.0686196596119448	peak_39970	intron (ENST00000572977, intron 2 of 9)
KCNMB2	3	178134800	178136399	1600	+	20	50	-1.38398525201308	-0.350386976548621	0.00112919755783115	0.0690788888747593	peak_42751	Intergenic between ENST00000413084 and ENST00000437510
KLLN	10	87861400	87877399	16000	-	1133	662	0.707403173288975	4.2358234562911	0.00113611795743824	0.0694087029933197	peak_2800	promoter-TSS (ENST00000445946)
ATF6	1	161870600	161872599	2000	+	28	64	-1.25655578517993	0.0252207977334833	0.00115028523990645	0.0699197998475824	peak_36016	intron (ENST00000367942, intron 14 of 15)
CLASRP	19	45070600	45073199	2600	+	28	64	-1.25655578517993	0.0252207977334833	0.00115028523990645	0.0699197998475824	peak_40709	TTS (ENST00000221455)
LSAMP	3	117299800	117302399	2600	-	35	75	-1.16435647753375	0.273008634357925	0.00115064527859852	0.0699197998475824	peak_42598	Intergenic between ENST00000474851 and ENST00000393775
PRRX2	9	129679200	129682599	3400	+	35	75	-1.16435647753375	0.273008634357925	0.00115064527859852	0.0699197998475824	peak_45717	intron (ENST00000372469, intron 1 of 3)
PLEKHA7	11	16922200	16927399	5200	-	373	200	0.831051652803917	2.5944092111119	0.00115559055758294	0.0700808645738023	peak_3343	intron (ENST00000531066, intron 3 of 26)
EPHB1	3	134927600	134929799	2200	+	59	22	1.35061527611464	-0.169366165602988	0.0011579275738093	0.0700808645738023	peak_15047	intron (ENST00000460895, intron 3 of 3)
LHX6	9	122221600	122223599	2000	-	24	57	-1.31108223853568	-0.150395728638973	0.0011579275738093	0.0700808645738023	peak_45647	intron (ENST00000373755, intron 3 of 8)
SERINC5	5	80252600	80257799	5200	-	461	260	0.758239809450483	2.92443012017674	0.00116042275957543	0.0701299253832198	peak_17558	promoter-TSS (ENST00000507668)
C6orf62	6	24717000	24723199	6200	-	649	372	0.734988433155487	3.42410362302503	0.00116182816108965	0.0701299253832198	peak_18491	promoter-TSS (ENST00000378102)
CRAT	9	129109000	129112999	4000	-	393	219	0.775525639028965	2.68928719652459	0.00116347428569158	0.0701360222790333	peak_22937	promoter-TSS (ENST00000318080)
SQOR	15	45700800	45706399	5600	+	229	121	0.851953169373491	1.88977084786108	0.00116521739120905	0.0701479414081711	peak_7219	Intergenic between ENST00000565997 and ENST00000558014
MAGEB18	X	25884000	25887399	3400	+	84	36	1.1519660390573	0.375613538982199	0.0011700998537821	0.0701801100596016	peak_23354	Intergenic between ENST00000637993 and ENST00000325250
NR4A3	9	99816600	99825399	8800	+	492	278	0.755576730527847	3.01878004816401	0.00117472684774723	0.0702680839595629	peak_22689	promoter-TSS (ENST00000338488)
CYP4B1	1	46793600	46807999	14400	+	492	773	-0.719401272973849	3.74826318619232	0.00117495320156213	0.0702680839595629	peak_570	promoter-TSS (ENST00000534708)
AC004922.1	7	99366200	99368999	2800	+	41	85	-1.11715303107839	0.462475441154088	0.00118178708691722	0.0703974583082245	peak_44742	intron (ENST00000638617, intron 8 of 16)
PNPLA6	19	7551200	7553999	2800	+	41	85	-1.11715303107839	0.462475441154088	0.00118178708691722	0.0703974583082245	peak_40251	intron (ENST00000221249, intron 21 of 34)
TSPAN15	10	69481200	69485799	4600	+	50	100	-1.06581175196868	0.706881088927913	0.00118487086155013	0.0703974583082245	peak_36534	intron (ENST00000373290, intron 1 of 7)
ZNF630	X	48070200	48071999	1800	-	104	48	1.04584819314534	0.70708875562997	0.00118487086155013	0.0703974583082245	peak_23463	promoter-TSS (ENST00000442455)
SLC27A6	5	129002400	129005399	3000	+	99	45	1.06772007050606	0.631081148278814	0.00118799415453918	0.0704907590363955	peak_17852	intron (ENST00000508645, intron 6 of 6)
SLC25A16	10	68525200	68528399	3200	-	233	119	0.900942735235246	1.89743044226457	0.00119110776977417	0.0705381697073142	peak_2658	promoter-TSS (ENST00000609923)
PTP4A2	1	31926400	31927999	1600	-	31	69	-1.21867497863745	0.140683737085143	0.0011950090876129	0.0705381697073142	peak_35426	intron (ENST00000647444, intron 1 of 5)
MTSS1	8	124662600	124664799	2200	-	31	69	-1.21867497863745	0.140683737085143	0.0011950090876129	0.0705381697073142	peak_45243	intron (ENST00000518547, intron 3 of 13)
AFF4	5	132957800	132964599	6800	-	454	256	0.758528762524992	2.90237752661039	0.0011972139461317	0.070576539536117	peak_17898	intron (ENST00000265343, intron 1 of 20)
ARPC3	12	110447000	110452199	5200	-	394	220	0.772621763798132	2.69399128939039	0.00120333399508281	0.0708453134951995	peak_5315	promoter-TSS (ENST00000228825)
RBPJ	4	26317200	26325799	8600	+	635	353	0.77914178168616	3.37644243399537	0.00120818465238368	0.071038753550518	peak_15757	intron (ENST00000512351, intron 1 of 4)
DDX60L	4	168478800	168482999	4200	-	241	124	0.890300710740945	1.94923844937875	0.00121943777575721	0.0712200285388008	peak_16716	promoter-TSS (ENST00000511577)
SAMD3	6	130364000	130367399	3400	-	206	107	0.876545872138393	1.73038677886543	0.00122075767256275	0.0712200285388008	peak_19447	promoter-TSS (ENST00000368134)
DGAT1	8	144312600	144318799	6200	-	59	113	-1.00370706673504	0.899282416277824	0.00122567812848456	0.0712200285388008	peak_45311	exon (ENST00000528718, exon 17 of 17)
OSTM1	6	108133200	108134599	1400	-	77	32	1.19595031445108	0.241533208333568	0.00122600190518498	0.0712200285388008	peak_19275	intron (ENST00000440575, intron 2 of 6)
PHF21B	22	44992600	44995599	3000	-	34	73	-1.16709221839044	0.234480891494018	0.00122600190518498	0.0712200285388008	peak_42203	intron (ENST00000396103, intron 2 of 12)
BHLHE23	20	63010200	63012199	2000	-	27	62	-1.26306509686425	-0.0206406025897496	0.00122607680870809	0.0712200285388008	peak_41883	Intergenic between ENST00000370346 and ENST00000370339
NEDD8-MDP1	14	24224200	24228599	4400	-	70	130	-0.959542968898504	1.11215528216802	0.00122760956452786	0.0712200285388008	peak_38191	intron (ENST00000605847, intron 1 of 7)
DRAM1	12	101876800	101879399	2600	+	222	117	0.85563945830055	1.84422631200094	0.00122853940160259	0.0712200285388008	peak_5238	promoter-TSS (ENST00000258534)
S1PR1	1	101341800	101343599	1800	+	57	21	1.36770693564036	-0.221180288948333	0.00123241807467527	0.0712200285388008	peak_964	Intergenic between ENST00000648480 and ENST00000370103
DLGAP2	8	1697400	1699399	2000	+	23	55	-1.32073203092062	-0.202298706604085	0.00123241807467527	0.0712200285388008	peak_44966	intron (ENST00000637795, intron 14 of 14)
EXOC4	7	133252000	133257399	5400	+	260	135	0.877219573857544	2.0620569823796	0.00123301166637633	0.0712200285388008	peak_20770	promoter-TSS (ENST00000393161)
ARHGEF9	X	63559600	63562599	3000	-	172	84	0.96518659208115	1.44385277468657	0.00123308305318855	0.0712200285388008	peak_23606	Intergenic between ENST00000374884 and ENST00000671741
A4GALT	22	42709800	42721999	12200	-	1059	620	0.704514267768245	4.13970750302213	0.00123323366301325	0.0712200285388008	peak_13935	intron (ENST00000642412, intron 1 of 2)
PAWR	12	79680000	79695399	15400	-	803	452	0.761179022524899	3.72041909644683	0.00123975074830135	0.0715054205424334	peak_5096	intron (ENST00000328827, intron 2 of 6)
CNTN5	11	100137800	100141199	3400	+	107	50	1.02807846293791	0.752680061942842	0.00124833875621567	0.0719093817539868	peak_4090	intron (ENST00000524871, intron 13 of 24)
KLF6	10	3776800	3787199	10400	-	772	447	0.720432694868568	3.67900334382535	0.00125053709613334	0.0719142296880257	peak_2202	exon (ENST00000542957, exon 2 of 3)
EGFL7	9	136620200	136625999	5800	+	75	138	-0.946260951134167	1.20126215430299	0.00125159150188448	0.0719142296880257	peak_45757	Intergenic between ENST00000651671 and ENST00000371699
OR9G1	11	56718400	56721999	3600	+	102	47	1.04816436088909	0.679096960595047	0.00125636462506543	0.07209722258024	peak_3681	Intergenic between ENST00000312153 and ENST00000641668
GIN1	5	103058800	103062799	4000	-	97	44	1.07064746212337	0.601559477989014	0.00126122809301169	0.0722267479203775	peak_17686	Intergenic between ENST00000504691 and ENST00000512248
MACROD1	11	64133200	64138599	5400	-	64	120	-0.973214825708398	0.994299646909833	0.0012629684712656	0.0722267479203775	peak_37053	intron (ENST00000255681, intron 3 of 10)
SNAPC3	9	15419600	15432199	12600	+	672	388	0.724486940410733	3.4780759400717	0.00126429146107802	0.0722267479203775	peak_22168	intron (ENST00000380821, intron 2 of 8)
ODF1	8	102584000	102585399	1400	+	18	46	-1.41498109082736	-0.472525273674307	0.00126600228097064	0.0722267479203775	peak_45208	Intergenic between ENST00000518835 and ENST00000285407
COQ10B	2	197451000	197456999	6000	+	456	258	0.753646581475903	2.91048471592273	0.00126923236527109	0.0722267479203775	peak_12462	promoter-TSS (ENST00000263960)
CASP4	11	104965400	104970999	5600	-	456	258	0.753646581475903	2.91048471592273	0.00126923236527109	0.0722267479203775	peak_4117	promoter-TSS (ENST00000417440)
UFL1	6	96519000	96523399	4400	+	429	241	0.763905666151727	2.81917554707639	0.00126975997621742	0.0722267479203775	peak_19182	promoter-TSS (ENST00000369278)
PHF20L1	8	132774800	132778799	4000	+	313	172	0.795581687639396	2.356135057971	0.00127770266350104	0.0725875836065574	peak_21939	promoter-TSS (ENST00000622263)
LYNX1-SLURP2	8	142766000	142769799	3800	-	121	57	1.01667308018287	0.929413121808677	0.00127987786083823	0.0726202698239612	peak_21993	intron (ENST00000523332, intron 3 of 4)
GPR61	1	109543400	109555399	12000	+	487	267	0.799063092631198	2.98820790789236	0.001282654027104	0.0726869308343381	peak_1040	TTS (ENST00000469383)
IGSF9	1	159937000	159946599	9600	-	576	330	0.735651168900729	3.25245343717484	0.0012887549659524	0.0729416027612359	peak_1443	intron (ENST00000368094, intron 3 of 20)
ZFAND5	9	72361000	72368399	7400	-	724	419	0.721135660226134	3.58645536819678	0.00129317046252991	0.0731003656726745	peak_22505	promoter-TSS (ENST00000376960)
SLC5A9	1	48112200	48116999	4800	+	57	111	-1.02761553204719	0.866271859988502	0.00129586413603872	0.0731615234615291	peak_35579	Intergenic between ENST00000606738 and ENST00000425816
MFHAS1	8	8887600	8897199	9600	-	493	280	0.748167879396043	3.02443578484641	0.00129877261205111	0.0732346414984147	peak_21062	promoter-TSS (ENST00000276282)
TSC22D1	13	44569800	44578599	8800	-	548	304	0.7821236966205	3.16374008942795	0.00130154995021386	0.0733001927296618	peak_5731	intron (ENST00000501704, intron 1 of 1)
MRPL36	5	1709800	1710999	1200	-	62	24	1.2971501377135	-0.0867686604132448	0.00130803057332304	0.0733919947889735	peak_16929	Intergenic between ENST00000283415 and ENST00000505059
FAT3	11	91778200	91780199	2000	+	62	24	1.2971501377135	-0.0867686604132448	0.00130803057332304	0.0733919947889735	peak_4033	Intergenic between ENST00000529402 and ENST00000409404
PRSS27	16	2713800	2716799	3000	-	26	60	-1.27004000031141	-0.0680067028883556	0.00130803057332304	0.0733919947889735	peak_38887	intron (ENST00000302641, intron 3 of 5)
GSDMC	8	129773800	129795999	22200	-	961	562	0.706106563077497	3.99937596598782	0.00131166548755197	0.0734144510616017	peak_21915	promoter-TSS (ENST00000276708)
CDH6	5	31193600	31196599	3000	+	210	110	0.864425915770342	1.76198753283312	0.00132252016677796	0.0737925074165463	peak_17110	promoter-TSS (ENST00000265071)
CPEB4	5	173917600	173920999	3400	+	210	110	0.864425915770342	1.76198753283312	0.00132252016677796	0.0737925074165463	peak_18239	intron (ENST00000265085, intron 2 of 9)
REEP6	19	1498200	1502599	4400	+	51	101	-1.05165267523927	0.725409728519765	0.00132329707959704	0.0737925074165463	peak_40183	Intergenic between ENST00000395484 and ENST00000330475
TARS3	15	101710000	101712599	2600	-	36	76	-1.14293842824767	0.297989879747001	0.00132841903511919	0.0737956915337066	peak_38826	intron (ENST00000335968, intron 5 of 18)
MB21D2	3	192915400	192919799	4400	-	369	206	0.772883494107724	2.59998241638969	0.00133121891350126	0.0737956915337066	peak_15514	promoter-TSS (ENST00000392452)
CCNL2	1	1389800	1394599	4800	-	79	144	-0.932770709862934	1.26620716868024	0.00133341691110295	0.0737956915337066	peak_35194	intron (ENST00000400809, intron 5 of 10)
RBM12B	8	93737800	93743199	5400	-	389	218	0.767370357636197	2.67761638446236	0.00133421808032263	0.0737956915337066	peak_21694	promoter-TSS (ENST00000399300)
SPANXB1	X	141038200	141039199	1000	+	17	44	-1.43288767030484	-0.53770055273089	0.00133911947906704	0.0737956915337066	peak_46197	Intergenic between ENST00000449283 and ENST00000370526
SLK	10	103964600	103977199	12600	+	1029	586	0.744410815424004	4.08335763724106	0.00134021884725545	0.0737956915337066	peak_2977	intron (ENST00000369755, intron 1 of 18)
NXPH1	7	8956600	8960799	4200	+	95	43	1.07370427969672	0.571420855656125	0.00134041043170506	0.0737956915337066	peak_19808	Intergenic between ENST00000602349 and ENST00000339600
FOXD1	5	73459800	73462799	3000	-	42	86	-1.09934422890798	0.484402377033035	0.00134281149078847	0.0737956915337066	peak_43458	Intergenic between ENST00000615637 and ENST00000335895
MISP3	19	14071600	14075799	4200	+	372	208	0.770630290903237	2.61240514327102	0.00134495197796739	0.0737956915337066	peak_10216	promoter-TSS (ENST00000269720)
C11orf71	11	114394600	114404399	9800	-	617	355	0.729516125511169	3.35350686209613	0.00134699436765093	0.0737956915337066	peak_4191	promoter-TSS (ENST00000325636)
PTBP2	1	96719400	96723599	4200	+	345	191	0.784898426773398	2.4993003391909	0.00134699518632113	0.0737956915337066	peak_928	promoter-TSS (ENST00000482253)
HAT1	2	171921600	171924599	3000	+	229	122	0.840090986660988	1.89395052289041	0.00134702762045309	0.0737956915337066	peak_12276	promoter-TSS (ENST00000412731)
CHCHD3	7	133077800	133082399	4600	-	281	153	0.808806145770798	2.19718252304148	0.00134879191201786	0.0737956915337066	peak_20769	promoter-TSS (ENST00000262570)
AL136531.2	20	1320800	1329999	9200	-	559	320	0.736817832060627	3.20899961838835	0.00135104380947673	0.0737956915337066	peak_12795	intron (ENST00000617804, intron 3 of 5)
ADAMTS6	5	65479400	65483599	4200	-	337	186	0.789308599204109	2.46411546084036	0.00135240203719829	0.0737956915337066	peak_17434	promoter-TSS (ENST00000381055)
HCN1	5	47705000	47707399	2400	-	119	56	1.01813325600649	0.905453236185948	0.00135261753956741	0.0737956915337066	peak_17268	Intergenic between ENST00000634658 and ENST00000303221
LSAMP	3	117657200	117659599	2400	-	29	65	-1.2284815589763	0.0548420143543241	0.00136121418215466	0.0740866116982784	peak_42599	Intergenic between ENST00000474851 and ENST00000393775
RIPOR3	20	50672000	50674599	2600	-	29	65	-1.2284815589763	0.0548420143543241	0.00136121418215466	0.0740866116982784	peak_41840	intron (ENST00000327979, intron 1 of 21)
HPDL	1	45323400	45329999	6600	+	191	96	0.923860619692329	1.60658576259029	0.00136700531974378	0.0743127011662393	peak_543	promoter-TSS (ENST00000334815)
CLTB	5	176410200	176417199	7000	-	521	298	0.737995960366425	3.10749440798433	0.00138797331895539	0.0751334776040113	peak_18260	intron (ENST00000310418, intron 1 of 5)
NFKBIA	14	35397400	35406999	9600	-	923	541	0.702838061696373	3.94257168992481	0.00138801028313385	0.0751334776040113	peak_6368	intron (ENST00000216797, intron 5 of 5)
ECE1	1	21328000	21332999	5000	-	53	104	-1.03847179291451	0.770882280005104	0.00138872461468465	0.0751334776040113	peak_35334	intron (ENST00000415912, intron 1 of 18)
SLC3A2	11	62865000	62868999	4000	+	53	104	-1.03847179291451	0.770882280005104	0.00138872461468465	0.0751334776040113	peak_37030	intron (ENST00000377890, intron 1 of 11)
FOXG1	14	28757400	28789399	32000	+	2675	1602	0.671885350253746	5.48685201040959	0.00139237723240158	0.0751727387417435	peak_6328	TTS (ENST00000313071)
LGR6	1	202192800	202194799	2000	+	73	30	1.21186341334015	0.162866968310075	0.00139655571516195	0.0751727387417435	peak_1759	promoter-TSS (ENST00000367278)
COL1A1	17	50223400	50225999	2600	-	32	70	-1.19377875809716	0.168045477292429	0.00139655571516195	0.0751727387417435	peak_39727	Intergenic between ENST00000507689 and ENST00000300433
MCF2L	13	113005000	113007199	2200	+	25	58	-1.27753239293189	-0.116979553959455	0.00139667893189229	0.0751727387417435	peak_38130	intron (ENST00000375608, intron 2 of 29)
ACTR10	14	58236200	58241399	5200	+	299	164	0.798254955735532	2.28972957149843	0.00139773069038667	0.0751727387417435	peak_6580	Intergenic between ENST00000554642 and ENST00000216455
BCAS3	17	60675800	60680999	5200	+	283	149	0.85722187625375	2.19011200690509	0.00140649877635717	0.0755547839720764	peak_9168	promoter-TSS (ENST00000588168)
SELENOW	19	47777600	47782599	5000	+	368	206	0.768969802841973	2.59752906049559	0.00141272648984884	0.0757996227272085	peak_10768	promoter-TSS (ENST00000612212)
RAB11FIP4	17	31563800	31567399	3600	+	47	94	-1.06568901688284	0.619871304073789	0.00141696968678008	0.0758909334705568	peak_39537	Intergenic between ENST00000578694 and ENST00000496655
MRPS14	1	175021000	175025999	5000	-	321	178	0.782543449514208	2.3969691727989	0.00141819071941506	0.0758909334705568	peak_1589	promoter-TSS (ENST00000476371)
IFIH1	2	162314600	162321799	7200	-	440	241	0.800420789530027	2.84215098689117	0.00142227301986128	0.0758909334705568	peak_12198	promoter-TSS (ENST00000649979)
KRT9	17	41544600	41553999	9400	-	162	279	-0.85150196469755	2.23730102250168	0.00142523039505104	0.0758909334705568	peak_8898	Intergenic between ENST00000455635 and ENST00000246662
UBR2	6	42525200	42529399	4200	+	44	89	-1.08182893915898	0.537992486383798	0.00142613161461017	0.0758909334705568	peak_44094	Intergenic between ENST00000340840 and ENST00000372901
TRIM35	8	27274200	27275799	1600	-	93	42	1.0768993078769	0.540638937143028	0.00142613161461017	0.0758909334705568	peak_21202	Intergenic between ENST00000522908 and ENST00000305364
DEFB126	20	131400	134399	3000	+	93	42	1.0768993078769	0.540638937143028	0.00142613161461017	0.0758909334705568	peak_12778	Intergenic between ENST00000382410 and ENST00000382398
GRIN2A	16	9709800	9712399	2600	-	83	36	1.13471448012571	0.364078004361376	0.0014283619276966	0.0759206143114799	peak_7812	Intergenic between ENST00000574285 and ENST00000396573
SULT2B1	19	48560600	48564599	4000	+	41	84	-1.10010414656643	0.451185676295195	0.00143044773538308	0.075942553923402	peak_40758	intron (ENST00000201586, intron 1 of 6)
CPT1B	22	50566400	50572799	6400	-	80	145	-0.924628181897184	1.27880232787106	0.00144141869184665	0.0764356042760548	peak_42244	exon (ENST00000312108, exon 18 of 20)
ZNF565	19	36210800	36217599	6800	-	539	309	0.734712554362466	3.15747550280382	0.00144511476475446	0.0765421813322453	peak_10511	intron (ENST00000355114, intron 1 of 4)
YIPF4	2	32276200	32279799	3600	+	288	158	0.797932359701538	2.2362626497887	0.00144703656803977	0.076554643235969	peak_11237	promoter-TSS (ENST00000238831)
RPP21	6	30394800	30401399	6600	+	85	153	-0.914716144270975	1.35845051422144	0.00145075834544726	0.0765910531337005	peak_43949	Intergenic between ENST00000436442 and ENST00000376630
NDST1	5	150525600	150528399	2800	+	28	63	-1.23387930146447	0.00992811067920936	0.00145512199224898	0.0767018216914754	peak_43701	intron (ENST00000523767, intron 2 of 13)
ZSWIM5	1	45179000	45183199	4200	-	138	68	0.952072548356374	1.13616243491696	0.00145657759733107	0.0767018216914754	peak_539	intron (ENST00000359600, intron 1 of 13)
SNX7	1	98660400	98665399	5000	+	350	195	0.775766762479206	2.52322828317012	0.00146459712843742	0.0770347541761659	peak_939	promoter-TSS (ENST00000529992)
ARL3	10	102667800	102671599	3800	-	52	102	-1.03790450862914	0.743702978919493	0.00147307362472136	0.0773909235802685	peak_36669	Intergenic between ENST00000642304 and ENST00000260746
NTN4	12	95788600	95792199	3600	-	372	209	0.763714925568606	2.61494227752809	0.00147615187264219	0.0774629893676004	peak_5174	promoter-TSS (ENST00000538383)
ZFAND5	9	72355600	72366799	11200	-	855	501	0.703239742808257	3.8323402847001	0.00147907708076831	0.0775268670326041	peak_22505	intron (ENST00000376960, intron 1 of 5)
OSMR	5	38840000	38849599	9600	+	608	351	0.724663729798349	3.33421702873539	0.00148932521889405	0.0779650123151911	peak_17161	promoter-TSS (ENST00000502536)
TRIM51GP	11	48785400	48789199	3800	-	49	97	-1.05099400739584	0.668737546956587	0.00149156770600789	0.0779650123151911	peak_36956	Intergenic between ENST00000446524 and ENST00000649162
TAC3	12	57027000	57028999	2000	-	24	56	-1.28560219790989	-0.167671951420258	0.00149258890777893	0.0779650123151911	peak_37671	promoter-TSS (ENST00000415231)
UFM1	13	38348400	38353999	5600	+	390	220	0.757905061151062	2.68477598084678	0.00150768422441639	0.0785726777436381	peak_5685	promoter-TSS (ENST00000239878)
PADI3	1	17249000	17252199	3200	+	114	55	0.982211616198577	0.85662457300166	0.00151489618152353	0.0786038924784952	peak_180	promoter-TSS (ENST00000375460)
LEP	7	128159000	128163799	4800	+	57	110	-1.01457378623874	0.857739699920427	0.00151489618152353	0.0786038924784952	peak_44830	Intergenic between ENST00000478726 and ENST00000308868
IMPG1	6	76677000	76679999	3000	-	76	32	1.17712277414362	0.228865576367354	0.00151520985897698	0.0786038924784952	peak_19019	Intergenic between ENST00000369963 and ENST00000369947
CLMN	14	95291800	95295199	3400	-	34	72	-1.14722610996093	0.221256282205018	0.00151520985897698	0.0786038924784952	peak_38425	intron (ENST00000298912, intron 1 of 12)
AXIN2	17	65491200	65494799	3600	-	43	87	-1.08215402561405	0.506000364913572	0.0015190510053077	0.0786922639063771	peak_39796	Intergenic between ENST00000449996 and ENST00000307078
H2BC13	6	27671400	27677599	6200	-	157	80	0.903929689979948	1.33502413996227	0.00152135174092482	0.0786922639063771	peak_18551	Intergenic between ENST00000377419 and ENST00000377401
TACC3	4	1750200	1753199	3000	+	37	77	-1.12237712810516	0.322544981172334	0.0015250618008846	0.0786922639063771	peak_42888	Intergenic between ENST00000651817 and ENST00000440486
GLI2	2	120860000	120863799	3800	+	40	82	-1.10090150850823	0.41718669999967	0.00152558142927414	0.0786922639063771	peak_41338	intron (ENST00000482119, intron 2 of 3)
RXRA	9	134353000	134356199	3200	+	40	82	-1.10090150850823	0.41718669999967	0.00152558142927414	0.0786922639063771	peak_45741	intron (ENST00000481739, intron 1 of 9)
PROZ	13	113151600	113155199	3600	+	109	52	0.998315800961874	0.788276731213455	0.00154018009098866	0.0793041736882169	peak_6151	Intergenic between ENST00000410083 and ENST00000342783
RGS2	1	192806800	192812599	5800	+	430	244	0.749424656432573	2.82785728340371	0.00154150882241109	0.0793041736882169	peak_1694	promoter-TSS (ENST00000235382)
PPM1K	4	88281200	88285999	4800	-	388	219	0.757059029077697	2.67772098719547	0.00154396371909366	0.0793041736882169	peak_16197	promoter-TSS (ENST00000514204)
PTPRQ	12	80441800	80451199	9400	+	357	200	0.767822265838244	2.55448962240673	0.00154741027466599	0.0793041736882169	peak_5101	intron (ENST00000616559, intron 4 of 44)
SRRM5	19	43602800	43608399	5600	+	76	138	-0.927184454067239	1.20773293206244	0.00154741543770316	0.0793041736882169	peak_40684	intron (ENST00000607544, intron 2 of 2)
NPSR1	7	34657600	34663599	6000	+	201	106	0.854650332831335	1.70304347606266	0.00154894005730436	0.0793041736882169	peak_19968	intron (ENST00000360581, intron 1 of 8)
ACTR6	12	100195000	100202999	8000	+	365	198	0.814274009044007	2.5693650807248	0.00155337645552438	0.0793329120324751	peak_5224	promoter-TSS (ENST00000551652)
MTDH	8	97643000	97650399	7400	+	565	326	0.725426976508947	3.22858749035833	0.00155373102742488	0.0793329120324751	peak_21726	intron (ENST00000336273, intron 1 of 11)
TLR3	4	186067400	186071599	4200	+	268	146	0.808009006017578	2.12979947206847	0.00155903357909295	0.0795102618637963	peak_16880	promoter-TSS (ENST00000513189)
ALDH1L1	3	126107400	126110999	3600	-	51	100	-1.03731479714974	0.716002132417976	0.00156414855788377	0.0795962234747312	peak_42634	intron (ENST00000455064, intron 19 of 21)
PPARA	22	46096400	46101799	5400	+	68	125	-0.944756343460593	1.06159574597292	0.00156720947128566	0.0796078550147582	peak_42213	Intergenic between ENST00000428540 and ENST00000440343
SMCO4	11	93538800	93544399	5600	-	240	130	0.816199141241811	1.96935011100003	0.00156788470177991	0.0796078550147582	peak_4039	promoter-TSS (ENST00000298966)
DAB2	5	39424000	39425799	1800	-	118	56	1.00597167200657	0.897481346429071	0.00157559561697494	0.0799099846320966	peak_17164	intron (ENST00000511792, intron 1 of 2)
CPEB3	10	92235000	92245999	11000	-	615	346	0.761867106956755	3.33682095259277	0.00158315056640488	0.0802035385159045	peak_2835	intron (ENST00000265997, intron 1 of 9)
NT5C3A	7	33038600	33042199	3600	-	224	120	0.832082809399745	1.86531412968162	0.00158696277163688	0.080251757770623	peak_19956	intron (ENST00000405342, intron 1 of 9)
GATAD2A	19	19392800	19398599	5800	+	78	141	-0.920771683796961	1.24042507854779	0.00159134928268564	0.080251757770623	peak_40420	intron (ENST00000494516, intron 1 of 2)
SF3B1	2	197429400	197438399	9000	-	648	377	0.71350858110911	3.42994709154061	0.00159396355486099	0.080251757770623	peak_12461	promoter-TSS (ENST00000487698)
PAPOLG	2	60762800	60764799	2000	+	23	54	-1.29431898131845	-0.220208999003491	0.00159635841606069	0.080251757770623	peak_41109	intron (ENST00000414060, intron 3 of 20)
RET	10	43130200	43131999	1800	+	23	54	-1.29431898131845	-0.220208999003491	0.00159635841606069	0.080251757770623	peak_36488	TTS (ENST00000355710)
LMO1	11	8298600	8300399	1800	-	23	54	-1.29431898131845	-0.220208999003491	0.00159635841606069	0.080251757770623	peak_36829	Intergenic between ENST00000534484 and ENST00000447869
CAMK1D	10	12360400	12362599	2200	+	68	28	1.20880540470659	0.065476220675019	0.001598246145238	0.080251757770623	peak_2259	intron (ENST00000619168, intron 1 of 10)
GXYLT1	12	42097600	42099599	2000	-	68	28	1.20880540470659	0.065476220675019	0.001598246145238	0.080251757770623	peak_4705	intron (ENST00000398675, intron 5 of 7)
GPR62	3	51951200	51955199	4000	+	56	108	-1.01360858899444	0.832162384887834	0.00160548016149811	0.0804370369654769	peak_42453	Intergenic between ENST00000498510 and ENST00000322241
AFF2	X	148609200	148612799	3600	+	56	108	-1.01360858899444	0.832162384887834	0.00160548016149811	0.0804370369654769	peak_46225	intron (ENST00000370460, intron 1 of 20)
CCDC120	X	49059000	49061799	2800	+	191	100	0.865040215986762	1.62680579376299	0.00162061440734307	0.0807778982537476	peak_23483	intron (ENST00000597275, intron 1 of 9)
GOPC	6	117599400	117604599	5200	-	395	223	0.756748178202865	2.70345660774514	0.00162099680694084	0.0807778982537476	peak_19363	promoter-TSS (ENST00000535237)
PIK3CB	3	138758200	138760999	2800	-	33	70	-1.14955873522441	0.18130394586547	0.00162118138238377	0.0807778982537476	peak_42679	intron (ENST00000674063, intron 2 of 23)
CELSR1	22	46375000	46377199	2200	-	33	70	-1.14955873522441	0.18130394586547	0.00162118138238377	0.0807778982537476	peak_42215	intron (ENST00000262738, intron 24 of 34)
NUS1	6	117763600	117766599	3000	+	84	37	1.11256944432778	0.387468991951889	0.0016289933375343	0.08087708433182	peak_19365	Intergenic between ENST00000368494 and ENST00000360388
PPP1R26	9	135398200	135401999	3800	+	36	75	-1.12386045086687	0.28533556395482	0.00163029899902219	0.08087708433182	peak_45745	Intergenic between ENST00000545657 and ENST00000605286
NR2F2	15	96288800	96291399	2600	+	79	34	1.14574362275947	0.291979017610989	0.00163029899902219	0.08087708433182	peak_7625	Intergenic between ENST00000557742 and ENST00000421109
TMEM219	16	29949400	29952199	2800	+	36	75	-1.12386045086687	0.28533556395482	0.00163029899902219	0.08087708433182	peak_39017	intron (ENST00000414689, intron 1 of 5)
CEP290	12	88140000	88146599	6600	-	670	379	0.754035652074477	3.46277662571454	0.0016361742623436	0.0809915181202844	peak_5128	promoter-TSS (ENST00000672414)
NEURL3	2	96501000	96509199	8200	-	125	212	-0.82922927364743	1.85281427331806	0.00164778172874667	0.0814772420819922	peak_41245	intron (ENST00000435380, intron 1 of 3)
ELMOD2	4	140526400	140527999	1600	+	26	59	-1.24584209910295	-0.084321763327717	0.00166817666431287	0.0820777534558643	peak_16555	intron (ENST00000323570, intron 2 of 8)
HTR1E	6	86918200	86920199	2000	+	61	24	1.27373986573068	-0.102703964144807	0.00166817666431287	0.0820777534558643	peak_19118	Intergenic between ENST00000444272 and ENST00000305344
STON2	14	81312200	81313599	1400	-	61	24	1.27373986573068	-0.102703964144807	0.00166817666431287	0.0820777534558643	peak_6789	intron (ENST00000555447, intron 5 of 7)
C19orf54	19	40744200	40746399	2200	-	26	59	-1.24584209910295	-0.084321763327717	0.00166817666431287	0.0820777534558643	peak_40648	intron (ENST00000470681, intron 2 of 5)
CNTN5	11	99068200	99071999	3800	+	116	56	0.981336556425724	0.88140349168687	0.00166896736076319	0.0820777534558643	peak_4087	intron (ENST00000524871, intron 1 of 24)
TNXB	6	32053000	32058999	6000	-	77	139	-0.918764357099024	1.22084693858352	0.00167383964344226	0.0822196343967862	peak_43993	exon (ENST00000644971, exon 24 of 44)
GSTA1	6	52800400	52809599	9200	-	166	274	-0.790262252558616	2.23344514215141	0.0016754750135933	0.0822196343967862	peak_44153	promoter-TSS (ENST00000334575)
RASGRP1	15	38562400	38566599	4200	-	197	104	0.853117918273017	1.67497360299115	0.00168082820655894	0.0822739049872217	peak_7122	promoter-TSS (ENST00000561180)
GOPC	6	117598600	117603599	5000	-	388	220	0.750490028249365	2.68014611267169	0.00168651761674706	0.0822739049872217	peak_19363	promoter-TSS (ENST00000535237)
CRLF3	17	30724200	30727999	3800	-	47	93	-1.05027909463738	0.609749404283704	0.00168846570247287	0.0822739049872217	peak_39530	Intergenic between ENST00000414833 and ENST00000583527
GTF2IRD2	7	74794600	74795799	1200	-	18	45	-1.38335707784618	-0.494135889871189	0.00169143327477367	0.0822739049872217	peak_44674	TTS (ENST00000451013)
TSPAN8	12	71155200	71163999	8800	-	248	135	0.809082403124409	2.01868403646637	0.00169292701368839	0.0822739049872217	peak_5047	intron (ENST00000393330, intron 4 of 11)
CCNL1	3	157154600	157162399	7800	-	603	350	0.7168676003596	3.32528406490745	0.00169335512089453	0.0822739049872217	peak_15246	intron (ENST00000461804, intron 3 of 10)
AL136295.1	14	24194200	24199399	5200	-	391	222	0.748549389392042	2.69190027860991	0.00169976187252843	0.0822739049872217	peak_6287	intron (ENST00000530611, intron 5 of 9)
CNOT11	2	101251000	101257199	6200	+	349	189	0.816699625300739	2.50431400126556	0.00169977074878564	0.0822739049872217	peak_11768	promoter-TSS (ENST00000289382)
PRIM2	6	57960600	57961599	1000	+	181	95	0.861418638015922	1.55161146330086	0.00169978725356146	0.0822739049872217	peak_18893	Intergenic between ENST00000550475 and ENST00000675091
AC012213.5	8	103497600	103502399	4800	-	380	215	0.753591064427316	2.64915079551272	0.00170067868039445	0.0822739049872217	peak_21770	promoter-TSS (ENST00000649416)
ARFGEF1	8	67340200	67348199	8000	-	370	202	0.805058723530669	2.59216755688427	0.00170220916594959	0.0822739049872217	peak_21517	promoter-TSS (ENST00000262215)
FOXP4	6	41590600	41594199	3600	+	55	106	-1.01260769334731	0.806123713946306	0.0017031525589658	0.0822739049872217	peak_44077	intron (ENST00000373063, intron 13 of 16)
CD47	3	108086400	108093999	7600	-	498	287	0.727113640948831	3.04675772519415	0.00170597615742361	0.0822739049872217	peak_14823	promoter-TSS (ENST00000644850)
CDH4	20	60727200	60728799	1600	+	22	52	-1.3037639775398	-0.274729966924308	0.00170860935801404	0.0822739049872217	peak_41868	Intergenic between ENST00000456106 and ENST00000614565
PON1	7	95329200	95331399	2200	-	92	42	1.06132399499849	0.530357860537589	0.00171122726592408	0.0822739049872217	peak_20442	Intergenic between ENST00000433729 and ENST00000265627
KRT14	17	41582600	41586799	4200	-	44	88	-1.06554958104773	0.527279141549137	0.00171122726592408	0.0822739049872217	peak_39618	intron (ENST00000167586, intron 2 of 7)
XRCC6	22	41627000	41630599	3600	+	44	88	-1.06554958104773	0.527279141549137	0.00171122726592408	0.0822739049872217	peak_42174	intron (ENST00000428575, intron 2 of 11)
ZC3H12B	X	65333400	65337399	4000	+	44	88	-1.06554958104773	0.527279141549137	0.00171122726592408	0.0822739049872217	peak_45965	Intergenic between ENST00000337990 and ENST00000338957
SIX2	2	45130200	45132399	2200	-	29	64	-1.20615599867309	0.0398610092248382	0.00171283134060902	0.0822739049872217	peak_41064	Intergenic between ENST00000303077 and ENST00000263736
ZNF875	19	37298000	37298999	1000	+	11	34	-1.68425769765924	-0.945371270702414	0.00172225978696041	0.0826393406445104	peak_40575	Intergenic between ENST00000588250 and ENST00000591471
AC093423.3	1	89838600	89858199	19600	+	766	450	0.69953056761276	3.6756824060982	0.00172724955853736	0.0827234741916375	peak_874	intron (ENST00000370453, intron 3 of 3)
GATD3A	21	44132800	44135199	2400	+	87	39	1.08741430816298	0.444143154485132	0.00172952323690126	0.0827234741916375	peak_13566	promoter-TSS (ENST00000645487)
BTG2	1	203317400	203319799	2400	+	32	69	-1.17305659445841	0.154196673884712	0.00173673474681158	0.0827234741916375	peak_36158	Intergenic between ENST00000290551 and ENST00000354955
TOGARAM2	2	28981600	28984199	2600	+	32	69	-1.17305659445841	0.154196673884712	0.00173673474681158	0.0827234741916375	peak_41025	intron (ENST00000401723, intron 1 of 6)
ZFP14	19	36314200	36316599	2400	-	71	30	1.17185706882127	0.135973976662081	0.00173673474681158	0.0827234741916375	peak_10512	Intergenic between ENST00000443387 and ENST00000270001
CCL22	16	57341000	57344199	3200	+	52	101	-1.02370772303267	0.734414079461586	0.00173677015563603	0.0827234741916375	peak_39100	Intergenic between ENST00000564018 and ENST00000219235
CEACAM21	19	41533600	41537399	3800	+	52	101	-1.02370772303267	0.734414079461586	0.00173677015563603	0.0827234741916375	peak_40661	Intergenic between ENST00000378187 and ENST00000407170
TSNAXIP1	16	67818200	67821999	3800	+	35	73	-1.12542657018763	0.247141781034829	0.0017449854677957	0.0829644683835487	peak_39137	intron (ENST00000415766, intron 2 of 13)
FAM83F	22	39991600	40006999	15400	+	800	472	0.693332314198702	3.74048361325427	0.00174685823877412	0.0829644683835487	peak_13887	intron (ENST00000333407, intron 1 of 4)
PGAP1	2	196921800	196928999	7200	-	636	371	0.709684691208189	3.40453312573623	0.00174731300173318	0.0829644683835487	peak_12458	intron (ENST00000409188, intron 1 of 10)
KHDRBS2	6	62282800	62288599	5800	-	215	115	0.83429201380023	1.80609425838361	0.00175220210945962	0.0831096741406387	peak_18924	promoter-TSS (ENST00000675091)
RAB37	17	74696000	74699799	3800	+	58	109	-0.976377792519673	0.857419819538978	0.00176956851245058	0.0838457765314788	peak_39835	intron (ENST00000340415, intron 1 of 7)
ABI1	10	26856800	26864599	7800	-	545	316	0.718374641808467	3.17948648485462	0.00177694570073478	0.0841075278912965	peak_2367	promoter-TSS (ENST00000376137)
COL22A1	8	138875200	138877399	2200	-	25	57	-1.25249456711683	-0.133858867943026	0.00178899047180628	0.0845894328085737	peak_45264	intron (ENST00000303045, intron 3 of 64)
SLC18A1	8	20074600	20075799	1200	-	16	43	-1.4866031256494	-0.582625617385028	0.00180167887822055	0.0848471829292323	peak_45014	Intergenic between ENST00000650478 and ENST00000276373
HELZ	17	67178800	67180199	1400	-	16	43	-1.4866031256494	-0.582625617385028	0.00180167887822055	0.0848471829292323	peak_39804	intron (ENST00000358691, intron 12 of 32)
DSG3	18	31446400	31451799	5400	+	274	151	0.79139655163406	2.16741596271218	0.00180188396910493	0.0848471829292323	peak_9619	promoter-TSS (ENST00000257189)
RIMS2	8	104221800	104228599	6800	+	285	158	0.782832210270877	2.22676613003304	0.00180237571485933	0.0848471829292323	peak_21775	intron (ENST00000666250, intron 26 of 30)
C4orf46	4	158668600	158673399	4800	-	367	208	0.751114489907148	2.6002024243565	0.00180378770547033	0.0848471829292323	peak_16678	promoter-TSS (ENST00000508457)
HAT1	2	171921800	171924799	3000	+	232	126	0.812360970901902	1.92236786998128	0.00181149648575113	0.0851215822786909	peak_12276	promoter-TSS (ENST00000412731)
HSD17B11	4	87387600	87395399	7800	-	370	210	0.749057880445674	2.61262338747529	0.0018177856171695	0.085328774285996	peak_16190	promoter-TSS (ENST00000358290)
NCOA6	20	34823400	34826399	3000	-	359	203	0.75441243374858	2.56742091975303	0.00182163534090693	0.0853390441300769	peak_13049	promoter-TSS (ENST00000359003)
CYRIB	8	129937200	129945199	8000	-	396	225	0.74752050010854	2.71048954815876	0.00182278946485346	0.0853390441300769	peak_21916	intron (ENST00000523509, intron 2 of 13)
CLDN9	16	3013600	3017399	3800	+	43	86	-1.0654987883211	0.495046712812695	0.00182655397676565	0.0853390441300769	peak_38891	TTS (ENST00000445369)
A4GALT	22	42706200	42723999	17800	-	1220	729	0.675061691323353	4.35465384376526	0.00182665663664916	0.0853390441300769	peak_13935	intron (ENST00000642412, intron 1 of 2)
GTF2B	1	88886200	88893599	7400	-	424	234	0.78950012386348	2.79300708423549	0.00182740462844631	0.0853390441300769	peak_861	promoter-TSS (ENST00000418217)
TUBD1	17	59890200	59894799	4600	-	461	265	0.730771846768833	2.93462506867453	0.00183383033057365	0.0853884638425652	peak_9158	promoter-TSS (ENST00000613721)
FOXN2	2	48343800	48345199	1400	+	64	26	1.22794545836998	-0.0237291136582406	0.00183786854895546	0.0853884638425652	peak_11345	intron (ENST00000413569, intron 1 of 4)
PRKAG2	7	151536600	151538399	1800	-	28	62	-1.21084068597332	-0.00552723398355334	0.00183786854895546	0.0853884638425652	peak_44920	Intergenic between ENST00000470370 and ENST00000418337
INPP5F	10	119708600	119710799	2200	+	28	62	-1.21084068597332	-0.00552723398355334	0.00183786854895546	0.0853884638425652	peak_36718	Intergenic between ENST00000450186 and ENST00000649297
AC136428.1	16	35671000	35672999	2000	-	64	26	1.22794545836998	-0.0237291136582406	0.00183786854895546	0.0853884638425652	peak_8048	Intergenic between ENST00000569103 and ENST00000303383
AL160272.2	9	117782800	117785399	2600	+	103	49	1.00225355386701	0.707435708780396	0.00184719161484918	0.0855395335304202	peak_22814	intron (ENST00000642985, intron 2 of 4)
ZNF81	X	47774600	47778599	4000	+	51	99	-1.02283299394144	0.706533137001008	0.00184719161484918	0.0855395335304202	peak_45911	Intergenic between ENST00000485641 and ENST00000376954
MRGPRE	11	3280200	3283199	3000	-	125	61	0.965900217348028	0.991820287425374	0.00184865796601477	0.0855395335304202	peak_3224	Intergenic between ENST00000389832 and ENST00000528796
MAGI1	3	66033000	66041399	8400	-	584	341	0.708257831231691	3.28254448808846	0.00185196411229785	0.0856052494759919	peak_14545	promoter-TSS (ENST00000483466)
PRDM9	5	23011400	23014599	3200	+	133	66	0.941871147082232	1.08739464640647	0.0018553306152209	0.0856687796021267	peak_17051	Intergenic between ENST00000522262 and ENST00000635252
TOLLIP	11	1331200	1333599	2400	-	31	67	-1.17631576179994	0.112315941159037	0.00186290531574409	0.0856687796021267	peak_36799	Intergenic between ENST00000530541 and ENST00000308219
TEN1-CDK3	17	76001200	76003799	2600	+	31	67	-1.17631576179994	0.112315941159037	0.00186290531574409	0.0856687796021267	peak_39870	intron (ENST00000649294, intron 8 of 10)
EPB41L1	20	36116800	36119399	2600	+	31	67	-1.17631576179994	0.112315941159037	0.00186290531574409	0.0856687796021267	peak_41744	intron (ENST00000202028, intron 2 of 19)
PPP1CB	2	28749400	28759199	9800	+	696	409	0.699082650574558	3.53809250183621	0.00186291155064203	0.0856687796021267	peak_11213	intron (ENST00000455580, intron 1 of 4)
FOXO6	1	41358400	41368999	10600	+	180	91	0.915411100887557	1.52514533824816	0.00186466236885137	0.0856687796021267	peak_485	promoter-TSS (ENST00000641094)
MINK1	17	4884600	4887199	2600	+	34	71	-1.1270826184485	0.20791015904507	0.00187014618301389	0.0858338478658912	peak_39321	intron (ENST00000355280, intron 7 of 31)
PAPOLG	2	60672200	60675999	3800	+	48	94	-1.03539696089194	0.629560133993199	0.0018846643909317	0.0861919853817808	peak_41108	Intergenic between ENST00000489183 and ENST00000414060
RIN3	14	92517200	92521199	4000	+	48	94	-1.03539696089194	0.629560133993199	0.0018846643909317	0.0861919853817808	peak_38420	intron (ENST00000216487, intron 1 of 9)
PEX10	1	2415400	2417599	2200	-	61	117	-1.00584766107947	0.947725531434811	0.00188765057082389	0.0861919853817808	peak_43	Intergenic between ENST00000514502 and ENST00000609981
DAPP1	4	99815000	99820399	5400	+	312	175	0.766038131217673	2.36231447845078	0.00188905253462923	0.0861919853817808	peak_16279	promoter-TSS (ENST00000512369)
CWF19L2	11	107455600	107460199	4600	-	312	175	0.766038131217673	2.36231447845078	0.00188905253462923	0.0861919853817808	peak_4131	promoter-TSS (ENST00000282251)
MKRN2	3	12553800	12561199	7400	+	451	260	0.726609367130795	2.90472428185799	0.00188987737367826	0.0861919853817808	peak_14119	promoter-TSS (ENST00000411987)
WDR78	1	66922200	66936599	14400	-	479	267	0.775173304351416	2.97315006205271	0.0018912411314825	0.0861919853817808	peak_696	promoter-TSS (ENST00000371026)
NSUN6	10	18658200	18663799	5600	-	520	302	0.715996497365225	3.11297096351951	0.00189763258616252	0.0863965279348939	peak_2312	promoter-TSS (ENST00000607346)
C4B	6	32028600	32037599	9000	+	193	312	-0.76029197045159	2.43034401684095	0.00190054589723784	0.0864424642960123	peak_43992	intron (ENST00000435363, intron 35 of 40)
PPP6R3	11	68492200	68493199	1000	+	15	41	-1.51043623973205	-0.653096737826063	0.00191783890150551	0.0870070670745491	peak_37181	intron (ENST00000393800, intron 1 of 23)
NKX1-2	10	124446800	124449999	3200	-	45	89	-1.04950041125836	0.548248017337687	0.00192004392288807	0.0870070670745491	peak_36736	promoter-TSS (ENST00000451024)
JPT1	17	75156800	75158799	2000	-	24	55	-1.25966404051375	-0.185155971990226	0.001920569267567	0.0870070670745491	peak_39847	intron (ENST00000580380, intron 1 of 4)
KIAA0040	1	175190000	175193999	4000	-	318	179	0.760925516889965	2.39143970956936	0.0019223712116509	0.0870070670745491	peak_1591	promoter-TSS (ENST00000444639)
WBP1L	10	102784800	102788799	4000	+	53	102	-1.01049057955203	0.752593586896471	0.00192254336173274	0.0870070670745491	peak_36672	intron (ENST00000448841, intron 1 of 3)
EIF4A2	3	186781200	186789999	8800	+	924	550	0.680602349925764	3.95260242590626	0.00192838099451196	0.0871843327717997	peak_15475	intron (ENST00000426808, intron 3 of 9)
ARL15	5	54306600	54313999	7400	-	493	276	0.768917328449555	3.01677816671375	0.00193202049084913	0.0872315286377572	peak_17345	promoter-TSS (ENST00000502271)
KCNJ16	17	70072800	70085599	12800	+	358	203	0.750389612772133	2.56491142835456	0.00193326836908671	0.0872315286377572	peak_9237	intron (ENST00000591891, intron 1 of 3)
RTN4R	22	20199200	20208799	9600	-	347	196	0.755977135105538	2.51816424288059	0.00194048067842435	0.0874700088927885	peak_13686	Intergenic between ENST00000439765 and ENST00000043402
AHDC1	1	27538600	27543599	5000	-	59	110	-0.964930274333872	0.874120400715566	0.00194527493756386	0.0875060845521452	peak_35394	intron (ENST00000247087, intron 5 of 5)
CDC42EP5	19	54468200	54474199	6000	-	481	278	0.722963885828904	2.99847279662307	0.00194703691448146	0.0875060845521452	peak_10925	intron (ENST00000301200, intron 2 of 2)
TRPM6	9	74886600	74888199	1600	-	147	75	0.90202407370255	1.24242095430793	0.00194872170774775	0.0875060845521452	peak_22516	promoter-TSS (ENST00000359047)
KCNE1B	21	8335800	8337399	1600	-	88	40	1.06746502161502	0.466283286946501	0.00195202860777488	0.0875060845521452	peak_13313	Intergenic between ENST00000617668 and ENST00000622113
ADSL	22	40350400	40354199	3800	+	42	84	-1.06544558232062	0.462078225042018	0.00195202860777488	0.0875060845521452	peak_42160	intron (ENST00000623632, intron 2 of 6)
NSMCE2	8	125090400	125093599	3200	+	376	214	0.745051511001565	2.63714907960012	0.00195354239395197	0.0875060845521452	peak_21899	promoter-TSS (ENST00000523741)
FOLH1	11	49206600	49208999	2400	-	123	60	0.966453145349367	0.968882010612444	0.00195670329177889	0.0875060845521452	peak_3610	promoter-TSS (ENST00000529648)
RIMS2	8	104221400	104224199	2800	+	197	105	0.839328226672213	1.67982115873279	0.00196778456755717	0.087915036506452	peak_21775	intron (ENST00000666250, intron 26 of 30)
SNX12	X	71065800	71070799	5000	-	154	76	0.950003269017068	1.29213415708243	0.00197179916431848	0.0880077754835244	peak_23664	exon (ENST00000622277, exon 2 of 5)
RASGRP1	15	38560600	38566199	5600	-	231	126	0.806132459267817	1.91843929866519	0.00197586434157275	0.0881025876155896	peak_7122	intron (ENST00000561180, intron 1 of 16)
GET3	19	12744600	12746799	2200	+	39	79	-1.08361962745056	0.37043329854745	0.00197886792735642	0.0881499243950566	peak_40331	exon (ENST00000591090, exon 5 of 8)
EIF2D	1	206611000	206613799	2800	-	121	56	1.04215312080866	0.92126540886019	0.00198938464510477	0.0884350868509442	peak_1812	promoter-TSS (ENST00000271764)
GPD2	2	156434200	156438799	4600	+	370	211	0.742208181463784	2.61516016377249	0.00198944743459175	0.0884350868509442	peak_12160	promoter-TSS (ENST00000415049)
RIMS1	6	71885000	71894399	9400	+	189	305	-0.757762520201794	2.39878427836619	0.00199498724508529	0.0884350868509442	peak_18980	intron (ENST00000491071, intron 1 of 27)
CFAP251	12	121956600	121959999	3400	+	36	74	-1.10452680454435	0.27257001802961	0.00199821520502897	0.0884350868509442	peak_37867	exon (ENST00000397454, exon 12 of 18)
TLE3	15	70083000	70086199	3200	-	36	74	-1.10452680454435	0.27257001802961	0.00199821520502897	0.0884350868509442	peak_38680	intron (ENST00000451782, intron 4 of 19)
HNF4G	8	75406200	75409999	3800	+	234	128	0.802039640260157	1.93831104845624	0.00199990811027524	0.0884350868509442	peak_21565	promoter-TSS (ENST00000354370)
POU4F1	13	78291600	78293999	2400	-	67	28	1.18747218863326	0.0511495215366796	0.00200085552951885	0.0884350868509442	peak_5959	Intergenic between ENST00000643890 and ENST00000377208
CEBPB	20	50237600	50243199	5600	+	76	136	-0.906141588243964	1.19423487182592	0.00200493353486693	0.0885291274461865	peak_41830	Intergenic between ENST00000303004 and ENST00000541713
KMT2E	7	105008800	105030799	22000	+	1664	1006	0.658222533836297	4.80809915344022	0.00201457988858352	0.0888079311348972	peak_20558	intron (ENST00000257745, intron 1 of 25)
RIPK4	21	41735800	41740599	4800	-	66	120	-0.928907925626269	1.00920215836335	0.0020151605804755	0.0888079311348972	peak_42007	TTS (ENST00000352483)
PLCH1	3	155743000	155748199	5200	-	311	175	0.761408583858608	2.35942074119215	0.00202021768330065	0.0889444433369379	peak_15231	promoter-TSS (ENST00000460012)
SUSD1	9	112131400	112132399	1000	-	14	39	-1.53717051686436	-0.727184197756592	0.00203930909658115	0.0896979830542747	peak_45620	intron (ENST00000374270, intron 5 of 16)
LAPTM5	1	30781800	30786599	4800	-	44	87	-1.04908442830431	0.516486134783563	0.00205113722613721	0.090130901228287	peak_35414	Intergenic between ENST00000294507 and ENST00000339394
MSX2	5	174473400	174475399	2000	+	55	21	1.31629411438002	-0.25640977864687	0.00206394410513194	0.0904914960631098	peak_18244	Intergenic between ENST00000519717 and ENST00000239243
MAPK15	8	143716000	143718999	3000	+	58	108	-0.963095912660151	0.848835625930891	0.0020653936263649	0.0904914960631098	peak_45288	promoter-TSS (ENST00000338033)
FAIM2	12	49888400	49892599	4200	-	57	108	-0.98813118884956	0.840523311115409	0.0020653936263649	0.0904914960631098	peak_37570	intron (ENST00000320634, intron 7 of 11)
ZPBP	7	50068000	50070199	2200	-	219	114	0.873457171629307	1.81861643633993	0.00206731762022922	0.0904914960631098	peak_20059	intron (ENST00000046087, intron 3 of 7)
FNDC3A	13	49109800	49112399	2600	+	129	64	0.942169848899773	1.04415673971406	0.00207173057280885	0.0905972968795176	peak_5774	intron (ENST00000492622, intron 3 of 25)
RHOT1	17	32140600	32145999	5400	+	406	233	0.733110226471609	2.75158443683421	0.00208253723151907	0.0908947403972248	peak_8783	promoter-TSS (ENST00000333942)
EIF5	14	103356200	103359799	3600	+	41	82	-1.06538978687113	0.428339291601014	0.00208873892078994	0.0910778454298721	peak_38465	Intergenic between ENST00000558506 and ENST00000440884
TMEM214	2	27031800	27035199	3400	+	272	151	0.780832260635078	2.16078162663044	0.00209472596960452	0.091207232224793	peak_11188	promoter-TSS (ENST00000321326)
FAH	15	80151400	80153799	2400	+	168	88	0.864245753841868	1.44476027401989	0.0020958280599493	0.091207232224793	peak_7501	promoter-TSS (ENST00000558022)
WDR11	10	121032400	121033799	1400	+	19	46	-1.33751454736305	-0.451851566115644	0.00210253999269108	0.091207232224793	peak_36722	Intergenic between ENST00000497136 and ENST00000358487
NMI	2	151287600	151291399	3800	-	224	122	0.808260101122297	1.87380350076848	0.00210525191222853	0.091207232224793	peak_12118	promoter-TSS (ENST00000414946)
WNT1	12	48974200	48980799	6600	+	100	171	-0.840919754251953	1.54235646930231	0.00210600397823287	0.091207232224793	peak_26333	promoter-TSS (ENST00000293549)
GPRASP2	X	102711600	102715599	4000	+	113	53	1.0228335815316	0.831088571007732	0.00210824698318656	0.091207232224793	peak_23901	promoter-TSS (ENST00000332262)
NMI	2	151284400	151290999	6600	-	301	169	0.764573172882191	2.31151710387043	0.00210929550859179	0.091207232224793	peak_12118	intron (ENST00000414946, intron 2 of 3)
SLCO4C1	5	101782800	101785599	2800	-	174	88	0.914833971466186	1.47718775183014	0.00211648526169241	0.091207232224793	peak_17681	Intergenic between ENST00000523381 and ENST00000310954
SCN3A	2	165160600	165163399	2800	-	81	36	1.09957987308308	0.340724687148305	0.0021208120528106	0.091207232224793	peak_12212	intron (ENST00000283254, intron 9 of 27)
HORMAD2	22	30201800	30204599	2800	+	38	77	-1.08403380682905	0.334454827081473	0.0021208120528106	0.091207232224793	peak_42104	Intergenic between ENST00000403975 and ENST00000249075
MACO1	1	25517200	25521999	4800	+	54	103	-0.997646310793639	0.770546457618355	0.00212195225290086	0.091207232224793	peak_35362	Intergenic between ENST00000647928 and ENST00000374338
TRIM62	1	33176600	33178999	2400	-	26	58	-1.22123140000711	-0.100822045797802	0.00212385540319013	0.091207232224793	peak_35443	intron (ENST00000291416, intron 1 of 4)
MAP10	1	232747200	232749199	2000	+	26	58	-1.22123140000711	-0.100822045797802	0.00212385540319013	0.091207232224793	peak_36331	Intergenic between ENST00000308942 and ENST00000418460
ATP10B	5	160543600	160545599	2000	-	26	58	-1.22123140000711	-0.100822045797802	0.00212385540319013	0.091207232224793	peak_43734	Intergenic between ENST00000393964 and ENST00000642502
ZNF311	6	28970000	28972199	2200	-	26	58	-1.22123140000711	-0.100822045797802	0.00212385540319013	0.091207232224793	peak_43935	Intergenic between ENST00000414543 and ENST00000377179
UGGT1	2	128089600	128093999	4400	+	304	171	0.761914061122507	2.32667495235492	0.0021264809447617	0.0912336701745019	peak_11999	promoter-TSS (ENST00000430075)
ST6GAL1	3	186925000	186943799	18800	+	923	552	0.673804874022591	3.95365099368047	0.00213400728963282	0.0914224103704815	peak_15481	intron (ENST00000169298, intron 1 of 7)
RND3	2	150481000	150489199	8200	-	733	434	0.688225755164845	3.61667372740737	0.00214042255804788	0.0914224103704815	peak_12115	intron (ENST00000439275, intron 4 of 4)
NOTCH1	9	136592200	136594999	2800	-	35	72	-1.10556046175811	0.23403352452194	0.00214466246428903	0.0914224103704815	peak_45756	Intergenic between ENST00000651671 and ENST00000371699
ZNF32	10	43747400	43749999	2600	-	35	72	-1.10556046175811	0.23403352452194	0.00214466246428903	0.0914224103704815	peak_36492	Intergenic between ENST00000374433 and ENST00000374429
SLC12A2	5	128116400	128119799	3400	+	46	90	-1.03397817542161	0.568915900868448	0.00214618421749658	0.0914224103704815	peak_43573	intron (ENST00000262461, intron 4 of 26)
VMP1	17	59835600	59843999	8400	+	1164	700	0.665832765731817	4.29056373903893	0.00214992653306458	0.0914224103704815	peak_9156	exon (ENST00000262291, exon 12 of 12)
CDC37L1	9	4689000	4690799	1800	+	29	63	-1.18347951495763	0.0247239388596157	0.00215189171188906	0.0914224103704815	peak_45350	intron (ENST00000381858, intron 3 of 6)
LASP1	17	38897000	38899399	2400	+	29	63	-1.18347951495763	0.0247239388596157	0.00215189171188906	0.0914224103704815	peak_39575	intron (ENST00000433206, intron 2 of 5)
CEP250	20	35488000	35489999	2000	+	29	63	-1.18347951495763	0.0247239388596157	0.00215189171188906	0.0914224103704815	peak_41732	intron (ENST00000397527, intron 20 of 34)
PCBP3	21	45787200	45789799	2600	+	29	63	-1.18347951495763	0.0247239388596157	0.00215189171188906	0.0914224103704815	peak_42029	intron (ENST00000400314, intron 2 of 15)
DIP2C	10	365400	368199	2800	-	32	68	-1.15203244498565	0.140214575193565	0.0021566522696224	0.0914224103704815	peak_36389	intron (ENST00000381496, intron 17 of 35)
SLC9A3R2	16	2037800	2039999	2200	+	32	68	-1.15203244498565	0.140214575193565	0.0021566522696224	0.0914224103704815	peak_38866	exon (ENST00000424542, exon 7 of 7)
RHOT1	17	32141200	32145999	4800	+	396	227	0.734760096210349	2.71522728378575	0.00215846119113085	0.0914224103704815	peak_8783	promoter-TSS (ENST00000333942)
ESYT2	7	158789800	158795399	5600	-	77	137	-0.897873846395298	1.20747139241387	0.00216223618431298	0.0914224103704815	peak_44952	intron (ENST00000251527, intron 4 of 21)
ADRA1A	8	26866600	26867399	800	-	39	13	1.5084655881819	-0.770626845363431	0.00216502977571201	0.0914224103704815	peak_21201	promoter-TSS (ENST00000380573)
TOX2	20	43915000	43915599	600	+	39	13	1.5084655881819	-0.770626845363431	0.00216502977571201	0.0914224103704815	peak_13131	promoter-TSS (ENST00000341197)
MED13	17	62057400	62066399	9000	-	583	343	0.697352060587092	3.28421074575709	0.00216511920929388	0.0914224103704815	peak_9175	intron (ENST00000397786, intron 2 of 29)
SLC7A8	14	23180000	23184599	4600	-	244	135	0.785635624497501	2.00393080454278	0.00216802454073752	0.0914600092501464	peak_6263	promoter-TSS (ENST00000524758)
C1GALT1	7	7181200	7186799	5600	+	431	249	0.723524761376346	2.84082991192165	0.00217668682165469	0.091601415312871	peak_19797	intron (ENST00000429911, intron 2 of 3)
GLRB	4	157072400	157079799	7400	+	164	82	0.931240507203492	1.38762540439173	0.00217677823246655	0.091601415312871	peak_16671	promoter-TSS (ENST00000541722)
FAH	15	80151800	80157199	5400	+	233	128	0.795864448711805	1.93442575534796	0.00217850192015755	0.091601415312871	peak_7501	intron (ENST00000558022, intron 2 of 6)
LMNA	1	156090000	156092799	2800	+	51	98	-1.00820434681969	0.697001938792533	0.00217944854903729	0.091601415312871	peak_35953	intron (ENST00000368301, intron 3 of 12)
AC008758.5	19	12415400	12420399	5000	-	84	148	-0.883868223374677	1.32191572347545	0.00218496309432237	0.0917482375369851	peak_40323	intron (ENST00000595562, intron 1 of 3)
TLL1	4	165871600	165877199	5600	+	330	187	0.751307056355128	2.44798375721252	0.00219293075436922	0.0918680414898746	peak_16707	promoter-TSS (ENST00000061240)
SLC45A4	8	141251200	141253399	2200	-	43	85	-1.0486490262457	0.484009778452135	0.00219388784312267	0.0918680414898746	peak_45272	intron (ENST00000517878, intron 2 of 8)
LAMC3	9	131042000	131044999	3000	+	43	85	-1.0486490262457	0.484009778452135	0.00219388784312267	0.0918680414898746	peak_45724	intron (ENST00000361069, intron 7 of 27)
CCDC17	1	45621000	45624599	3600	-	62	113	-0.932304855503332	0.923090792558111	0.002198144629007	0.0919614571427518	peak_24459	promoter-TSS (ENST00000479529)
MTRF1	13	41261800	41267599	5800	-	228	120	0.857603454034577	1.88154888282599	0.00220427459081447	0.0921329946834717	peak_5708	promoter-TSS (ENST00000497679)
TARS3	15	101674600	101676199	1600	-	22	51	-1.27581584856	-0.293563516439715	0.0022202257313213	0.0926009085621919	peak_38824	intron (ENST00000335968, intron 13 of 18)
POLDIP2	17	28350200	28351599	1400	-	22	51	-1.27581584856	-0.293563516439715	0.0022202257313213	0.0926009085621919	peak_39487	intron (ENST00000540200, intron 7 of 10)
FBP1	9	94636000	94640999	5000	-	239	132	0.788172769143104	1.97347045578179	0.00222503176588826	0.0926009085621919	peak_22639	promoter-TSS (ENST00000415431)
ACSS2	20	34875400	34878399	3000	+	239	132	0.788172769143104	1.97347045578179	0.00222503176588826	0.0926009085621919	peak_13051	promoter-TSS (ENST00000488172)
HCAR3	12	122713000	122718399	5400	-	446	259	0.716087141866678	2.8926791340539	0.00223184690925931	0.0926009085621919	peak_5440	promoter-TSS (ENST00000528880)
NUMB	14	73452400	73459199	6800	-	576	339	0.696846082500257	3.2670543782829	0.00223228122652665	0.0926009085621919	peak_6709	intron (ENST00000554546, intron 1 of 10)
ANKUB1	3	149790000	149793199	3200	-	191	102	0.836505552300759	1.63681117259082	0.00223625812256114	0.0926009085621919	peak_15185	promoter-TSS (ENST00000484019)
PNISR	6	99423000	99427599	4600	-	432	250	0.721087688459865	2.8450658653274	0.00223720533068968	0.0926009085621919	peak_19211	promoter-TSS (ENST00000438806)
SFTA2	6	30934200	30937599	3400	-	48	93	-1.01998703864648	0.619506360114404	0.00223723424483062	0.0926009085621919	peak_43969	intron (ENST00000634371, intron 4 of 5)
NR2F2	15	96889800	96890999	1200	+	84	38	1.07422014183843	0.399228872239606	0.00223790969097472	0.0926009085621919	peak_7629	Intergenic between ENST00000453270 and ENST00000268042
TSHZ1	18	75240000	75242999	3000	+	84	38	1.07422014183843	0.399228872239606	0.00223790969097472	0.0926009085621919	peak_9882	intron (ENST00000322038, intron 1 of 1)
FUT10	8	33470600	33473999	3400	-	282	158	0.76757234001181	2.21720651446329	0.00224113038291678	0.0926497179793793	peak_21248	promoter-TSS (ENST00000327671)
CDK5RAP3	17	47997800	48003399	5600	+	69	124	-0.912157367860359	1.06131098519823	0.00224848959667899	0.0928693719494565	peak_39707	Intergenic between ENST00000583697 and ENST00000583414
GFPT1	2	69369800	69370999	1200	-	18	44	-1.35102429823525	-0.516072427852777	0.00225485573378068	0.0929524069675467	peak_41147	intron (ENST00000357308, intron 2 of 19)
GOLGA6L4	15	84402400	84403999	1600	+	18	44	-1.35102429823525	-0.516072427852777	0.00225485573378068	0.0929524069675467	peak_38765	Intergenic between ENST00000512109 and ENST00000540936
NUTM2E	10	79824000	79829599	5600	+	406	234	0.726934879817125	2.75388883611208	0.00225976634332932	0.0929524069675467	peak_2742	Intergenic between ENST00000342531 and ENST00000429984
PRPF40A	2	152692600	152695999	3400	-	113	56	0.943576718646198	0.856943861746449	0.00226550936741378	0.0929524069675467	peak_12127	intron (ENST00000410080, intron 3 of 25)
RALGPS1	9	126970200	126974599	4400	+	59	109	-0.951769556804217	0.865635113058467	0.00226550936741378	0.0929524069675467	peak_45677	intron (ENST00000424082, intron 3 of 17)
FOXQ1	6	1309200	1318199	9000	+	488	275	0.759448993686457	3.00563724709325	0.00226575888386237	0.0929524069675467	peak_18341	promoter-TSS (ENST00000296839)
SLC37A3	7	140401800	140405599	3800	-	194	104	0.830993419708611	1.66093011145783	0.00226688214912483	0.0929524069675467	peak_20827	promoter-TSS (ENST00000491505)
EYA4	6	133239200	133249999	10800	+	843	488	0.720771120492698	3.8053916033059	0.0022699639348286	0.0929947679871297	peak_19465	intron (ENST00000452339, intron 2 of 18)
VPS28	8	144420800	144423799	3000	-	37	75	-1.08447016849043	0.2975568883343	0.00227598669959251	0.0931574285553681	peak_45315	TTS (ENST00000377348)
SAR1A	10	70167200	70172599	5400	-	362	200	0.787880750519528	2.56708381792188	0.00228217036261175	0.0933211305965295	peak_2675	promoter-TSS (ENST00000373242)
CCDC59	12	82356600	82360399	3800	-	335	190	0.750047494266004	2.46997128598278	0.0022857466371315	0.0933211305965295	peak_5109	promoter-TSS (ENST00000552377)
MSRB3	12	65506200	65507999	1800	+	25	56	-1.22701452649104	-0.15093649146064	0.00228740957595678	0.0933211305965295	peak_37700	Intergenic between ENST00000647481 and ENST00000393578
NSUN6	10	18658000	18663199	5200	-	514	301	0.7040405018498	3.10082065081325	0.0022913235511607	0.0933211305965295	peak_2312	promoter-TSS (ENST00000607346)
PLEKHA1	10	122371800	122382399	10600	+	514	301	0.7040405018498	3.10082065081325	0.0022913235511607	0.0933211305965295	peak_3122	intron (ENST00000368990, intron 1 of 11)
TTC28	22	28441000	28446399	5400	-	306	173	0.754606608379821	2.33873968795975	0.00229292164782751	0.0933211305965295	peak_13755	intron (ENST00000397906, intron 2 of 22)
TJP3	19	3711800	3714399	2600	+	45	88	-1.03322105314711	0.537611001931876	0.00229437746179342	0.0933211305965295	peak_40212	intron (ENST00000590545, intron 1 of 4)
PDIA6	2	10810000	10814399	4400	-	338	192	0.747807513200913	2.48356007341259	0.00230050318387751	0.0934865179253072	peak_11094	intron (ENST00000404371, intron 3 of 14)
KCTD16	5	144624800	144628999	4200	+	133	67	0.920215827526299	1.09466246518594	0.00230299236987525	0.0935025369186851	peak_18013	Intergenic between ENST00000507359 and ENST00000334744
NUP88	17	5398000	5401399	3400	-	34	70	-1.10665388804232	0.194440277772781	0.00230501715747287	0.0935025369186851	peak_39330	intron (ENST00000573584, intron 7 of 16)
SLC9B2	4	103075800	103079999	4200	-	237	131	0.7870166666421	1.96190060940633	0.0023083102150825	0.0935525154312722	peak_16302	intron (ENST00000508136, intron 4 of 5)
GLRA4	X	103706000	103708399	2400	-	28	61	-1.18742818462988	-0.0211487190449506	0.00231748306137161	0.0938404916340591	peak_46088	TTS (ENST00000372617)
PRPF31	19	54126600	54129199	2600	+	31	66	-1.15466044224401	0.0979215845326298	0.00232076677000147	0.0938897016255852	peak_40854	intron (ENST00000419967, intron 9 of 12)
CYP51A1	7	92129600	92136199	6600	-	543	319	0.699445230402749	3.1813508230572	0.00232731727452797	0.0939871759122541	peak_20416	promoter-TSS (ENST00000450723)
TBL1XR1	3	177192600	177199999	7400	-	668	396	0.686440842918005	3.48388994751697	0.00233048099899923	0.0940312831169539	peak_15386	intron (ENST00000635794, intron 1 of 5)
STK10	5	172184200	172188799	4600	-	315	179	0.747256105454981	2.38291554658522	0.00234147393289982	0.0943909278527428	peak_18221	promoter-TSS (ENST00000176763)
ZNF554	19	2821800	2824799	3000	+	42	83	-1.04819281276619	0.450786080951739	0.00234955781321944	0.0944651268889787	peak_40201	intron (ENST00000317243, intron 2 of 4)
CEACAM3	19	41801600	41804199	2600	+	42	83	-1.04819281276619	0.450786080951739	0.00234955781321944	0.0944651268889787	peak_40665	intron (ENST00000357396, intron 2 of 6)
HORMAD2	22	30163200	30165799	2600	+	42	83	-1.04819281276619	0.450786080951739	0.00234955781321944	0.0944651268889787	peak_42103	intron (ENST00000336726, intron 10 of 10)
STIM2	4	26856000	26872999	17000	+	1362	826	0.653696872280487	4.52142324760448	0.00236442504128763	0.0947675437825434	peak_15759	intron (ENST00000477474, intron 2 of 14)
NTN4	12	95775800	95792199	16400	-	722	430	0.679769838859581	3.59816754587829	0.00236631445304011	0.0947675437825434	peak_5174	intron (ENST00000538383, intron 2 of 9)
PLCH1	3	155742800	155746999	4200	-	290	163	0.762998788054164	2.25886543743928	0.00236830573743904	0.0947675437825434	peak_15231	promoter-TSS (ENST00000460012)
UBAP1	9	34177400	34182999	5600	+	451	254	0.76027650122579	2.89222455643145	0.00237260833446713	0.0947675437825434	peak_22328	promoter-TSS (ENST00000625521)
TRIOBP	22	37752800	37759399	6600	+	80	141	-0.884304869084874	1.25299169518628	0.0023744278150367	0.0947675437825434	peak_42135	intron (ENST00000644935, intron 15 of 23)
SSBP2	5	81748000	81752799	4800	-	370	213	0.728605582206527	2.62022042017386	0.0023758845899586	0.0947675437825434	peak_17565	promoter-TSS (ENST00000320672)
MUC5B	11	1210800	1216399	5600	+	87	152	-0.87176066495492	1.36401384768321	0.00238223258402709	0.0947675437825434	peak_36797	Intergenic between ENST00000621226 and ENST00000529681
TIMM9	14	58424200	58429999	5800	-	440	256	0.713352920462153	2.87428252826174	0.00238323403710379	0.0947675437825434	peak_6584	promoter-TSS (ENST00000395159)
NR4A3	9	99813600	99825399	11800	+	547	322	0.696532257378681	3.19299298054525	0.00238699688190686	0.0947675437825434	peak_22689	promoter-TSS (ENST00000338488)
RRP15	1	218281600	218286999	5400	+	265	142	0.831819648719585	2.10521757112346	0.00238932514904807	0.0947675437825434	peak_1900	promoter-TSS (ENST00000366932)
CHUK	10	100225400	100231599	6200	-	374	208	0.778363287355878	2.61725741538649	0.00238993941092414	0.0947675437825434	peak_2920	promoter-TSS (ENST00000370397)
AC021087.5	5	285200	287999	2800	+	47	91	-1.01895648597077	0.58929132172663	0.00239030878817473	0.0947675437825434	peak_43272	intron (ENST00000651543, intron 19 of 23)
ELN	7	74058400	74062199	3800	+	47	91	-1.01895648597077	0.58929132172663	0.00239030878817473	0.0947675437825434	peak_44667	intron (ENST00000358929, intron 25 of 33)
STEAP1	7	90026400	90029999	3600	+	95	45	1.00829745388497	0.592075768447334	0.00239030878817473	0.0947675437825434	peak_20399	Intergenic between ENST00000611114 and ENST00000297205
BCL11B	14	99265400	99275399	10000	-	734	437	0.680256824648566	3.62167722015915	0.00239095326489451	0.0947675437825434	peak_6897	promoter-TSS (ENST00000357195)
NT5C2	10	103196200	103200999	4800	-	63	114	-0.921965794627595	0.939051137689386	0.00239810180999881	0.0947675437825434	peak_36674	intron (ENST00000675164, intron 2 of 19)
IPO5	13	97973600	97978999	5400	+	359	206	0.733260449816649	2.57525865135987	0.00239846185025342	0.0947675437825434	peak_6061	intron (ENST00000460070, intron 2 of 4)
DUS4L-BCAP29	7	107576600	107586599	10000	+	211	110	0.871275423921547	1.7663660489119	0.00239994844313677	0.0947675437825434	peak_20576	intron (ENST00000674062, intron 7 of 13)
IGFBPL1	9	38436600	38439199	2600	-	82	37	1.0778575353606	0.364494989343832	0.00240092252709563	0.0947675437825434	peak_22384	Intergenic between ENST00000377694 and ENST00000637322
VIPAS39	14	77426200	77428999	2800	-	82	37	1.0778575353606	0.364494989343832	0.00240092252709563	0.0947675437825434	peak_6762	exon (ENST00000343765, exon 21 of 21)
SCUBE2	11	9015200	9019599	4400	-	58	107	-0.949690618796441	0.840200328716988	0.00240867831784442	0.0948263019979133	peak_36836	TTS (ENST00000649792)
RPS3	11	75420600	75424999	4400	+	58	107	-0.949690618796441	0.840200328716988	0.00240867831784442	0.0948263019979133	peak_37241	TTS (ENST00000527446)
ERBB3	12	56092800	56096599	3800	+	57	107	-0.97472589498585	0.831837874150789	0.00240867831784442	0.0948263019979133	peak_37650	intron (ENST00000267101, intron 15 of 27)
SUN1	7	876600	879599	3000	+	238	132	0.782126967513864	1.9696789453118	0.00241823019098515	0.0948317349821421	peak_19728	intron (ENST00000457861, intron 9 of 16)
ACKR3	2	236825400	236826599	1200	+	17	42	-1.36596352340274	-0.583282446564548	0.00241842474375857	0.0948317349821421	peak_41575	Intergenic between ENST00000272928 and ENST00000392008
CFAP20	16	58083200	58084599	1400	-	16	42	-1.45275302494812	-0.605957050497671	0.00241842474375857	0.0948317349821421	peak_39111	Intergenic between ENST00000570065 and ENST00000262498
SUGP2	19	18999800	19000999	1200	-	17	42	-1.36596352340274	-0.583282446564548	0.00241842474375857	0.0948317349821421	peak_40417	promoter-TSS (ENST00000593795)
IP6K3	6	33742200	33747599	5400	-	82	144	-0.879084793092152	1.28468400320473	0.00241926218517185	0.0948317349821421	peak_32447	intron (ENST00000293756, intron 1 of 5)
ZAN	7	100727200	100734999	7800	+	89	155	-0.867192820127178	1.3933822980373	0.00242226533278426	0.0948675306175522	peak_44764	promoter-TSS (ENST00000613979)
TM2D2	8	38993400	39008199	14800	-	850	494	0.715074015691636	3.81943040318358	0.00243628184668891	0.0953342289525024	peak_21298	promoter-TSS (ENST00000522142)
ESRRG	1	216720200	216725199	5000	-	227	125	0.792430445129837	1.8984619640363	0.0024401738089299	0.0954042803918569	peak_1894	intron (ENST00000361525, intron 3 of 8)
VIRMA	8	94548000	94554999	7000	-	458	267	0.710512909538808	2.93285745206486	0.00244482764138726	0.0955039727175993	peak_21702	intron (ENST00000421249, intron 1 of 12)
PVALEF	17	81170400	81176799	6400	+	77	136	-0.887314047936509	1.20073704375582	0.00245537831318211	0.0958336478004834	peak_39921	intron (ENST00000637878, intron 2 of 6)
TNS4	17	40471600	40475999	4400	-	65	117	-0.914403006884399	0.978344397609177	0.0024605150326051	0.0958912267337193	peak_39602	TTS (ENST00000254051)
ZBTB33	X	120250000	120252799	2800	+	165	87	0.854735657796468	1.42249825036566	0.00246107858531862	0.0958912267337193	peak_24017	promoter-TSS (ENST00000326624)
DLG2	11	85102000	85103799	1800	-	56	22	1.2754943640649	-0.220623739690625	0.00246665053676494	0.095943617107827	peak_3993	intron (ENST00000650630, intron 6 of 27)
P3H4	17	41805600	41807399	1800	-	24	54	-1.23325099091158	-0.202852829319331	0.00246665053676494	0.095943617107827	peak_39625	intron (ENST00000355468, intron 7 of 8)
AHDC1	1	27520000	27530199	10200	-	229	361	-0.724071689139745	2.65286091236034	0.00247558720177451	0.0960366533491632	peak_302	Intergenic between ENST00000536657 and ENST00000247087
LURAP1L	9	12774600	12778799	4200	+	378	218	0.726000239662941	2.65183706912602	0.00247558720177451	0.0960366533491632	peak_22151	promoter-TSS (ENST00000319264)
MTX2	2	176489800	176492399	2600	+	72	31	1.14488179939231	0.163329198484345	0.00248087637854515	0.0960366533491632	peak_12314	Intergenic between ENST00000452865 and ENST00000392524
TRAPPC9	8	140371600	140374599	3000	-	71	31	1.12473995815933	0.149948919284747	0.00248087637854515	0.0960366533491632	peak_21972	intron (ENST00000648948, intron 7 of 22)
CAPN15	16	553400	555599	2200	+	33	69	-1.12883657158566	0.167582746841996	0.00248087637854515	0.0960366533491632	peak_27660	exon (ENST00000219611, exon 14 of 14)
HAGH	16	1799000	1802399	3400	-	49	94	-1.00572788455797	0.639183690984115	0.00248181030783957	0.0960366533491632	peak_38860	intron (ENST00000564445, intron 8 of 8)
CNOT4	7	135505800	135511399	5600	-	471	275	0.70830855322803	2.97383968786401	0.00248385246369223	0.0960366533491632	peak_20788	promoter-TSS (ENST00000541284)
PC	11	66904000	66906999	3000	-	134	68	0.909677168745736	1.10881354600034	0.00248958221294036	0.0960936382405753	peak_3849	intron (ENST00000529047, intron 3 of 22)
OSGIN1	16	83952600	83955599	3000	+	131	63	0.987020256338997	1.05107254273563	0.00249092189704236	0.0960936382405753	peak_8373	intron (ENST00000361711, intron 1 of 5)
MYO16	13	109264000	109273199	9200	+	608	360	0.688150392487395	3.34801823412361	0.0024916772164513	0.0960936382405753	peak_6127	Intergenic between ENST00000457511 and ENST00000375856
RAB30	11	83067400	83075599	8200	-	570	337	0.690276162437588	3.25451269682111	0.00249460119743794	0.096124734765792	peak_3974	promoter-TSS (ENST00000534141)
MEGF11	15	65897600	65899399	1800	-	27	59	-1.19165597131535	-0.0685265982424848	0.00249928302813555	0.0962234564996854	peak_38661	intron (ENST00000409699, intron 22 of 22)
MPHOSPH10	2	71157000	71165599	8600	+	300	170	0.751268855064498	2.31164954586347	0.00251195240473184	0.0964657728896679	peak_11517	Intergenic between ENST00000244230 and ENST00000244221
FUT8	14	65410800	65415599	4800	+	300	170	0.751268855064498	2.31164954586347	0.00251195240473184	0.0964657728896679	peak_6647	intron (ENST00000360689, intron 1 of 10)
SLCO3A1	15	91851400	91858199	6800	+	369	213	0.724702479144988	2.61780125687276	0.00251434300812242	0.0964759575863846	peak_7604	promoter-TSS (ENST00000318445)
LMAN2	5	177337200	177340199	3000	-	41	81	-1.0477142591861	0.416779854241315	0.00251956978861626	0.0965096307756726	peak_43779	intron (ENST00000303127, intron 2 of 7)
TMPRSS15	21	18639600	18642799	3200	-	41	81	-1.0477142591861	0.416779854241315	0.00251956978861626	0.0965096307756726	peak_41929	Intergenic between ENST00000474775 and ENST00000400546
ANKRD17	4	73221200	73223199	2000	-	97	44	1.07064746212337	0.601559477989014	0.00252245618602338	0.0965096307756726	peak_16068	intron (ENST00000358602, intron 1 of 33)
ACTR10	14	58236800	58241599	4800	+	285	161	0.755716833064114	2.23667945444597	0.00252376103041492	0.0965096307756726	peak_6580	Intergenic between ENST00000554642 and ENST00000216455
SELENOW	19	47777200	47782599	5400	+	372	215	0.722904709025059	2.63007241509791	0.00252683798941152	0.0965096307756726	peak_10768	promoter-TSS (ENST00000612212)
HSPA4L	4	127780600	127786799	6200	+	492	279	0.750398760920778	3.0206956106748	0.00252847624268782	0.0965096307756726	peak_16461	promoter-TSS (ENST00000508776)
COPS4	4	83033400	83037399	4000	+	320	182	0.746004373336069	2.40590948555349	0.00253010355620044	0.0965096307756726	peak_16155	promoter-TSS (ENST00000509093)
GRIPAP1	X	49000600	49003799	3200	-	196	106	0.818331895613604	1.68001785387747	0.00253224868246787	0.0965103544874741	peak_23481	promoter-TSS (ENST00000376423)
AC005520.1	14	73883400	73889799	6400	+	429	241	0.763905666151727	2.81917554707639	0.00253951995243485	0.0967062832893645	peak_6721	intron (ENST00000556551, intron 9 of 21)
EPHA3	3	91197600	91198399	800	+	10	31	-1.6873363919175	-1.06863031224707	0.00254585383158606	0.0967115283085768	peak_42557	Intergenic between ENST00000494014 and ENST00000394236
C12orf42	12	103368200	103372799	4600	-	118	58	0.955453805565713	0.913999487035993	0.00254604944326642	0.0967115283085768	peak_5246	intron (ENST00000547347, intron 3 of 10)
SLC45A4	8	141227600	141231199	3600	-	148	77	0.873889658606866	1.26167630863827	0.00254835054142413	0.09671799981298	peak_21982	intron (ENST00000517878, intron 2 of 8)
C19orf25	19	1470200	1474799	4600	-	56	105	-0.973013139510695	0.805794436948898	0.00256354539836313	0.0970823820945039	peak_28518	intron (ENST00000588427, intron 2 of 2)
DPF3	14	72890200	72895999	5800	-	260	145	0.774215966153491	2.09874483965734	0.00256467745646502	0.0970823820945039	peak_6699	promoter-TSS (ENST00000541685)
CCNL1	3	157152200	157162399	10200	-	662	394	0.680729004941774	3.47310536439799	0.00256700864110156	0.0970823820945039	peak_15246	intron (ENST00000461804, intron 3 of 10)
DENND3	8	141083200	141087399	4200	+	51	97	-0.99342584728994	0.687407718485302	0.00256902954389771	0.0970823820945039	peak_45270	Intergenic between ENST00000524257 and ENST00000519291
TRIB2	2	12863000	12864199	1200	+	49	18	1.3710576655188	-0.428475173319209	0.00257631051741297	0.0970823820945039	peak_11103	Intergenic between ENST00000405331 and ENST00000331243
TMEM212	3	171939000	171940399	1400	+	20	47	-1.29494216260303	-0.410774387680999	0.00257631051741297	0.0970823820945039	peak_42744	Intergenic between ENST00000450693 and ENST00000415807
KCTD5	16	2632400	2637399	5000	+	69	123	-0.90048709770083	1.05385860630188	0.00257805054411689	0.0970823820945039	peak_38883	Intergenic between ENST00000478708 and ENST00000301738
SHC3	9	89165600	89168199	2600	-	38	76	-1.06520482459512	0.322117471829532	0.00257933893210195	0.0970823820945039	peak_45537	intron (ENST00000375835, intron 1 of 11)
FANCC	9	95148400	95151399	3000	-	38	76	-1.06520482459512	0.322117471829532	0.00257933893210195	0.0970823820945039	peak_45569	intron (ENST00000289081, intron 7 of 14)
EVPL	17	76011400	76014399	3000	-	38	76	-1.06520482459512	0.322117471829532	0.00257933893210195	0.0970823820945039	peak_39871	intron (ENST00000301607, intron 18 of 21)
GOLGB1	3	121747600	121755999	8400	-	589	349	0.68711095053638	3.30281044449106	0.00259082821923179	0.0973751444613693	peak_14921	promoter-TSS (ENST00000614479)
THBD	20	23043800	23052999	9200	-	487	286	0.699931485474321	3.02493586894986	0.00259140761608508	0.0973751444613693	peak_12927	promoter-TSS (ENST00000377103)
UFD1	22	19475200	19484599	9400	-	596	353	0.687716536297969	3.31954929242103	0.0026051462514526	0.0977104345771851	peak_13673	promoter-TSS (ENST00000447868)
LINS1	15	100600000	100605999	6000	-	524	299	0.741446193800195	3.11445152777002	0.00261018049991106	0.0977104345771851	peak_7656	promoter-TSS (ENST00000314742)
SOX2	3	181699200	181702399	3200	+	121	60	0.942826654063504	0.953586133570583	0.00261043885756407	0.0977104345771851	peak_15412	Intergenic between ENST00000643241 and ENST00000325404
CLDN10	13	95550400	95555799	5400	+	109	183	-0.814523668583957	1.64835458038512	0.002614450181666	0.0977104345771851	peak_38091	intron (ENST00000376873, intron 1 of 4)
TAF2	8	119830600	119833999	3400	-	237	132	0.776055723507818	1.965877412798	0.00262750740067463	0.0977104345771851	peak_21863	promoter-TSS (ENST00000378164)
CHURC1	14	64937000	64944199	7200	+	380	220	0.720442805694267	2.661476297705	0.00262873049097283	0.0977104345771851	peak_6642	intron (ENST00000551947, intron 2 of 2)
MYT1L	2	1934800	1938599	3800	-	43	84	-1.03160014173374	0.472888291040718	0.00263208894576236	0.0977104345771851	peak_40944	intron (ENST00000647755, intron 9 of 24)
POT1	7	125382200	125385599	3400	-	88	41	1.03194816965568	0.477423988045845	0.00263208894576236	0.0977104345771851	peak_20700	Intergenic between ENST00000609702 and ENST00000339582
P4HA1	10	73066000	73069399	3400	-	43	84	-1.03160014173374	0.472888291040718	0.00263208894576236	0.0977104345771851	peak_36550	intron (ENST00000307116, intron 5 of 14)
ERBB2	17	39722600	39725999	3400	+	43	84	-1.03160014173374	0.472888291040718	0.00263208894576236	0.0977104345771851	peak_39588	intron (ENST00000584601, intron 23 of 30)
GVQW3	11	76410000	76412799	2800	+	35	71	-1.08541697024568	0.220805898238611	0.0026322153493284	0.0977104345771851	peak_37246	exon (ENST00000662483, exon 2 of 2)
PCSK6	15	101489800	101491999	2200	-	75	33	1.11381829872046	0.229312639674899	0.0026322153493284	0.0977104345771851	peak_7665	promoter-TSS (ENST00000331826)
CCDC171	9	15986400	15991199	4800	+	132	67	0.909338014443292	1.0876745926214	0.0026333628351005	0.0977104345771851	peak_22174	Intergenic between ENST00000432954 and ENST00000380672
C2CD3	11	74019800	74024999	5200	-	71	126	-0.894071009968827	1.09018318907863	0.0026333628351005	0.0977104345771851	peak_37231	intron (ENST00000334126, intron 32 of 32)
KIAA0040	1	175190200	175194799	4600	-	324	185	0.740348023547987	2.42577904458841	0.00263429704372027	0.0977104345771851	peak_1591	promoter-TSS (ENST00000444639)
KIRREL1	1	157990000	157997599	7600	+	366	204	0.7751772338984	2.58745181074603	0.0026347720286058	0.0977104345771851	peak_1419	promoter-TSS (ENST00000368173)
ATXN10	22	45647800	45652399	4600	+	53	100	-0.981955915866028	0.734071396917251	0.00265212648752966	0.0980233670079422	peak_42208	Intergenic between ENST00000460300 and ENST00000381061
MRPS9	2	105035200	105041799	6600	+	286	156	0.806247425529595	2.22330646586186	0.00265258271407591	0.0980233670079422	peak_11793	promoter-TSS (ENST00000258455)
ABI1	10	26856600	26861799	5200	-	488	287	0.69785663918625	3.02866515028629	0.00265334927813282	0.0980233670079422	peak_2367	promoter-TSS (ENST00000376137)
SEC31A	4	82897600	82902599	5000	-	617	367	0.681571301770275	3.37163709189193	0.00265349821127135	0.0980233670079422	peak_16153	promoter-TSS (ENST00000503210)
AHR	7	17297000	17309999	13000	+	978	592	0.656390089800105	4.04363881533863	0.00265400771177214	0.0980233670079422	peak_19845	intron (ENST00000642825, intron 5 of 14)
FST	5	53475000	53487399	12400	+	561	321	0.737469464508776	3.21388478814196	0.00265643091059968	0.0980330991007649	peak_17340	promoter-TSS (ENST00000256759)
DSG4	18	31422800	31430199	7400	+	226	125	0.786064515933896	1.89446749637097	0.00266038188052025	0.0980991505447401	peak_9618	Intergenic between ENST00000359747 and ENST00000257189
FUT10	8	33280600	33282399	1800	-	54	21	1.28988390216819	-0.274354979628185	0.00266326446202201	0.0981257308929408	peak_21246	Intergenic between ENST00000519240 and ENST00000327671
SI	3	164305000	164308999	4000	-	124	62	0.93091163723181	0.992116033802404	0.00267211818183646	0.0982592258370535	peak_15317	Intergenic between ENST00000327928 and ENST00000264382
TBC1D3B	17	36173800	36175999	2200	-	32	67	-1.13069737762091	0.126096601253037	0.00267405064594286	0.0982592258370535	peak_39551	promoter-TSS (ENST00000611257)
EEF1A2	20	63505600	63508199	2600	-	32	67	-1.13069737762091	0.126096601253037	0.00267405064594286	0.0982592258370535	peak_41887	Intergenic between ENST00000646335 and ENST00000370179
GRHL2	8	101387800	101394599	6800	+	87	151	-0.862245557367713	1.35797200762248	0.00267613390722263	0.0982592258370535	peak_45204	Intergenic between ENST00000520454 and ENST00000646743
RGS12	4	3383200	3393999	10800	+	614	353	0.730633784535555	3.34608710120431	0.00267771110240648	0.0982592258370535	peak_15629	intron (ENST00000344733, intron 4 of 17)
HRH1	3	11150600	11157599	7000	+	299	170	0.746453895522014	2.30865211039712	0.00268853600902276	0.0985767580949606	peak_14106	intron (ENST00000438284, intron 1 of 1)
TARS1	5	33438800	33442999	4200	+	439	257	0.704449417933613	2.87437453135789	0.00269495747802998	0.0986505801974998	peak_17124	promoter-TSS (ENST00000502553)
FER1L6	8	124004200	124006199	2000	+	29	62	-1.16044089946648	0.00942753117456036	0.00269904830154507	0.0986505801974998	peak_45239	intron (ENST00000522917, intron 13 of 40)
N6AMT1	21	28134600	28136799	2200	-	29	62	-1.16044089946648	0.00942753117456036	0.00269904830154507	0.0986505801974998	peak_41949	Intergenic between ENST00000652031 and ENST00000351429
PHLDB2	3	111855400	111865199	9800	+	364	203	0.774359980508923	2.57990317183738	0.00270094484312836	0.0986505801974998	peak_14840	intron (ENST00000393923, intron 2 of 17)
ADIRF	10	86967400	86974999	7600	+	340	195	0.733962091097599	2.49713966146893	0.00270323787835771	0.0986505801974998	peak_2791	intron (ENST00000561504, intron 3 of 3)
USP10	16	84688800	84691799	3000	+	40	79	-1.04721168334876	0.381953365931944	0.00270553053698697	0.0986505801974998	peak_39215	Intergenic between ENST00000565743 and ENST00000540269
SLITRK5	13	86775600	86779599	4000	+	115	57	0.943379392121959	0.881718359805383	0.00270576252083819	0.0986505801974998	peak_5993	Intergenic between ENST00000643778 and ENST00000325089
C6orf62	6	24710400	24725599	15200	-	904	546	0.659565011879129	3.92921295085885	0.00271291854512984	0.0988321016055647	peak_18491	promoter-TSS (ENST00000378102)
TRPM7	15	50685000	50688199	3200	-	325	186	0.737019940328191	2.43142369830369	0.00272586185680651	0.0992239947106343	peak_7241	promoter-TSS (ENST00000646667)
SPDYE4	17	8757600	8762799	5200	-	68	121	-0.897881822847043	1.03155857532428	0.0027312018883541	0.099261601682204	peak_39384	promoter-TSS (ENST00000328794)
KMO	1	241531200	241532599	1400	+	107	53	0.944213089357769	0.779959401660723	0.00273126851650231	0.099261601682204	peak_2097	promoter-TSS (ENST00000366558)
CDH3	16	68691600	68695399	3800	+	45	87	-1.01675590040369	0.52689546249153	0.00273868237293197	0.0993984468265893	peak_39153	intron (ENST00000429102, intron 13 of 15)
PXN	12	120261800	120266999	5200	-	410	239	0.710588276210453	2.77407206238903	0.00273941348651884	0.0993984468265893	peak_5396	promoter-TSS (ENST00000267257)
DAB2	5	39802400	39806399	4000	-	50	95	-0.991903740872082	0.658595762739019	0.00274430695837113	0.0994170642094031	peak_43367	Intergenic between ENST00000515700 and ENST00000636863
ZNF722P	7	63255000	63259199	4200	+	99	48	0.97485461396051	0.660722617729689	0.00274430695837113	0.0994170642094031	peak_20176	Intergenic between ENST00000420713 and ENST00000330020
OSBPL1A	18	24267800	24273799	6000	-	311	178	0.736903213259386	2.3684677315888	0.00274930633399385	0.0995187504885557	peak_9574	intron (ENST00000319481, intron 15 of 27)
CST3	20	23634000	23637999	4000	-	207	113	0.804903293124364	1.76254851113815	0.0027545661383229	0.0995428539552493	peak_12931	intron (ENST00000398409, intron 2 of 3)
SEC31A	4	82896800	82901999	5200	-	619	369	0.678401102225975	3.37749838593948	0.00275519709496804	0.0995428539552493	peak_16153	promoter-TSS (ENST00000503210)
CAV1	7	116521200	116532799	11600	+	409	230	0.762414249260376	2.75128534289249	0.00275874405788913	0.0995428539552493	peak_20639	promoter-TSS (ENST00000393470)
TAF2	8	119831000	119833799	2800	-	224	124	0.784824387076541	1.8822434760225	0.00276603596399672	0.0996274019047751	peak_21863	promoter-TSS (ENST00000378164)
PCDH18	4	136047800	136052999	5200	-	119	59	0.943004690469788	0.930025931917308	0.00277212083111618	0.0996274019047751	peak_16525	Intergenic between ENST00000421491 and ENST00000344876
SMIM12	1	34672400	34674999	2600	-	37	74	-1.06513652216792	0.284899746139504	0.00277492719548775	0.0996274019047751	peak_35456	Intergenic between ENST00000488417 and ENST00000426886
CNOT4	7	135506200	135511599	5400	-	467	274	0.701260788222992	2.96426555057054	0.00277812773846099	0.0996274019047751	peak_20788	promoter-TSS (ENST00000541284)
C12orf75	12	105567400	105568999	1600	+	19	45	-1.30589053438187	-0.473151567731252	0.00277864581449254	0.0996274019047751	peak_37776	Intergenic between ENST00000549934 and ENST00000261402
TNFAIP2	14	103147600	103148999	1400	+	19	45	-1.30589053438187	-0.473151567731252	0.00277864581449254	0.0996274019047751	peak_38464	Intergenic between ENST00000559255 and ENST00000560338
RIMBP3C	22	21516400	21517599	1200	-	47	17	1.39298717977716	-0.49071666528916	0.00277864581449254	0.0996274019047751	peak_13706	Intergenic between ENST00000536718 and ENST00000331505
DMD	X	32165800	32167199	1400	-	19	45	-1.30589053438187	-0.473151567731252	0.00277864581449254	0.0996274019047751	peak_45872	intron (ENST00000357033, intron 44 of 78)
CPT2	1	53196400	53199399	3000	+	300	171	0.742813329911575	2.31477292914064	0.00278889479869984	0.0997659077517346	peak_616	promoter-TSS (ENST00000636867)
KRR1	12	75508600	75512199	3600	-	300	171	0.742813329911575	2.31477292914064	0.00278889479869984	0.0997659077517346	peak_5077	promoter-TSS (ENST00000229214)
HDAC9	7	18507400	18510599	3200	+	195	106	0.810957191230569	1.67536813744319	0.00279084620964688	0.0997659077517346	peak_19851	intron (ENST00000417496, intron 4 of 12)
SERTAD1	19	40420000	40428599	8600	-	661	395	0.67489258895289	3.47316726289461	0.00279130029178496	0.0997659077517346	peak_10612	promoter-TSS (ENST00000357949)
ARNTL2	12	27330400	27349199	18800	+	921	558	0.655082391261195	3.95774827673873	0.00280566693319982	0.100200498372782	peak_4587	intron (ENST00000544915, intron 1 of 15)
TPRKB	2	73736000	73739199	3200	-	285	162	0.746790455130957	2.23996888186468	0.00281471707714617	0.100318732902673	peak_11539	promoter-TSS (ENST00000318190)
SLC35E2B	1	1695400	1698199	2800	-	42	82	-1.03073122262531	0.439405420850546	0.00282469300485456	0.100318732902673	peak_35205	Intergenic between ENST00000611123 and ENST00000404249
FASLG	1	172725400	172728799	3400	+	42	82	-1.03073122262531	0.439405420850546	0.00282469300485456	0.100318732902673	peak_36057	Intergenic between ENST00000340030 and ENST00000404377
ZPLD1	3	102962200	102965999	3800	+	86	40	1.03434686241253	0.444542992714241	0.00282469300485456	0.100318732902673	peak_14794	Intergenic between ENST00000466937 and ENST00000306107
MAF	16	80069000	80072399	3400	-	42	82	-1.03073122262531	0.439405420850546	0.00282469300485456	0.100318732902673	peak_39202	Intergenic between ENST00000393350 and ENST00000562982
SCAF11	12	45982800	45992599	9800	-	556	330	0.684678763965051	3.22093408428244	0.00282589107979358	0.100318732902673	peak_4728	intron (ENST00000547018, intron 1 of 10)
RNF223	1	1070200	1074999	4800	-	52	98	-0.980259394613097	0.706185135427663	0.00283093273371983	0.100318732902673	peak_35180	promoter-TSS (ENST00000453464)
LDLRAP1	1	25555800	25559199	3400	+	52	98	-0.980259394613097	0.706185135427663	0.00283093273371983	0.100318732902673	peak_35363	intron (ENST00000374338, intron 4 of 8)
ATP10D	4	47484600	47486999	2400	+	233	130	0.77351778201905	1.94252033861796	0.00283290409922535	0.100318732902673	peak_15886	promoter-TSS (ENST00000273859)
ALDH1L2	12	105081400	105085399	4000	-	144	75	0.872302865171748	1.2234234668158	0.00283372059516338	0.100318732902673	peak_5263	intron (ENST00000652515, intron 1 of 22)
GRIN1	9	137164800	137169199	4400	+	65	116	-0.902032244385214	0.970450903643274	0.00283549820043465	0.100318732902673	peak_34507	intron (ENST00000371561, intron 19 of 19)
AL160272.2	9	117703800	117707799	4000	+	133	68	0.898880760161557	1.10189414881985	0.00284202969428558	0.100471504581784	peak_22813	promoter-TSS (ENST00000642985)
MAP2K2	19	4122400	4124599	2200	-	254	142	0.770685934108956	2.06669623120351	0.00284936899477869	0.100652573860696	peak_10005	promoter-TSS (ENST00000262948)
ATP11B	3	182616200	182621799	5600	+	187	101	0.820188626007148	1.61248726198799	0.00285732915685402	0.100727535602032	peak_15416	Intergenic between ENST00000325404 and ENST00000493826
NBPF26	1	120849200	120853599	4400	+	274	155	0.753706958505723	2.18116925872641	0.0028582615982424	0.100727535602032	peak_1164	Intergenic between ENST00000609741 and ENST00000577856
OSBP	11	59548200	59553599	5400	-	181	94	0.876665699616995	1.54631409242736	0.0028598377666082	0.100727535602032	peak_3715	Intergenic between ENST00000329328 and ENST00000263847
MUC4	3	195806400	195813999	7600	-	571	340	0.680022876027763	3.26093976164083	0.0028603673200348	0.100727535602032	peak_15541	promoter-TSS (ENST00000463781)
CFAP161	15	81130800	81134799	4000	+	60	109	-0.927574037034185	0.87380347629675	0.00287837181074724	0.101024189339035	peak_27570	intron (ENST00000560091, intron 2 of 4)
GLIS1	1	53675400	53676999	1600	-	22	50	-1.24731559021381	-0.312644197504683	0.0028791122445636	0.101024189339035	peak_35598	intron (ENST00000312233, intron 1 of 9)
STIP1	11	64196600	64197799	1200	+	22	50	-1.24731559021381	-0.312644197504683	0.0028791122445636	0.101024189339035	peak_37057	intron (ENST00000358794, intron 5 of 13)
NPAS2	2	100957800	100960599	2800	+	31	65	-1.13267510943547	0.0833831968173051	0.00288659617493672	0.101024189339035	peak_41267	intron (ENST00000335681, intron 7 of 20)
GYPC	2	126585800	126587999	2200	+	67	29	1.13706206720598	0.0659614418893814	0.00288659617493672	0.101024189339035	peak_11980	Intergenic between ENST00000431078 and ENST00000259254
PRKAR2A	3	48804400	48806599	2200	-	31	65	-1.13267510943547	0.0833831968173051	0.00288659617493672	0.101024189339035	peak_42411	intron (ENST00000265563, intron 2 of 10)
PHYHIP	8	22221200	22223999	2800	-	31	65	-1.13267510943547	0.0833831968173051	0.00288659617493672	0.101024189339035	peak_45022	intron (ENST00000454243, intron 4 of 4)
TBC1D22A	22	46964600	46966999	2400	+	31	65	-1.13267510943547	0.0833831968173051	0.00288659617493672	0.101024189339035	peak_42222	intron (ENST00000380995, intron 9 of 13)
DNAJB13	11	73948600	73953399	4800	+	74	130	-0.879514892130595	1.13949378777763	0.002893990225734	0.101120494951824	peak_37229	promoter-TSS (ENST00000339764)
SIM1	6	100228200	100231199	3000	-	125	63	0.919449100513443	1.00730319055961	0.00289603109440808	0.101120494951824	peak_19220	Intergenic between ENST00000369212 and ENST00000369208
KLHL14	18	32730000	32733799	3800	-	125	63	0.919449100513443	1.00730319055961	0.00289603109440808	0.101120494951824	peak_9632	intron (ENST00000359358, intron 3 of 8)
KCNN3	1	154805400	154807999	2600	-	39	77	-1.04668322986325	0.346266087970521	0.00290925833892051	0.101237594892727	peak_35922	intron (ENST00000271915, intron 2 of 7)
DYNC1H1	14	102004200	102007199	3000	+	39	77	-1.04668322986325	0.346266087970521	0.00290925833892051	0.101237594892727	peak_38445	intron (ENST00000360184, intron 26 of 77)
CCDC83	11	85853800	85856599	2800	+	105	52	0.944441423475673	0.753356683644696	0.00291313973723363	0.101237594892727	peak_4004	promoter-TSS (ENST00000280245)
CACNA1E	1	181901800	181904199	2400	+	28	60	-1.16362946163287	-0.0369399401137565	0.0029172271351711	0.101237594892727	peak_36083	Intergenic between ENST00000644521 and ENST00000339948
CACNA2D3	3	54581000	54583199	2200	+	28	60	-1.16362946163287	-0.0369399401137565	0.0029172271351711	0.101237594892727	peak_42479	intron (ENST00000415676, intron 10 of 38)
FOLH1	11	49280000	49281799	1800	-	62	26	1.18223460928946	-0.0543910862928957	0.0029172271351711	0.101237594892727	peak_3611	Intergenic between ENST00000529648 and ENST00000555099
TMSB15B	X	103893400	103895599	2200	+	62	26	1.18223460928946	-0.0543910862928957	0.0029172271351711	0.101237594892727	peak_23917	Intergenic between ENST00000243298 and ENST00000419165
MISP3	19	14071800	14076199	4400	+	374	218	0.710657495796822	2.64234712912909	0.00292294669754282	0.101358591669109	peak_10216	promoter-TSS (ENST00000269720)
PTDSS2	11	481400	484599	3200	+	49	93	-0.990317962312513	0.629197124536779	0.00293502874733888	0.101653520502157	peak_36779	intron (ENST00000308020, intron 4 of 11)
NDFIP2	13	79480600	79499199	18600	+	969	570	0.697677820441308	4.01450182779548	0.00293593067893743	0.101653520502157	peak_5968	intron (ENST00000612570, intron 1 of 7)
MIS18A	21	32278000	32279999	2000	-	196	107	0.804800872714724	1.68484869451709	0.00294325967871423	0.101829606201369	peak_13464	promoter-TSS (ENST00000290130)
KATNB1	16	57742600	57747199	4600	+	62	112	-0.919494714729235	0.914888981689398	0.00294667414593498	0.101870093550861	peak_39109	intron (ENST00000562592, intron 5 of 8)
SNX7	1	98657400	98665199	7800	+	413	242	0.703115579552891	2.78734004520274	0.00297168276676387	0.102656487175758	peak_939	promoter-TSS (ENST00000529992)
UFD1	22	19476600	19483599	7000	-	520	308	0.687626051044762	3.12370619203981	0.00297873429219877	0.102787422673	peak_13673	promoter-TSS (ENST00000447868)
SEC24C	10	73729200	73731399	2200	+	278	158	0.74697147334023	2.20436074654208	0.00298827731179161	0.102787422673	peak_2710	Intergenic between ENST00000607663 and ENST00000345254
ZNF12	7	6715800	6718599	2800	-	36	72	-1.06506443509123	0.246697325788843	0.00298969382830346	0.102787422673	peak_44482	Intergenic between ENST00000394917 and ENST00000403107
RPS6KA4	11	64400000	64402999	3000	+	36	72	-1.06506443509123	0.246697325788843	0.00298969382830346	0.102787422673	peak_37064	Intergenic between ENST00000530504 and ENST00000377585
POLA2	11	65249200	65252199	3000	+	36	72	-1.06506443509123	0.246697325788843	0.00298969382830346	0.102787422673	peak_37085	Intergenic between ENST00000526468 and ENST00000527850
CTH	1	70595800	70599599	3800	+	108	54	0.930711996450071	0.797535769756305	0.00299113784836328	0.102787422673	peak_727	Intergenic between ENST00000346806 and ENST00000628037
CD2AP	6	47413800	47416599	2800	+	142	74	0.871476666017122	1.20390968496373	0.00299151983835066	0.102787422673	peak_18816	Intergenic between ENST00000296861 and ENST00000359314
COX7B	X	77899200	77901799	2600	+	220	122	0.782279865271624	1.85748014692104	0.0029935885789061	0.102787422673	peak_23725	promoter-TSS (ENST00000373335)
RTKN	2	74435800	74443199	7400	-	451	257	0.743344728202033	2.89848791668518	0.00300427436881734	0.103076358389536	peak_11554	intron (ENST00000272430, intron 1 of 11)
CDK6	7	92828800	92838199	9400	-	954	580	0.650087760221175	4.01033144909328	0.00302199450074129	0.103483063811043	peak_20429	exon (ENST00000424848, exon 2 of 8)
ATG4C	1	62783200	62787399	4200	+	308	177	0.731047057191575	2.35677853510981	0.00302521010289724	0.103483063811043	peak_676	promoter-TSS (ENST00000317868)
MTHFD2L	4	74269600	74272999	3400	+	51	96	-0.97849439344417	0.677749640523293	0.00302528379626779	0.103483063811043	peak_43037	intron (ENST00000395759, intron 6 of 7)
TXNDC16	14	52548600	52555399	6800	-	340	189	0.779021329085649	2.48054358838513	0.00302549801513701	0.103483063811043	peak_6532	promoter-TSS (ENST00000281741)
ATP1B1	1	169072600	169074399	1800	+	84	39	1.03686388940831	0.410894697708746	0.00303552372123285	0.103483063811043	peak_1542	Intergenic between ENST00000367817 and ENST00000367816
CACNA2D3	3	54060800	54064199	3400	+	41	80	-1.02981948658432	0.405127652422235	0.00303552372123285	0.103483063811043	peak_42478	Intergenic between ENST00000488746 and ENST00000415676
AFAP1	4	7856800	7859999	3200	-	41	80	-1.02981948658432	0.405127652422235	0.00303552372123285	0.103483063811043	peak_42925	intron (ENST00000360265, intron 2 of 15)
PDLIM2	8	22578000	22582199	4200	+	174	94	0.819804302140018	1.51020848116334	0.00303559213368928	0.103483063811043	peak_21164	promoter-TSS (ENST00000456545)
ADARB2	10	1734600	1739799	5200	-	110	190	-0.855483994974822	1.68724657102191	0.00304050318008357	0.103483063811043	peak_2195	promoter-TSS (ENST00000381312)
ADGRL2	1	81237000	81238799	1800	+	92	44	0.994399848096393	0.551602222660543	0.00304304453960413	0.103483063811043	peak_802	Intergenic between ENST00000662640 and ENST00000370727
SLC22A16	6	110491400	110493399	2000	-	92	44	0.994399848096393	0.551602222660543	0.00304304453960413	0.103483063811043	peak_19299	Intergenic between ENST00000424139 and ENST00000368911
CEACAM3	19	41783200	41790199	7000	+	110	183	-0.801363655512811	1.65309847824285	0.00304717972809074	0.103531124414293	peak_40664	Intergenic between ENST00000199764 and ENST00000357396
FOXG1	14	28751800	28786999	35200	+	2729	1692	0.621867914187646	5.53512913866267	0.00305379235484419	0.103650124715952	peak_6328	exon (ENST00000313071, exon 1 of 1)
AC004687.2	17	58411200	58418199	7000	-	616	369	0.671393495552318	3.37320389730398	0.00306014903204761	0.103650124715952	peak_9139	intron (ENST00000648873, intron 1 of 12)
LTBP1	2	33150800	33153199	2400	+	33	68	-1.1078124221129	0.153730715888099	0.00306209942818321	0.103650124715952	peak_41032	intron (ENST00000404816, intron 5 of 33)
CNR1	6	88285000	88287599	2600	-	70	31	1.10431292509941	0.136442511392185	0.00306209942818321	0.103650124715952	peak_19132	Intergenic between ENST00000551417 and ENST00000369485
PI4KA	22	20678600	20680999	2400	-	33	68	-1.1078124221129	0.153730715888099	0.00306209942818321	0.103650124715952	peak_42072	Intergenic between ENST00000420849 and ENST00000255882
KRT4	12	52801200	52804999	3800	-	59	107	-0.925082383080985	0.848514157385576	0.00306513500856842	0.103675565058821	peak_37610	Intergenic between ENST00000417996 and ENST00000551956
SPDYE17	7	76824800	76833599	8800	-	447	264	0.69174437753012	2.90508498980654	0.00306819737862336	0.103701872978758	peak_20329	Intergenic between ENST00000454397 and ENST00000671986
MTMR14	3	9648200	9651999	3800	+	304	168	0.787430776322479	2.31736186669029	0.00307258527190436	0.103730361201851	peak_14081	promoter-TSS (ENST00000353332)
CFAP97D1	17	43785000	43790399	5400	+	66	117	-0.89241963993401	0.985897794560509	0.00307361067625329	0.103730361201851	peak_39664	TTS (ENST00000449302)
CDC42SE2	5	131261000	131266399	5400	+	370	216	0.70843917678427	2.62777779479186	0.00307831544022365	0.10381195725307	peak_17872	promoter-TSS (ENST00000395246)
PVRIG	7	100247600	100250999	3400	+	53	99	-0.967474112657732	0.724720870023297	0.00311060308408194	0.104624621934427	peak_44754	Intergenic between ENST00000317271 and ENST00000332397
KLHDC7B	22	50550000	50553599	3600	+	53	99	-0.967474112657732	0.724720870023297	0.00311060308408194	0.104624621934427	peak_14004	TTS (ENST00000648057)
KALRN	3	124268600	124270399	1800	+	21	48	-1.2552853482999	-0.370837265682324	0.00311623743272865	0.104624621934427	peak_42625	intron (ENST00000240874, intron 5 of 33)
ITGB6	2	160195200	160200599	5400	-	282	161	0.740456962805047	2.22718546223314	0.00311970980162884	0.104624621934427	peak_12181	intron (ENST00000620391, intron 1 of 12)
EGFR	7	55143800	55146799	3000	+	30	63	-1.13478114729633	0.0393677456277492	0.00312085253126573	0.104624621934427	peak_44591	intron (ENST00000275493, intron 3 of 27)
POTEC	18	14603400	14605399	2000	-	65	28	1.14383540941203	0.0220590002154113	0.00312085253126573	0.104624621934427	peak_9523	Intergenic between ENST00000620346 and ENST00000358984
TYK2	19	10383600	10386199	2600	-	30	63	-1.13478114729633	0.0393677456277492	0.00312085253126573	0.104624621934427	peak_40283	Intergenic between ENST00000530829 and ENST00000222005
ZNF814	19	57879200	57881199	2000	-	30	63	-1.13478114729633	0.0393677456277492	0.00312085253126573	0.104624621934427	peak_40918	intron (ENST00000596604, intron 1 of 2)
CDK18	1	205479600	205484799	5200	+	68	120	-0.885921297282098	1.02395103915405	0.00313256309527225	0.104716302370057	peak_36191	Intergenic between ENST00000629624 and ENST00000429964
ATAD3A	1	1518800	1522199	3400	+	38	75	-1.04612684721432	0.309674413510327	0.00313281500305203	0.104716302370057	peak_35198	intron (ENST00000378756, intron 6 of 15)
ABCA3	16	2337600	2340199	2600	-	38	75	-1.04612684721432	0.309674413510327	0.00313281500305203	0.104716302370057	peak_38874	promoter-TSS (ENST00000382381)
ARAP1	11	72740200	72744599	4400	-	61	110	-0.916938335084977	0.890315571714328	0.00313533494863338	0.104723417209983	peak_37218	intron (ENST00000359373, intron 1 of 33)
RGS7	1	241172600	241176399	3800	-	95	46	0.976673440903789	0.602294482795398	0.00314284450773706	0.104819983758413	peak_2092	intron (ENST00000440928, intron 2 of 18)
PSKH1	16	67918600	67922799	4200	+	48	91	-0.988664429979874	0.599187427446454	0.00314284450773706	0.104819983758413	peak_39140	intron (ENST00000291041, intron 2 of 2)
CTPS2	X	16709600	16713199	3600	-	169	91	0.824504133096917	1.46713122348459	0.00315122709191546	0.104936455276316	peak_23301	promoter-TSS (ENST00000380241)
NDUFA10	2	239783200	239785199	2000	-	27	58	-1.16704527221951	-0.0848457315459886	0.00315789561833467	0.104936455276316	peak_41584	Intergenic between ENST00000446876 and ENST00000419408
C3orf56	3	127116000	127117999	2000	+	27	58	-1.16704527221951	-0.0848457315459886	0.00315789561833467	0.104936455276316	peak_42641	Intergenic between ENST00000393409 and ENST00000624688
TRERF1	6	42272200	42274199	2000	-	27	58	-1.16704527221951	-0.0848457315459886	0.00315789561833467	0.104936455276316	peak_44090	intron (ENST00000541110, intron 4 of 17)
BNC2	9	16481200	16483199	2000	-	27	58	-1.16704527221951	-0.0848457315459886	0.00315789561833467	0.104936455276316	peak_45379	intron (ENST00000380672, intron 5 of 6)
ITGB7	12	53201400	53206799	5400	-	77	134	-0.865959706286474	1.18717374659648	0.00316052935646081	0.104947145975471	peak_37618	intron (ENST00000422257, intron 1 of 15)
TACR1	2	75196400	75200799	4400	-	154	82	0.840548064036357	1.32959917045964	0.00316365794206683	0.104974240720978	peak_11570	promoter-TSS (ENST00000305249)
FER1L6	8	123913400	123922999	9600	+	457	270	0.691248017883831	2.93700869325937	0.00316790092666814	0.105038246065245	peak_21890	intron (ENST00000522917, intron 1 of 40)
KIAA0319L	1	35553400	35561999	8600	-	419	238	0.747950894166059	2.79125011414851	0.00317280410360859	0.105124032022629	peak_407	promoter-TSS (ENST00000482929)
NBN	8	89981000	89985199	4200	-	227	127	0.769552207876744	1.90675977485587	0.00318016791645241	0.105291161242602	peak_21671	intron (ENST00000396252, intron 3 of 18)
ATAD3C	1	1457000	1463199	6200	+	70	123	-0.87976668051781	1.06102618700852	0.00318870759378123	0.105496949779095	peak_35195	intron (ENST00000378785, intron 9 of 11)
SLC44A2	19	10598800	10608399	9600	+	164	262	-0.743156472963888	2.18672670779337	0.00319451130651171	0.105611986325695	peak_40287	promoter-TSS (ENST00000590382)
NAMPT	7	106277800	106286399	8600	-	502	299	0.679582178841027	3.07620834378456	0.0032003778186965	0.105622714955183	peak_20571	intron (ENST00000424768, intron 2 of 3)
CMYA5	5	79688000	79696399	8400	+	410	241	0.698571859681222	2.77860623739098	0.00320059527082548	0.105622714955183	peak_17548	intron (ENST00000446378, intron 1 of 12)
RABGAP1	9	122940400	122952799	12400	+	568	340	0.672424767037065	3.25628305605743	0.00320181652666399	0.105622714955183	peak_22857	intron (ENST00000456584, intron 1 of 27)
KNL1	15	40593200	40596599	3400	+	254	143	0.760570381923378	2.07039545124184	0.00320951366137315	0.105640405717565	peak_7147	promoter-TSS (ENST00000346991)
CCDC38	12	95941800	95943999	2200	-	175	95	0.812818799559063	1.52083395963064	0.00321657282792754	0.105640405717565	peak_5176	promoter-TSS (ENST00000546386)
PAIP2	5	139340400	139344799	4400	+	387	226	0.707970161957485	2.69231478534337	0.00321743126557149	0.105640405717565	peak_17951	promoter-TSS (ENST00000507755)
HIVEP2	6	142817600	142820399	2800	-	74	33	1.09448617265283	0.216534975723155	0.00322592039750367	0.105640405717565	peak_19515	intron (ENST00000012134, intron 2 of 8)
ATP10D	4	47483800	47487199	3400	+	257	145	0.757480984799619	2.08829351202741	0.00322628886393055	0.105640405717565	peak_15886	promoter-TSS (ENST00000273859)
PIP4K2A	10	22710400	22716399	6000	-	361	203	0.762424579503869	2.57242681619481	0.00323343286642706	0.105640405717565	peak_2337	promoter-TSS (ENST00000376573)
TMEM59	1	54050800	54056199	5400	-	564	326	0.72287185067987	3.22700173953139	0.00323410757527336	0.105640405717565	peak_624	promoter-TSS (ENST00000371341)
METTL4	18	2354800	2358199	3400	-	98	48	0.960226837206386	0.65126679419087	0.00323681587150478	0.105640405717565	peak_9434	Intergenic between ENST00000579794 and ENST00000319888
INHBB	2	120346800	120347799	1000	+	16	41	-1.4180895739562	-0.62966878371521	0.00323827419523825	0.105640405717565	peak_41335	promoter-TSS (ENST00000295228)
OR11H1	22	12302200	12302799	600	+	43	16	1.35184750792089	-0.600383679390909	0.00323827419523825	0.105640405717565	peak_13605	Intergenic before ENST00000252835
TLR3	4	186068200	186071399	3200	+	236	133	0.759080527694141	1.96604219931125	0.00323904910298922	0.105640405717565	peak_16880	promoter-TSS (ENST00000513189)
NUMA1	11	72012400	72020799	8400	-	139	226	-0.768428137799726	1.966142069751	0.00323904910298922	0.105640405717565	peak_37207	intron (ENST00000393695, intron 13 of 26)
MDN1	6	89816400	89821999	5600	-	384	217	0.755342061116302	2.66350662771517	0.00323983390339896	0.105640405717565	peak_19149	promoter-TSS (ENST00000369393)
PROSER2	10	11821800	11829199	7400	+	384	217	0.755342061116302	2.66350662771517	0.00323983390339896	0.105640405717565	peak_2253	intron (ENST00000277570, intron 1 of 3)
FLRT2	14	86607200	86614999	7800	+	195	107	0.797426168331689	1.68021452847282	0.00323986555229407	0.105640405717565	peak_6812	Intergenic between ENST00000554746 and ENST00000555000
PRIM2	6	57316000	57319799	3800	+	310	179	0.724181939050694	2.36859543789381	0.00324191675106996	0.105640405717565	peak_18890	intron (ENST00000370687, intron 1 of 4)
GPRC5A	12	12889800	12900599	10800	+	533	318	0.677162864230942	3.16314664307266	0.00326277974120277	0.10606647830153	peak_4485	intron (ENST00000014914, intron 1 of 3)
SIAH2	3	150811600	150814599	3000	-	45	86	-1.00010066311074	0.516100235928308	0.00326531269813647	0.10606647830153	peak_42706	Intergenic between ENST00000482706 and ENST00000465419
KATNB1	16	57748800	57752199	3400	+	45	86	-1.00010066311074	0.516100235928308	0.00326531269813647	0.10606647830153	peak_39110	intron (ENST00000379661, intron 4 of 19)
CPT2	1	53195800	53199599	3800	+	316	182	0.727864324708471	2.39464671508027	0.00326615354418026	0.10606647830153	peak_616	promoter-TSS (ENST00000636867)
EPHB2	1	22875200	22879199	4000	+	40	78	-1.02886168869462	0.370016346090306	0.00326667555220168	0.10606647830153	peak_35341	intron (ENST00000544305, intron 5 of 6)
ANXA1	9	73112200	73116599	4400	+	222	124	0.771892750285087	1.8741525181814	0.00328736507158376	0.106661955203238	peak_22510	Intergenic between ENST00000446946 and ENST00000456643
SHROOM3	4	76585000	76589799	4800	+	184	100	0.811210081631755	1.59268646547528	0.0033059662998341	0.107188873058621	peak_16099	intron (ENST00000296043, intron 2 of 10)
P2RX4	12	121230200	121233199	3000	+	32	66	-1.10904205806497	0.111840096643675	0.00331033830017062	0.107254015789682	peak_37853	intron (ENST00000543171, intron 8 of 10)
PIK3C3	18	39839200	39842399	3200	+	124	63	0.907873021740662	0.999876776488279	0.00332509498594298	0.107584378478031	peak_9669	Intergenic between ENST00000587924 and ENST00000262039
MT1F	16	56661000	56664999	4000	+	52	97	-0.965480895083343	0.696652110697814	0.00332527500450912	0.107584378478031	peak_39092	Intergenic between ENST00000568475 and ENST00000379811
MARK2	11	63893400	63903399	10000	+	152	243	-0.744134218542775	2.07873258736833	0.00334341227837883	0.108094138276476	peak_37050	intron (ENST00000377810, intron 4 of 17)
NR2F2	15	96318800	96349999	31200	+	2458	1529	0.617117958626904	5.38626198759836	0.00336267829815744	0.108344717565549	peak_7626	exon (ENST00000421109, exon 2 of 3)
CAMKK1	17	3880800	3884199	3400	-	47	89	-0.986938705667915	0.568540744095884	0.00336961038440517	0.108344717565549	peak_39306	intron (ENST00000381769, intron 7 of 15)
VSNL1	2	17537600	17544999	7400	+	637	384	0.662279783084078	3.42487090814742	0.00337302011960507	0.108344717565549	peak_11112	intron (ENST00000404666, intron 1 of 3)
CPQ	8	97174200	97182199	8000	+	261	148	0.750231753511062	2.11301365072866	0.00337470703584787	0.108344717565549	peak_21720	Intergenic between ENST00000522617 and ENST00000322128
PTK7	6	43099600	43100999	1400	+	20	46	-1.26399650790495	-0.431473858549947	0.00337686854262074	0.108344717565549	peak_44101	intron (ENST00000476760, intron 1 of 1)
NRG1	8	32979200	32980399	1200	+	20	46	-1.26399650790495	-0.431473858549947	0.00337686854262074	0.108344717565549	peak_45064	Intergenic between ENST00000519240 and ENST00000327671
EPHA2	1	16133200	16136599	3400	-	37	73	-1.04554026114431	0.272131337010482	0.00337854337092999	0.108344717565549	peak_35299	intron (ENST00000358432, intron 7 of 16)
PTPRD	9	9020400	9023799	3400	-	77	35	1.06713728868678	0.280184954939932	0.00337854337092999	0.108344717565549	peak_22116	intron (ENST00000381196, intron 7 of 42)
MAFB	20	40587000	40589199	2200	-	37	73	-1.04554026114431	0.272131337010482	0.00337854337092999	0.108344717565549	peak_41772	Intergenic between ENST00000449559 and ENST00000373313
NR2F1	5	93137200	93139199	2000	+	63	27	1.15107299179667	-0.0232222601325912	0.00337948662457881	0.108344717565549	peak_17628	Intergenic between ENST00000265138 and ENST00000327111
TP53I11	11	44939600	44941999	2400	-	29	61	-1.13702839812304	-0.00603158967282148	0.00337948662457881	0.108344717565549	peak_36931	intron (ENST00000354556, intron 1 of 8)
FERMT2	14	52948000	52956399	8400	-	248	135	0.809082403124409	2.01868403646637	0.00338585402737677	0.108344717565549	peak_6539	promoter-TSS (ENST00000554712)
ATP6V1C2	2	10720200	10723599	3400	+	193	106	0.796093716695017	1.66602333741799	0.00338616278960053	0.108344717565549	peak_11093	promoter-TSS (ENST00000648362)
DYSF	2	71452400	71457799	5400	+	78	135	-0.858091388905218	1.2004744389003	0.00338799424351731	0.108344717565549	peak_29003	promoter-TSS (ENST00000413539)
TMEM161B	5	88396600	88398799	2200	-	85	40	1.01749825506392	0.433547960731994	0.00339173959421583	0.108344717565549	peak_17604	Intergenic between ENST00000509387 and ENST00000504921
THEG	19	366400	368999	2600	-	42	81	-1.01305569494029	0.427934851982853	0.00339173959421583	0.108344717565549	peak_40163	intron (ENST00000342640, intron 6 of 7)
SH2D3A	19	6753200	6755599	2400	-	42	81	-1.01305569494029	0.427934851982853	0.00339173959421583	0.108344717565549	peak_40239	exon (ENST00000245908, exon 7 of 10)
KLF14	7	130907400	130922799	15400	-	778	473	0.65005645696479	3.71700930865732	0.00339473494285295	0.108364141016864	peak_20761	Intergenic between ENST00000583337 and ENST00000421797
SERPINB11	18	63700000	63709399	9400	+	460	273	0.68475070090342	2.94886599136271	0.00340254150471921	0.10853700912313	peak_9818	intron (ENST00000489748, intron 2 of 6)
LRP2	2	169361600	169364999	3400	-	158	85	0.825748710281523	1.37117350803147	0.00340888708482679	0.108608687125486	peak_12250	promoter-TSS (ENST00000649046)
ZNF706	8	101202400	101209399	7000	-	506	302	0.676632077107363	3.08872684624665	0.0034166930419387	0.108608687125486	peak_21751	promoter-TSS (ENST00000520454)
FAM222B	17	28841200	28843399	2200	-	243	138	0.748033374865954	2.01180677315385	0.00341750968863441	0.108608687125486	peak_8741	intron (ENST00000583953, intron 1 of 3)
TBCD	17	82845800	82855999	10200	+	181	286	-0.72736017088999	2.31802056450738	0.00342346644517834	0.108608687125486	peak_39963	intron (ENST00000355528, intron 13 of 38)
UBE2D4	7	43968800	43970999	2200	+	26	56	-1.17071353356625	-0.134395368549114	0.00342380513341989	0.108608687125486	peak_44568	Intergenic between ENST00000473007 and ENST00000652520
CD300E	17	74644200	74645399	1200	-	26	56	-1.17071353356625	-0.134395368549114	0.00342380513341989	0.108608687125486	peak_39834	Intergenic between ENST00000412268 and ENST00000340415
ALG12	22	49899600	49901799	2200	-	26	56	-1.17071353356625	-0.134395368549114	0.00342380513341989	0.108608687125486	peak_42230	exon (ENST00000330817, exon 10 of 10)
AP000944.5	11	65307400	65309199	1800	+	23	51	-1.21204821019741	-0.275302988005445	0.0034295007955021	0.108608687125486	peak_37090	intron (ENST00000649896, intron 17 of 19)
MYO1E	15	59218200	59219999	1800	-	23	51	-1.21204821019741	-0.275302988005445	0.0034295007955021	0.108608687125486	peak_38628	intron (ENST00000288235, intron 9 of 27)
CFD	19	859800	861399	1600	+	23	51	-1.21204821019741	-0.275302988005445	0.0034295007955021	0.108608687125486	peak_28515	promoter-TSS (ENST00000592860)
CYP27B1	12	57764000	57774399	10400	-	680	411	0.658500873262057	3.52019867667876	0.00343110806613382	0.108608687125486	peak_4915	promoter-TSS (ENST00000546609)
BCL11B	14	99263600	99279399	15800	-	872	532	0.645044085224134	3.88299634147197	0.00344581065114505	0.108998074617962	peak_6897	promoter-TSS (ENST00000357195)
TMEM135	11	87035600	87039799	4200	+	309	179	0.719522487701239	2.36571423656297	0.0034581240410289	0.109212212697517	peak_4014	promoter-TSS (ENST00000340353)
GRIPAP1	X	48999600	49002999	3400	-	202	112	0.782460015680543	1.73581284000361	0.0034582962904234	0.109212212697517	peak_23481	promoter-TSS (ENST00000376423)
MCMDC2	8	66921200	66931999	10800	+	242	132	0.80615963007585	1.98478538127123	0.00346105321998429	0.109212212697517	peak_21514	TTS (ENST00000422365)
COQ8A	1	226985000	226992999	8000	+	105	174	-0.795691444613333	1.58333227911653	0.00346237547726276	0.109212212697517	peak_36296	TTS (ENST00000366779)
NCAM2	21	21200000	21202199	2200	+	96	47	0.960814467759648	0.622155927773809	0.00346736682141736	0.109212212697517	peak_13404	intron (ENST00000400546, intron 1 of 17)
NBPF12	1	146937400	146941199	3800	+	312	181	0.717436691395925	2.38031641359715	0.00346918278245342	0.109212212697517	peak_1235	promoter-TSS (ENST00000617931)
TLL1	4	165866400	165875799	9400	+	416	246	0.689914663010751	2.80271500058425	0.0034699238229907	0.109212212697517	peak_16707	promoter-TSS (ENST00000061240)
SH3BGRL	X	82254400	82258999	4600	+	119	60	0.918806789261335	0.93812549802745	0.00347189835449711	0.109212212697517	peak_23762	Intergenic between ENST00000373212 and ENST00000644024
IYD	6	150417400	150421799	4400	+	147	78	0.845530711154655	1.2619291979936	0.00347423411912262	0.109212212697517	peak_19583	Intergenic between ENST00000425615 and ENST00000367326
PRDM1	6	106097200	106105399	8200	+	500	299	0.673824379852241	3.07268080819381	0.00348015126754777	0.109322509575452	peak_19257	intron (ENST00000652320, intron 4 of 6)
PBX1	1	164866800	164869399	2600	+	34	69	-1.08593172440357	0.180844331550076	0.00348620679492693	0.109436997811427	peak_36028	Intergenic between ENST00000612123 and ENST00000342310
NECTIN2	19	44844200	44852799	8600	+	584	340	0.712493305738876	3.28094666610127	0.00348876704770363	0.109441681982974	peak_10704	intron (ENST00000252485, intron 1 of 5)
MYL12A	18	3242600	3249799	7200	+	414	236	0.742805182945358	2.77594850747561	0.00349783336909255	0.109575691539112	peak_9440	promoter-TSS (ENST00000579226)
NRXN3	14	79307800	79308799	1000	+	41	15	1.37572488013431	-0.670710144166225	0.00349786695982053	0.109575691539112	peak_6778	intron (ENST00000634499, intron 14 of 19)
NXPE2	11	114720800	114724199	3400	+	88	42	0.99728471866376	0.48848021222027	0.00350849115104173	0.109604733788188	peak_4193	Intergenic between ENST00000389586 and ENST00000452722
SPIB	19	50425400	50428799	3400	+	44	84	-0.998530544424008	0.483617122271822	0.00350849115104173	0.109604733788188	peak_40793	intron (ENST00000595883, intron 5 of 5)
SLC25A17	22	40732400	40739999	7600	-	95	160	-0.81896965090919	1.45560122491446	0.00351079489165733	0.109604733788188	peak_42162	Intergenic between ENST00000381433 and ENST00000544408
IRF6	1	209796600	209807799	11200	-	949	581	0.640022859527799	4.00668363855517	0.00351265116956132	0.109604733788188	peak_1838	intron (ENST00000542854, intron 1 of 6)
F3	1	94530200	94547999	17800	-	1530	918	0.669155934778773	4.68295066823378	0.00351355847492277	0.109604733788188	peak_913	intron (ENST00000334047, intron 2 of 5)
MRPL39	21	24484600	24490199	5600	-	150	80	0.838182447373223	1.29312744910241	0.00351440215120782	0.109604733788188	peak_13418	Intergenic between ENST00000284894 and ENST00000307301
NUTM2E	10	79824600	79829799	5200	+	399	235	0.695702845677186	2.74071003231749	0.00351826255002566	0.109604733788188	peak_2742	Intergenic between ENST00000342531 and ENST00000429984
NDST3	4	117913600	117915799	2200	+	80	37	1.04228980814716	0.341146791443091	0.00352052568433157	0.109604733788188	peak_16391	Intergenic between ENST00000310754 and ENST00000296499
AZIN1	8	102893200	102896799	3600	-	39	76	-1.02785424762932	0.334029975549368	0.00352052568433157	0.109604733788188	peak_45211	Intergenic between ENST00000518353 and ENST00000518857
NFAT5	16	69563600	69572399	8800	+	770	453	0.697459911916993	3.68395695963128	0.00352600502982142	0.109700082463094	peak_8261	intron (ENST00000426654, intron 1 of 15)
SGO2	2	200525600	200528999	3400	+	238	135	0.749735109873561	1.98151326619808	0.00353120337686472	0.109786194910188	peak_12495	intron (ENST00000418045, intron 2 of 3)
RIPK2	8	89754000	89761999	8000	+	480	276	0.730374224495249	2.99271416628882	0.00353361012433434	0.109786194910188	peak_21669	promoter-TSS (ENST00000522965)
CARM1	19	10892200	10899599	7400	+	97	163	-0.815732239563867	1.48317923404977	0.00354198370197362	0.109971083584122	peak_40294	intron (ENST00000327064, intron 1 of 15)
INTS10	8	19816000	19819799	3800	+	241	137	0.746599574813067	2.00054127704427	0.00354758639136445	0.109994563850284	peak_21138	promoter-TSS (ENST00000397977)
MIS18A	21	32276600	32280399	3800	-	241	137	0.746599574813067	2.00054127704427	0.00354758639136445	0.109994563850284	peak_13464	promoter-TSS (ENST00000290130)
ABL2	1	179129400	179131799	2400	-	99	49	0.945181956725705	0.670470602820527	0.00355896794439613	0.110098282654311	peak_1613	intron (ENST00000502732, intron 3 of 11)
PCGF5	10	91096600	91100199	3600	+	51	95	-0.963406786053139	0.668026852670022	0.00355896794439613	0.110098282654311	peak_36609	Intergenic between ENST00000371697 and ENST00000614189
TOP3A	17	18266800	18270999	4200	-	51	95	-0.963406786053139	0.668026852670022	0.00355896794439613	0.110098282654311	peak_39429	Intergenic between ENST00000395706 and ENST00000321105
CCDC88C	14	91325200	91329599	4400	-	59	106	-0.911551360182106	0.839877301430158	0.00356063356839374	0.110098282654311	peak_38410	intron (ENST00000389857, intron 10 of 29)
PCF11	11	83154600	83165599	11000	+	793	468	0.692930358055434	3.7279991967739	0.0035700213244962	0.110269323286038	peak_3975	intron (ENST00000298281, intron 1 of 15)
ZNF678	1	227349400	227351999	2600	+	31	64	-1.11034954913226	0.0686978788726649	0.00358445244102353	0.110506253771525	peak_36299	Intergenic between ENST00000441725 and ENST00000608949
AC024592.3	19	5889800	5892799	3000	-	31	64	-1.11034954913226	0.0686978788726649	0.00358445244102353	0.110506253771525	peak_40230	intron (ENST00000592091, intron 3 of 4)
TUT4	1	52549000	52555599	6600	-	401	228	0.746517966797042	2.72884234238447	0.00358599999571415	0.110506253771525	peak_608	promoter-TSS (ENST00000524582)
RNF182	6	13873000	13874799	1800	+	125	64	0.896772616797982	1.01498329343083	0.0035902572100397	0.1105507843696	peak_18435	Intergenic between ENST00000488770 and ENST00000488763
SAP30L	5	154441200	154450799	9600	+	622	376	0.658271871682551	3.39217899400344	0.00359231597958142	0.1105507843696	peak_18095	promoter-TSS (ENST00000297109)
AC012213.5	8	103496600	103502399	5800	-	400	236	0.693190014039455	2.74524987239116	0.00361304155006977	0.110776551989033	peak_21770	intron (ENST00000649416, intron 1 of 8)
YARS1	1	32778200	32781599	3400	-	46	87	-0.98513595477683	0.537229461780232	0.00361741875273933	0.110776551989033	peak_35435	intron (ENST00000373477, intron 11 of 12)
MAGEC1	X	141904200	141907999	3800	+	46	87	-0.98513595477683	0.537229461780232	0.00361741875273933	0.110776551989033	peak_46202	exon (ENST00000285879, exon 4 of 4)
TAFA2	12	62035000	62040799	5800	-	142	75	0.85214301969461	1.21061741068083	0.00362639999207864	0.110776551989033	peak_4960	intron (ENST00000416284, intron 1 of 4)
PDE4D	5	59797600	59800599	3000	-	113	57	0.918096678020408	0.865461252657522	0.00363004389571761	0.110776551989033	peak_17382	intron (ENST00000340635, intron 1 of 14)
SRL	16	4207200	4211999	4800	-	61	109	-0.903777617555322	0.881925445705603	0.00363004389571761	0.110776551989033	peak_38905	intron (ENST00000572111, intron 1 of 6)
LGALS9C	17	18509600	18513599	4000	+	61	109	-0.903777617555322	0.881925445705603	0.00363004389571761	0.110776551989033	peak_39435	Intergenic between ENST00000578563 and ENST00000405044
ZNF429	19	21518800	21522999	4200	+	61	109	-0.903777617555322	0.881925445705603	0.00363004389571761	0.110776551989033	peak_40441	intron (ENST00000358491, intron 1 of 3)
PLEC	8	143898400	143902199	3800	-	53	98	-0.952845465535984	0.71530969532452	0.00364478825064658	0.110776551989033	peak_45296	Intergenic between ENST00000568225 and ENST00000345136
RBM34	1	235150400	235152599	2200	-	75	34	1.07090596231034	0.242421492346002	0.00364911136669626	0.110776551989033	peak_2062	intron (ENST00000408888, intron 5 of 10)
ELAC2	17	13076200	13079599	3400	-	36	71	-1.0449209435788	0.233586091680634	0.00364911136669626	0.110776551989033	peak_39400	Intergenic between ENST00000578071 and ENST00000284110
DSG3	18	31447400	31450999	3600	+	233	132	0.751511981522713	1.9505699905784	0.00365210337413475	0.110776551989033	peak_9619	promoter-TSS (ENST00000257189)
CADM2	3	86436400	86438999	2600	+	83	39	1.01961233047672	0.399638289460519	0.00365246275016179	0.110776551989033	peak_14656	Intergenic between ENST00000405615 and ENST00000637106
MYOT	5	137857400	137859399	2000	+	83	39	1.01961233047672	0.399638289460519	0.00365246275016179	0.110776551989033	peak_17928	Intergenic between ENST00000314940 and ENST00000421631
HVCN1	12	110647000	110649999	3000	-	41	79	-1.01169996171165	0.393381191610251	0.00365246275016179	0.110776551989033	peak_37807	intron (ENST00000548312, intron 7 of 7)
SPANXN4	X	143063600	143066999	3400	+	83	39	1.01961233047672	0.399638289460519	0.00365246275016179	0.110776551989033	peak_24173	Intergenic between ENST00000370504 and ENST00000370503
HAS2	8	121638400	121642599	4200	-	266	152	0.739152046005689	2.14420800618575	0.00366290097824366	0.110776551989033	peak_21871	promoter-TSS (ENST00000303924)
TTBK1	6	43263800	43264999	1200	+	19	44	-1.27355775477094	-0.494768090096769	0.00366341188129823	0.110776551989033	peak_44104	intron (ENST00000259750, intron 13 of 14)
FOXD4L3	9	68305400	68306399	1000	+	19	44	-1.27355775477094	-0.494768090096769	0.00366341188129823	0.110776551989033	peak_45494	TTS (ENST00000342833)
ZXDA	X	58461200	58462399	1200	-	19	44	-1.27355775477094	-0.494768090096769	0.00366341188129823	0.110776551989033	peak_45953	Intergenic between ENST00000358697 and ENST00000374884
ATF7IP	12	14364800	14370399	5600	+	325	182	0.768363316337434	2.41986512054491	0.00366417269464768	0.110776551989033	peak_4493	promoter-TSS (ENST00000261168)
FCHSD2	11	73158400	73160599	2200	-	28	59	-1.13943156042442	-0.0529046105383338	0.00366554417270726	0.110776551989033	peak_37224	Intergenic between ENST00000422375 and ENST00000393597
SLC25A21	14	36825200	36827399	2200	-	28	59	-1.13943156042442	-0.0529046105383338	0.00366554417270726	0.110776551989033	peak_38222	intron (ENST00000331299, intron 2 of 9)
ADAMTS5	21	27257000	27258799	1800	-	61	26	1.15882433730664	-0.0699717923339196	0.00366554417270726	0.110776551989033	peak_13438	Intergenic between ENST00000652031 and ENST00000351429
ZNF462	9	106857400	106868799	11400	+	835	494	0.689391272170256	3.80356304319521	0.00368410868138422	0.111033522189261	peak_22742	promoter-TSS (ENST00000277225)
PNISR	6	99419800	99429199	9400	-	539	324	0.666351954198349	3.18336289418867	0.00368680792654071	0.111033522189261	peak_19211	promoter-TSS (ENST00000438806)
KIRREL2	19	35857400	35862599	5200	+	63	112	-0.896458257965499	0.92278253988638	0.00369538260665981	0.111033522189261	peak_28654	intron (ENST00000592409, intron 5 of 13)
CDC42SE2	5	131262800	131265799	3000	+	314	182	0.71870804417703	2.38898210246677	0.00370722877482014	0.111033522189261	peak_17872	promoter-TSS (ENST00000395246)
STARD13	13	33284600	33287799	3200	-	216	121	0.767685363684865	1.83663326752007	0.00371190287179266	0.111033522189261	peak_5650	intron (ENST00000567873, intron 1 of 5)
ACTR2	2	65225600	65229599	4000	+	404	239	0.689326343050928	2.76097827672732	0.00371574975763949	0.111033522189261	peak_11469	promoter-TSS (ENST00000476840)
CYRIB	8	129936400	129941199	4800	-	317	184	0.716663959456866	2.40335183907591	0.00371646331641748	0.111033522189261	peak_21916	intron (ENST00000523509, intron 2 of 13)
TRIM59	3	160485400	160486399	1000	-	56	23	1.21171017941409	-0.202781229914529	0.00371808677867692	0.111033522189261	peak_15283	promoter-TSS (ENST00000468542)
CCN5	20	44716000	44717599	1600	+	25	54	-1.17466331949273	-0.185705618278882	0.00371808677867692	0.111033522189261	peak_41785	promoter-TSS (ENST00000372868)
CD180	5	67412400	67415999	3600	-	94	46	0.961427324812309	0.592445216997393	0.00371900466802697	0.111033522189261	peak_17450	Intergenic between ENST00000256447 and ENST00000521381
NPAS3	14	33676000	33678399	2400	+	94	46	0.961427324812309	0.592445216997393	0.00371900466802697	0.111033522189261	peak_6355	intron (ENST00000551634, intron 5 of 10)
DEGS2	14	100157600	100160199	2600	-	48	90	-0.972744359467141	0.588920285352885	0.00371900466802697	0.111033522189261	peak_27322	promoter-TSS (ENST00000305631)
TAFA5	22	48016200	48020799	4600	+	105	53	0.917024437221523	0.762503284722943	0.00372518760872334	0.111033522189261	peak_13980	Intergenic between ENST00000406733 and ENST00000402357
SLC39A10	2	194808400	194809799	1400	+	51	20	1.27759482520722	-0.349063712454285	0.00372541536601703	0.111033522189261	peak_12445	Intergenic between ENST00000409056 and ENST00000458054
SOX2	3	181637000	181638399	1400	+	22	49	-1.21824094690486	-0.331978555474771	0.00372541536601703	0.111033522189261	peak_42758	Intergenic between ENST00000643241 and ENST00000325404
GDNF	5	37992000	37993399	1400	-	22	49	-1.21824094690486	-0.331978555474771	0.00372541536601703	0.111033522189261	peak_43364	Intergenic between ENST00000510177 and ENST00000354891
ZNF627	19	11630200	11631599	1400	+	22	49	-1.21824094690486	-0.331978555474771	0.00372541536601703	0.111033522189261	peak_40300	Intergenic between ENST00000361113 and ENST00000341191
AF241726.2	X	38144400	38145599	1200	+	51	20	1.27759482520722	-0.349063712454285	0.00372541536601703	0.111033522189261	peak_23400	intron (ENST00000465127, intron 3 of 8)
KCNK6	19	38318400	38323599	5200	+	320	180	0.761935173290816	2.40003883578556	0.00373633023223388	0.111285762402599	peak_10568	promoter-TSS (ENST00000263372)
DACH1	13	71863200	71869999	6800	-	357	202	0.753475685589836	2.55976637300963	0.00373887581464058	0.111288558018469	peak_5913	promoter-TSS (ENST00000613252)
NPAS4	11	66416800	66420799	4000	+	65	114	-0.876967869179072	0.954533845075331	0.00375689879431361	0.111443263552308	peak_37122	Intergenic between ENST00000546034 and ENST00000639555
ITGB3BP	1	63521600	63524999	3400	-	333	194	0.711373748342581	2.47580366208881	0.0037595917218581	0.111443263552308	peak_680	promoter-TSS (ENST00000489099)
CDK6	7	92829400	92838599	9200	-	946	581	0.635455572534528	4.00390920431264	0.00376300024513146	0.111443263552308	peak_20429	intron (ENST00000424848, intron 1 of 7)
ARHGAP11A	15	32612400	32617799	5400	+	502	291	0.718692325032619	3.06139536137553	0.00376937972020578	0.111443263552308	peak_7087	promoter-TSS (ENST00000565905)
GABRG1	4	45417000	45419199	2200	-	69	31	1.08359250791639	0.122807564540324	0.00377352219562385	0.111443263552308	peak_15858	Intergenic between ENST00000509756 and ENST00000295452
AFDN	6	167773600	167776199	2600	+	33	67	-1.08647735474816	0.139745344753967	0.00377352219562385	0.111443263552308	peak_44431	Intergenic between ENST00000512917 and ENST00000400825
GSPT1	16	11899000	11901599	2600	-	33	67	-1.08647735474816	0.139745344753967	0.00377352219562385	0.111443263552308	peak_38941	intron (ENST00000434724, intron 1 of 14)
CUEDC1	17	57914600	57916799	2200	-	33	67	-1.08647735474816	0.139745344753967	0.00377352219562385	0.111443263552308	peak_39757	intron (ENST00000577830, intron 1 of 10)
FAM83F	22	39991400	40002599	11200	+	680	413	0.651499559858355	3.52290545142544	0.00377377361277529	0.111443263552308	peak_13887	intron (ENST00000333407, intron 1 of 4)
TALDO1	11	735800	739399	3600	+	43	82	-0.996885782038433	0.45038642684892	0.00377496338812483	0.111443263552308	peak_36788	Intergenic between ENST00000610855 and ENST00000528070
AF241726.2	X	37459000	37461799	2800	+	86	41	0.998830010453181	0.455851815045819	0.00377496338812483	0.111443263552308	peak_23396	intron (ENST00000465127, intron 3 of 8)
NEK6	9	124246600	124247599	1000	+	14	37	-1.46146496194488	-0.779250435117336	0.0037784451578913	0.111443263552308	peak_45661	Intergenic between ENST00000488674 and ENST00000540326
SLC39A11	17	72635000	72635599	600	-	39	14	1.40250930630457	-0.744643994133832	0.0037784451578913	0.111443263552308	peak_9249	Intergenic between ENST00000245479 and ENST00000255559
PLB1	2	28433800	28436599	2800	+	38	74	-1.02679320089181	0.297123833025815	0.00379977794381312	0.111927008712242	peak_41020	Intergenic between ENST00000436647 and ENST00000416713
CEBPB	20	50185000	50187999	3000	+	38	74	-1.02679320089181	0.297123833025815	0.00379977794381312	0.111927008712242	peak_41829	Intergenic between ENST00000371658 and ENST00000303004
SCN7A	2	166726400	166730399	4000	-	97	48	0.945449225966886	0.641748217092074	0.00381371755861304	0.112263579927008	peak_12224	Intergenic between ENST00000650747 and ENST00000409195
SERINC5	5	80182800	80187999	5200	-	157	85	0.816596145485871	1.36540905429209	0.00381615050730027	0.112263579927008	peak_17557	intron (ENST00000632581, intron 2 of 13)
SPSB1	1	9334600	9341599	7000	+	122	198	-0.765734814941491	1.77837266502544	0.0038319893485882	0.112647939790939	peak_35256	intron (ENST00000328089, intron 1 of 2)
SATB1	3	18422200	18429799	7600	-	608	368	0.656452163494382	3.36017634722605	0.00383417930421661	0.112647939790939	peak_14164	intron (ENST00000454909, intron 1 of 10)
CXorf51A	X	147260800	147268799	8000	-	184	101	0.796872203542223	1.59781734196147	0.00385388844640852	0.113153754436854	peak_24209	Intergenic between ENST00000458472 and ENST00000370475
HAS2	8	121637600	121642999	5400	-	288	167	0.718068837592442	2.26560976101798	0.00387940899561837	0.113805813490147	peak_21871	promoter-TSS (ENST00000303924)
TULP1	6	35504000	35506599	2600	-	30	62	-1.11174253180518	0.0242270086710493	0.00388769882390123	0.113805813490147	peak_44027	intron (ENST00000229771, intron 11 of 14)
VSIG10	12	118082600	118085199	2600	-	30	62	-1.11174253180518	0.0242270086710493	0.00388769882390123	0.113805813490147	peak_37835	intron (ENST00000359236, intron 2 of 8)
TRIB3	20	383400	385599	2200	+	30	62	-1.11174253180518	0.0242270086710493	0.00388769882390123	0.113805813490147	peak_12783	intron (ENST00000615226, intron 2 of 4)
AF241726.2	X	37935800	37939799	4000	+	45	85	-0.983250901035349	0.505224133191861	0.00388863272654251	0.113805813490147	peak_45882	intron (ENST00000465127, intron 3 of 8)
RGS12	4	3327400	3330799	3400	+	52	96	-0.950549441237573	0.687056044736892	0.00390200765376327	0.114059832462345	peak_42909	intron (ENST00000344733, intron 2 of 17)
STIM2	4	26855000	26872799	17800	+	1365	848	0.618953869477997	4.53816153867634	0.00390485062668496	0.114059832462345	peak_15759	intron (ENST00000477474, intron 2 of 14)
PXDNL	8	51720800	51724399	3600	-	114	58	0.905755592361587	0.882033184917849	0.00393720348051776	0.114857031097469	peak_21393	intron (ENST00000356297, intron 1 of 22)
ANKUB1	3	149789800	149793199	3400	-	196	109	0.778113698991493	1.69446240268232	0.00394192662337452	0.114920959080422	peak_15185	promoter-TSS (ENST00000484019)
ADCY6	12	48786600	48790599	4000	-	373	221	0.687088903898766	2.64741999668196	0.00396030925451556	0.115130421556642	peak_4765	promoter-TSS (ENST00000550422)
GTF2H3	12	123632000	123635799	3800	+	319	186	0.710147323569935	2.41479506334806	0.00396373404057395	0.115130421556642	peak_5461	promoter-TSS (ENST00000618160)
PPP1R16A	8	144498600	144503999	5400	+	99	165	-0.803907825656659	1.50478059178565	0.00396464999838275	0.115130421556642	peak_22035	intron (ENST00000292539, intron 10 of 10)
MSLN	16	751600	758199	6600	+	99	165	-0.803907825656659	1.50478059178565	0.00396464999838275	0.115130421556642	peak_38847	Intergenic between ENST00000570066 and ENST00000545450
PROM1	4	16081400	16083999	2600	-	73	126	-0.854064665449946	1.1041273798241	0.00396923733497388	0.115130421556642	peak_15710	promoter-TSS (ENST00000447510)
B3GALT2	1	194513000	194514999	2000	-	27	57	-1.14200744640444	-0.101350150486464	0.00398250996712083	0.115130421556642	peak_36118	Intergenic between ENST00000367434 and ENST00000367433
TBXT	6	166101200	166103199	2000	-	27	57	-1.14200744640444	-0.101350150486464	0.00398250996712083	0.115130421556642	peak_44428	Intergenic between ENST00000616273 and ENST00000366871
BSPRY	9	113360200	113361999	1800	+	27	57	-1.14200744640444	-0.101350150486464	0.00398250996712083	0.115130421556642	peak_45624	intron (ENST00000374183, intron 3 of 5)
ALAD	9	113389000	113390999	2000	-	27	57	-1.14200744640444	-0.101350150486464	0.00398250996712083	0.115130421556642	peak_45625	intron (ENST00000409155, intron 7 of 11)
PLXNC1	12	94018000	94019999	2000	+	27	57	-1.14200744640444	-0.101350150486464	0.00398250996712083	0.115130421556642	peak_37746	Intergenic between ENST00000542893 and ENST00000258526
SEMA6A	5	117343000	117346199	3200	-	103	52	0.916730523232069	0.735572664827548	0.00398430376807777	0.115130421556642	peak_17787	Intergenic between ENST00000509665 and ENST00000510708
DDX53	X	23096200	23099599	3400	+	103	52	0.916730523232069	0.735572664827548	0.00398430376807777	0.115130421556642	peak_23335	Intergenic between ENST00000327968 and ENST00000379361
PLEKHB2	2	131103000	131109199	6200	+	439	253	0.727069563947646	2.86587615336331	0.00398532379728838	0.115130421556642	peak_12019	promoter-TSS (ENST00000409158)
PML	15	74049600	74052199	2600	+	47	88	-0.970659347556669	0.558053143453602	0.00399406063617419	0.115130421556642	peak_38703	Intergenic between ENST00000562086 and ENST00000290438
ANKRD30B	18	14818600	14822199	3600	+	92	45	0.962067068485458	0.5621094111382	0.00399406063617419	0.115130421556642	peak_9525	intron (ENST00000358984, intron 25 of 35)
CERK	22	46725600	46729999	4400	-	47	88	-0.970659347556669	0.558053143453602	0.00399406063617419	0.115130421556642	peak_42221	intron (ENST00000216264, intron 1 of 12)
NRN1	6	5995800	5998399	2600	-	118	60	0.906645205261416	0.93033227490815	0.00399917258141666	0.115130421556642	peak_18380	TTS (ENST00000244766)
UNC13C	15	54643000	54647999	5000	+	118	60	0.906645205261416	0.93033227490815	0.00399917258141666	0.115130421556642	peak_7276	Intergenic between ENST00000560537 and ENST00000260443
KRR1	12	75506800	75512199	5400	-	341	200	0.701694180103481	2.51343134464709	0.00401101053361569	0.115130421556642	peak_5077	intron (ENST00000229214, intron 1 of 9)
UGT2A3	4	68904400	68908399	4000	-	209	117	0.768634406904543	1.78934860704773	0.00401637016777384	0.115130421556642	peak_16038	Intergenic between ENST00000458688 and ENST00000251566
SP3	2	173961400	173967399	6000	-	577	349	0.657421150965827	3.28463187578126	0.00401757177924225	0.115130421556642	peak_12293	promoter-TSS (ENST00000310015)
WASF2	1	27402200	27408399	6200	-	88	149	-0.826560930031454	1.35166470842418	0.00402083090624062	0.115130421556642	peak_35391	exon (ENST00000618852, exon 9 of 9)
OSBPL1A	18	24268400	24273599	5200	-	293	170	0.71722171103855	2.29053517857162	0.00402570142751954	0.115130421556642	peak_9574	intron (ENST00000319481, intron 15 of 27)
LDLRAP1	1	25564400	25571199	6800	+	125	202	-0.759561400322228	1.80916982722339	0.00403314811876147	0.115130421556642	peak_35365	exon (ENST00000374338, exon 9 of 9)
ERV3-1	7	65037800	65040199	2400	-	212	119	0.764755467133477	1.81106694675093	0.00403314811876147	0.115130421556642	peak_20204	Intergenic between ENST00000394323 and ENST00000357512
CNTNAP5	2	123712400	123714199	1800	+	54	22	1.22314873073761	-0.255844046132017	0.00404430702355133	0.115130421556642	peak_11963	Intergenic between ENST00000409193 and ENST00000431078
CCSER1	4	91104000	91105399	1400	+	54	22	1.22314873073761	-0.255844046132017	0.00404430702355133	0.115130421556642	peak_16216	intron (ENST00000509176, intron 10 of 10)
USP22	17	20916200	20916999	800	-	54	22	1.22314873073761	-0.255844046132017	0.00404430702355133	0.115130421556642	peak_8684	Intergenic between ENST00000661883 and ENST00000261497
ATG9A	2	219225000	219226199	1200	-	21	47	-1.2249895594336	-0.390969235851139	0.00405284534705179	0.115130421556642	peak_41516	intron (ENST00000396761, intron 4 of 14)
EPHA3	3	91305000	91306199	1200	+	49	19	1.29356669977764	-0.407907076724562	0.00405284534705179	0.115130421556642	peak_14704	Intergenic between ENST00000494014 and ENST00000394236
RAB11FIP1	8	37874600	37875799	1200	-	21	47	-1.2249895594336	-0.390969235851139	0.00405284534705179	0.115130421556642	peak_45074	exon (ENST00000287263, exon 3 of 5)
CCDC153	11	119193400	119197399	4000	-	66	115	-0.867571120514099	0.97015085997175	0.00405725743518204	0.115130421556642	peak_37332	promoter-TSS (ENST00000415318)
SMG6	17	2288200	2293199	5000	-	66	115	-0.867571120514099	0.97015085997175	0.00405725743518204	0.115130421556642	peak_39290	intron (ENST00000263073, intron 6 of 18)
KRT17	17	41648200	41652399	4200	-	66	115	-0.867571120514099	0.97015085997175	0.00405725743518204	0.115130421556642	peak_39619	Intergenic between ENST00000577817 and ENST00000469257
BMF	15	40083800	40088599	4800	-	77	132	-0.844284529184922	1.17348233710923	0.00405795335111685	0.115130421556642	peak_38547	TTS (ENST00000354670)
VIPR1	3	42511000	42513999	3000	+	42	80	-0.995160922338504	0.416372948551032	0.00406743158646608	0.115130421556642	peak_42364	intron (ENST00000433647, intron 1 of 13)
AKAP12	6	151300600	151303999	3400	+	42	80	-0.995160922338504	0.416372948551032	0.00406743158646608	0.115130421556642	peak_44375	intron (ENST00000402676, intron 2 of 4)
BSG	19	583000	586599	3600	+	42	80	-0.995160922338504	0.416372948551032	0.00406743158646608	0.115130421556642	peak_40165	TTS (ENST00000545507)
GTPBP1	22	38728800	38731599	2800	+	42	80	-0.995160922338504	0.416372948551032	0.00406743158646608	0.115130421556642	peak_42147	intron (ENST00000216044, intron 11 of 11)
SPATC1L	21	46183200	46188599	5400	-	173	91	0.858227691800395	1.4884992380225	0.00407181754458709	0.115130421556642	peak_13582	promoter-TSS (ENST00000330205)
SIK1	21	43424000	43426799	2800	-	153	79	0.884847018035707	1.3049766432769	0.00407299808102548	0.115130421556642	peak_13555	promoter-TSS (ENST00000270162)
PIK3C2G	12	18218000	18218799	800	+	13	35	-1.48747628624059	-0.860282475508773	0.00408027033865447	0.115130421556642	peak_37478	Intergenic between ENST00000536890 and ENST00000676171
LRP1	12	57159000	57166799	7800	+	110	180	-0.777532941394338	1.63821341904075	0.00408179628619043	0.115130421556642	peak_37677	exon (ENST00000243077, exon 15 of 89)
HNRNPA1L2	13	52616400	52619199	2800	+	188	104	0.785699772396424	1.63242468203099	0.00408179628619043	0.115130421556642	peak_5811	Intergenic between ENST00000480747 and ENST00000357495
DOCK4	7	112203000	112208199	5200	-	566	343	0.654667736873897	3.25805126500091	0.00408369574168404	0.115130421556642	peak_20608	promoter-TSS (ENST00000437633)
SLC6A3	5	1395800	1397999	2200	-	32	65	-1.08705672525643	0.0974423275249349	0.00409126523060532	0.115130421556642	peak_43282	intron (ENST00000270349, intron 14 of 14)
ITIH5	10	7607400	7609999	2600	-	32	65	-1.08705672525643	0.0974423275249349	0.00409126523060532	0.115130421556642	peak_36427	intron (ENST00000397146, intron 7 of 13)
CDH23	10	71695400	71697999	2600	+	32	65	-1.08705672525643	0.0974423275249349	0.00409126523060532	0.115130421556642	peak_36541	intron (ENST00000224721, intron 22 of 69)
SHANK2	11	71193600	71196199	2600	-	32	65	-1.08705672525643	0.0974423275249349	0.00409126523060532	0.115130421556642	peak_37197	intron (ENST00000601538, intron 1 of 24)
TENM4	11	78667000	78669199	2200	-	32	65	-1.08705672525643	0.0974423275249349	0.00409126523060532	0.115130421556642	peak_37256	intron (ENST00000278550, intron 32 of 33)
ZSWIM4	19	13815200	13817999	2800	+	32	65	-1.08705672525643	0.0974423275249349	0.00409126523060532	0.115130421556642	peak_40352	intron (ENST00000254323, intron 6 of 12)
DIP2A	21	46485200	46487599	2400	+	32	65	-1.08705672525643	0.0974423275249349	0.00409126523060532	0.115130421556642	peak_42032	intron (ENST00000417564, intron 2 of 37)
ALDH1A1	9	73049400	73052799	3400	-	95	47	0.945727786205711	0.612442040052048	0.00409181418350868	0.115130421556642	peak_22509	intron (ENST00000419959, intron 1 of 7)
DRD2	11	113403000	113406799	3800	-	49	91	-0.958995353645902	0.609015445994935	0.00409181418350868	0.115130421556642	peak_37308	Intergenic between ENST00000542948 and ENST00000362072
FAM3A	X	154504000	154508599	4600	-	49	91	-0.958995353645902	0.609015445994935	0.00409181418350868	0.115130421556642	peak_46258	exon (ENST00000359889, exon 10 of 10)
COPS4	4	83034200	83041599	7400	+	393	233	0.686174844564406	2.72260973932942	0.00409748537069197	0.115130421556642	peak_16155	intron (ENST00000509093, intron 1 of 8)
EYS	6	66854800	66857599	2800	-	76	35	1.04830974837933	0.267852821787601	0.00410751444332257	0.115130421556642	peak_18950	Intergenic between ENST00000471279 and ENST00000370598
CD4	12	6814000	6817199	3200	+	37	72	-1.0256741527148	0.259249695825019	0.00410751444332257	0.115130421556642	peak_37437	intron (ENST00000011653, intron 5 of 9)
ACP7	19	39103800	39107399	3600	+	37	72	-1.0256741527148	0.259249695825019	0.00410751444332257	0.115130421556642	peak_40621	intron (ENST00000601575, intron 9 of 10)
SEPTIN5	22	19621400	19624399	3000	+	37	72	-1.0256741527148	0.259249695825019	0.00410751444332257	0.115130421556642	peak_42067	Intergenic between ENST00000413119 and ENST00000455784
SLC27A5	19	58481000	58487999	7000	-	94	157	-0.806929436347974	1.43301556407521	0.00411105138627135	0.115130421556642	peak_40941	intron (ENST00000595851, intron 3 of 5)
DIPK2A	3	143969400	143975199	5800	+	499	301	0.661322749409015	3.07460696430255	0.00411402359958796	0.115130421556642	peak_15139	promoter-TSS (ENST00000315691)
TCF7L2	10	112948400	112956799	8400	+	758	465	0.63709347226459	3.68460184115892	0.00411662685792513	0.115130421556642	peak_3059	intron (ENST00000627217, intron 3 of 13)
ZNF131	5	43063400	43071799	8400	+	624	380	0.647640541411097	3.40090327131247	0.00411923513775093	0.115130421556642	peak_17201	promoter-TSS (ENST00000507393)
REC8	14	24169400	24175799	6400	+	114	186	-0.773335623449356	1.686462093069	0.00412158387005513	0.115130421556642	peak_27024	promoter-TSS (ENST00000620473)
SMAD3	15	67156000	67163599	7600	+	114	186	-0.773335623449356	1.686462093069	0.00412158387005513	0.115130421556642	peak_38665	intron (ENST00000559460, intron 1 of 3)
TCEAL8	X	103252600	103255599	3000	-	194	108	0.776608278624063	1.6804111825216	0.00412158387005513	0.115130421556642	peak_23907	promoter-TSS (ENST00000360000)
CAPZB	1	19343800	19348799	5000	-	59	105	-0.89789222746095	0.831188717113049	0.00413251332914076	0.115232022619029	peak_35317	intron (ENST00000264202, intron 6 of 8)
FARSA	19	12922000	12925799	3800	-	58	105	-0.922500463176406	0.82277397384527	0.00413251332914076	0.115232022619029	peak_40335	intron (ENST00000314606, intron 12 of 12)
SH3RF1	4	169267000	169274799	7800	-	524	316	0.661698792688671	3.14463253879665	0.00413283690570541	0.115232022619029	peak_16727	promoter-TSS (ENST00000284637)
HEATR5A	14	31246600	31248599	2000	-	144	77	0.834395905557017	1.23662973973967	0.00413686568442572	0.115237922064243	peak_6341	Intergenic between ENST00000554471 and ENST00000543095
MAP3K19	2	135043800	135049399	5600	-	96	160	-0.803882969355253	1.46102419601594	0.00413812594652616	0.115237922064243	peak_41377	promoter-TSS (ENST00000414343)
SF3B1	2	197428200	197438399	10200	-	670	409	0.644166728959797	3.50445701252637	0.00414167673341414	0.115266088462989	peak_12461	promoter-TSS (ENST00000487698)
RND3	2	150469400	150491399	22000	-	1155	693	0.669132823519812	4.27811920232585	0.00414568171354788	0.115306853150346	peak_12115	intron (ENST00000263895, intron 3 of 5)
EBLN1	10	22250400	22254199	3800	-	287	167	0.7130529948194	2.26251483146126	0.00415094864850405	0.115358432948661	peak_2331	Intergenic between ENST00000422359 and ENST00000475460
IPO5	13	97973200	97978599	5400	+	354	209	0.69218688388347	2.57059895039275	0.00415261895131547	0.115358432948661	peak_6061	intron (ENST00000460070, intron 2 of 4)
MRPL13	8	120442800	120447199	4400	-	445	266	0.674393434474889	2.90526531358679	0.00415674732694702	0.115402492149712	peak_21868	promoter-TSS (ENST00000518696)
UBE2J2	1	1259800	1266799	7000	-	98	163	-0.800954628324368	1.48849937678413	0.00416383932772856	0.115458151963503	peak_35192	intron (ENST00000450390, intron 4 of 7)
CPA4	7	130292800	130297399	4600	+	171	94	0.794731916958827	1.49445254820093	0.00416383932772856	0.115458151963503	peak_20754	promoter-TSS (ENST00000445470)
ATP6V1B2	8	20196600	20199599	3000	+	242	139	0.731679802161748	2.01196688994331	0.00416886615347951	0.115526967300819	peak_21143	promoter-TSS (ENST00000276390)
TFCP2L1	2	121288200	121291599	3400	-	44	83	-0.981277774869583	0.472493310251782	0.00418592636917661	0.115538066614969	peak_41339	Intergenic between ENST00000263707 and ENST00000263710
EDEM1	3	5386800	5389599	2800	+	44	83	-0.981277774869583	0.472493310251782	0.00418592636917661	0.115538066614969	peak_42256	Intergenic between ENST00000445686 and ENST00000443259
NCEH1	3	172594200	172596399	2200	-	87	42	0.98082066853479	0.477816860490829	0.00418592636917661	0.115538066614969	peak_15368	Intergenic between ENST00000430881 and ENST00000475381
ADGRL3	4	60083400	60085799	2400	+	87	42	0.98082066853479	0.477816860490829	0.00418592636917661	0.115538066614969	peak_16001	Intergenic between ENST00000514062 and ENST00000512091
TAB1	22	39430800	39434799	4000	+	44	83	-0.981277774869583	0.472493310251782	0.00418592636917661	0.115538066614969	peak_42153	intron (ENST00000331454, intron 10 of 10)
HS3ST3B1	17	14306600	14310399	3800	+	174	96	0.789469633147915	1.52105062722466	0.00418826685086385	0.115538066614969	peak_8605	intron (ENST00000360954, intron 1 of 1)
PDE4D	5	59764000	59770999	7000	-	395	226	0.737479592808227	2.71059193856647	0.00418962939831332	0.115538066614969	peak_17381	intron (ENST00000340635, intron 1 of 14)
CCDC59	12	82354800	82360799	6000	-	385	228	0.687793297954945	2.69252199955185	0.00419490877161636	0.115567989284066	peak_5109	promoter-TSS (ENST00000552377)
PICALM	11	86065200	86072199	7000	-	647	394	0.647669962687758	3.45289957408253	0.00419858886921374	0.115567989284066	peak_4006	promoter-TSS (ENST00000528398)
NADK	1	1761000	1765399	4400	-	61	108	-0.8904957376958	0.873486508164917	0.00419916704576661	0.115567989284066	peak_35211	intron (ENST00000378625, intron 2 of 13)
NUDT13	10	73109000	73112199	3200	+	150	81	0.820287674771436	1.29943538834172	0.00420713513568596	0.115567989284066	peak_2700	promoter-TSS (ENST00000544879)
SRRM3	7	76144600	76150399	5800	+	72	124	-0.850868076384442	1.08259732584694	0.00421066522714078	0.115567989284066	peak_44689	Intergenic between ENST00000432020 and ENST00000611745
BMPR1A	10	86753800	86762799	9000	+	384	220	0.735544640300424	2.67084146881206	0.00421501998535725	0.115567989284066	peak_2790	promoter-TSS (ENST00000638429)
EIF4EBP2	10	70402800	70407599	4800	+	406	242	0.678461228086766	2.77219312310097	0.00421888014622071	0.115567989284066	peak_2678	promoter-TSS (ENST00000373218)
TNFRSF18	1	1199400	1203799	4400	-	213	115	0.820816840315206	1.79756297237726	0.00421924561297406	0.115567989284066	peak_15	TTS (ENST00000328596)
NXPH1	7	9651000	9653199	2200	+	62	27	1.12803653503294	-0.038467430467175	0.00422381243880563	0.115567989284066	peak_19812	Intergenic between ENST00000602349 and ENST00000339600
ELN	7	74031400	74033599	2200	+	29	60	-1.11322967512603	-0.0216569077124889	0.00422381243880563	0.115567989284066	peak_44666	intron (ENST00000358929, intron 1 of 33)
ANKRD11	16	89460600	89462599	2000	-	29	60	-1.11322967512603	-0.0216569077124889	0.00422381243880563	0.115567989284066	peak_39248	intron (ENST00000378330, intron 1 of 13)
KCNH6	17	63524800	63526999	2200	+	29	60	-1.11322967512603	-0.0216569077124889	0.00422381243880563	0.115567989284066	peak_39787	intron (ENST00000456941, intron 2 of 13)
PRDX1	1	45518600	45523599	5000	-	559	339	0.653635296554566	3.24057881979119	0.00423388049338428	0.115636738828742	peak_546	promoter-TSS (ENST00000424390)
TENM2	5	167818000	167824599	6600	+	216	122	0.755823180972362	1.84096935505161	0.0042357843092181	0.115636738828742	peak_18203	intron (ENST00000518659, intron 2 of 28)
NDRG2	14	21018400	21027399	9000	-	568	345	0.651370655399244	3.26439157407755	0.00423816978430911	0.115636738828742	peak_6227	intron (ENST00000403829, intron 2 of 14)
TBC1D1	4	37888600	37893799	5200	+	160	83	0.878183120760515	1.370699390895	0.00423906268529757	0.115636738828742	peak_15797	promoter-TSS (ENST00000261439)
FOXO4	X	71092800	71099999	7200	+	160	83	0.878183120760515	1.370699390895	0.00423906268529757	0.115636738828742	peak_23665	promoter-TSS (ENST00000374259)
AL138752.2	9	37589600	37593799	4200	-	290	162	0.771870275316068	2.25561880128469	0.00424261191432303	0.115639674756399	peak_22374	intron (ENST00000540557, intron 11 of 11)
PKDCC	2	42062200	42064799	2600	+	39	75	-1.00877627024852	0.321689899387607	0.00425433230471399	0.115639674756399	peak_41048	Intergenic between ENST00000401498 and ENST00000402711
B4GALNT4	11	360400	363799	3400	+	39	75	-1.00877627024852	0.321689899387607	0.00425433230471399	0.115639674756399	peak_36776	Intergenic between ENST00000526811 and ENST00000329962
SKAP2	7	26863000	26866399	3400	-	183	101	0.789015563351978	1.59289390290132	0.00425451969336616	0.115639674756399	peak_19916	intron (ENST00000432747, intron 2 of 6)
LTA4H	12	96032000	96037799	5800	-	433	250	0.724422414606343	2.84713236271243	0.00425748428105731	0.115639674756399	peak_5177	intron (ENST00000552789, intron 1 of 18)
SFXN2	10	102743000	102749399	6400	+	452	271	0.670050052990587	2.92931562678209	0.00425873209984929	0.115639674756399	peak_2963	TTS (ENST00000369893)
CITED2	6	139369200	139378799	9600	-	712	422	0.68673773193801	3.5754570680019	0.00426160423341069	0.115639674756399	peak_19506	promoter-TSS (ENST00000367651)
NUP35	2	183297800	183299799	2000	+	70	32	1.05868607424116	0.150414213096286	0.00427738398651732	0.115639674756399	peak_12363	Intergenic between ENST00000452137 and ENST00000302277
RHBDD1	2	226993400	226995999	2600	+	70	32	1.05868607424116	0.150414213096286	0.00427738398651732	0.115639674756399	peak_12670	intron (ENST00000341329, intron 6 of 6)
TSPAN5	4	98484200	98486599	2400	-	34	68	-1.06490757493081	0.167119948595558	0.00427738398651732	0.115639674756399	peak_31202	intron (ENST00000508798, intron 3 of 7)
TYRP1	9	12015400	12017999	2600	+	71	32	1.07911310730108	0.163791361927586	0.00427738398651732	0.115639674756399	peak_22142	Intergenic between ENST00000481079 and ENST00000473763
TUBAL3	10	5392000	5394599	2600	-	34	68	-1.06490757493081	0.167119948595558	0.00427738398651732	0.115639674756399	peak_36415	exon (ENST00000380419, exon 4 of 4)
OPCML	11	132628200	132630599	2400	-	70	32	1.05868607424116	0.150414213096286	0.00427738398651732	0.115639674756399	peak_4339	intron (ENST00000331898, intron 2 of 6)
ISLR	15	74171400	74174199	2800	+	34	68	-1.06490757493081	0.167119948595558	0.00427738398651732	0.115639674756399	peak_38705	promoter-TSS (ENST00000249842)
EFNA2	19	1302000	1305199	3200	+	34	68	-1.06490757493081	0.167119948595558	0.00427738398651732	0.115639674756399	peak_40180	Intergenic between ENST00000215368 and ENST00000592374
ARIH1	15	72473000	72484599	11600	+	697	427	0.639036538797572	3.56323449429091	0.00428077957704384	0.115662587238794	peak_7426	intron (ENST00000379887, intron 1 of 13)
MAP4K1	19	38618400	38620999	2600	-	282	164	0.713841830068427	2.23709615857764	0.00428337323849937	0.11566381799046	peak_10575	promoter-TSS (ENST00000589130)
RASL12	15	65056400	65060399	4000	-	46	86	-0.968480717483881	0.526511727359121	0.00429516755631414	0.115844471607969	peak_38654	intron (ENST00000220062, intron 4 of 4)
EMID1	22	29203800	29206799	3000	+	90	44	0.962735507839817	0.531121630306283	0.00429516755631414	0.115844471607969	peak_13763	promoter-TSS (ENST00000334018)
LYRM2	6	89636800	89640399	3600	-	234	134	0.736011995969514	1.96239615050624	0.0043093824403097	0.11614692250531	peak_19148	promoter-TSS (ENST00000523377)
SP1	12	53410800	53417799	7000	+	113	184	-0.770445793026328	1.67211658667234	0.00431149903995083	0.11614692250531	peak_37624	exon (ENST00000327443, exon 6 of 6)
DTNB	2	25362200	25362999	800	-	42	16	1.31800206733401	-0.62322507493986	0.00432458975603965	0.11622151009303	peak_11171	Intergenic between ENST00000406659 and ENST00000496972
TRIP12	2	229918000	229924199	6200	-	627	383	0.643217195659008	3.40951057738148	0.00433299036864875	0.11622151009303	peak_12687	intron (ENST00000435716, intron 1 of 2)
NFASC	1	204909000	204910799	1800	+	26	55	-1.14477537617012	-0.151477328300291	0.00433437849677175	0.11622151009303	peak_36184	intron (ENST00000339876, intron 1 of 29)
DCP2	5	113010200	113011799	1600	+	57	24	1.17610441457693	-0.168279731284886	0.00433437849677175	0.11622151009303	peak_17751	intron (ENST00000515408, intron 9 of 9)
NFE2L3	7	25891800	25893399	1600	+	57	24	1.17610441457693	-0.168279731284886	0.00433437849677175	0.11622151009303	peak_19908	Intergenic between ENST00000222674 and ENST00000056233
ST7	7	117043800	117045599	1800	+	57	24	1.17610441457693	-0.168279731284886	0.00433437849677175	0.11622151009303	peak_20647	intron (ENST00000393446, intron 1 of 13)
DNAI2	17	74274600	74276399	1800	+	26	55	-1.14477537617012	-0.151477328300291	0.00433437849677175	0.11622151009303	peak_39829	promoter-TSS (ENST00000311014)
SMPD1	11	6388200	6391399	3200	+	139	74	0.840698646669554	1.18439288500861	0.00433731137860401	0.11622151009303	peak_3260	promoter-TSS (ENST00000530395)
RPL10L	14	46438400	46443199	4800	-	139	74	0.840698646669554	1.18439288500861	0.00433731137860401	0.11622151009303	peak_6460	Intergenic between ENST00000451174 and ENST00000298283
ZSCAN1	19	58038400	58042799	4400	+	55	100	-0.928642991976866	0.751915055162177	0.00434427360976006	0.116339390970046	peak_40922	intron (ENST00000282326, intron 4 of 5)
FAM83C	20	35290800	35297799	7000	-	95	158	-0.800836225789515	1.44423890878034	0.00435133825159317	0.116459873771414	peak_41727	promoter-TSS (ENST00000374408)
AC068831.6	15	90993200	90995799	2600	-	201	113	0.762494626278397	1.73600290055517	0.00436060572357244	0.116639136714437	peak_7599	intron (ENST00000643536, intron 22 of 34)
CBLN4	20	56077400	56083199	5800	-	142	76	0.83306504231381	1.21729432826416	0.00437445035072412	0.11672270322998	peak_13224	Intergenic between ENST00000064571 and ENST00000243911
FER1L6	8	123835800	123845399	9600	+	341	201	0.694503056730486	2.51614823376599	0.00437920020689521	0.11672270322998	peak_21888	Intergenic between ENST00000518976 and ENST00000522917
S100P	4	6692400	6699799	7400	+	248	137	0.787884943554337	2.02632165501052	0.0043802729902475	0.11672270322998	peak_15650	intron (ENST00000296370, intron 1 of 1)
C8orf33	8	145020000	145029999	10000	+	157	247	-0.721022619924807	2.11069874683793	0.00438252251362234	0.11672270322998	peak_45331	Intergenic between ENST00000527811 and ENST00000647640
MLLT3	9	20226200	20228799	2600	-	41	78	-0.993349967057509	0.38153894095914	0.0043889655826311	0.11672270322998	peak_45387	Intergenic between ENST00000286344 and ENST00000380338
RGS3	9	113574600	113577799	3200	+	41	78	-0.993349967057509	0.38153894095914	0.0043889655826311	0.11672270322998	peak_45629	intron (ENST00000374140, intron 20 of 25)
PPTC7	12	110589800	110592999	3200	-	41	78	-0.993349967057509	0.38153894095914	0.0043889655826311	0.11672270322998	peak_37806	Intergenic between ENST00000354300 and ENST00000614115
TRAPPC2	X	13732200	13738199	6000	-	350	207	0.689662440402151	2.55528252506178	0.0043894442724175	0.11672270322998	peak_23284	promoter-TSS (ENST00000359680)
FIS1	7	101275200	101279199	4000	-	48	89	-0.956646649677019	0.578580002161614	0.0043958393163799	0.116766639950616	peak_44774	Intergenic between ENST00000435848 and ENST00000315322
NUDT12	5	104062600	104063199	600	-	35	12	1.4672446609088	-0.904962075265467	0.00440276591516167	0.116766639950616	peak_17692	Intergenic between ENST00000507423 and ENST00000611503
SH3RF1	4	169262600	169273799	11200	-	607	370	0.646260937721168	3.36175561983066	0.00440299198796232	0.116766639950616	peak_16727	intron (ENST00000284637, intron 2 of 11)
TRMT44	4	8451200	8452199	1000	+	52	21	1.23556726141374	-0.31093460299834	0.00440653097980714	0.116766639950616	peak_15663	intron (ENST00000513449, intron 3 of 8)
TERF2	16	69363600	69365199	1600	-	23	50	-1.18354795185122	-0.294141483011288	0.00440653097980714	0.116766639950616	peak_39160	intron (ENST00000254942, intron 7 of 9)
TRIB3	20	399600	401199	1600	+	23	50	-1.18354795185122	-0.294141483011288	0.00440653097980714	0.116766639950616	peak_41612	Intergenic between ENST00000422053 and ENST00000411647
SEC16A	9	136476000	136480799	4800	-	69	119	-0.852838432865328	1.02366005510819	0.00442367037424309	0.117152418685906	peak_45753	intron (ENST00000290037, intron 1 of 28)
CCDC187	9	136309200	136311599	2400	-	31	63	-1.0876730654168	0.0538626433444327	0.00444333523320676	0.117229887859458	peak_45750	Intergenic between ENST00000563590 and ENST00000616132
DNMT3L	21	44251200	44253799	2600	-	31	63	-1.0876730654168	0.0538626433444327	0.00444333523320676	0.117229887859458	peak_42022	intron (ENST00000628202, intron 8 of 11)
UBE3C	7	157230600	157232799	2200	+	36	70	-1.02449221317263	0.220355448018511	0.00444725649660705	0.117229887859458	peak_44945	intron (ENST00000348165, intron 18 of 22)
NCOR2	12	124357400	124360599	3200	-	36	70	-1.02449221317263	0.220355448018511	0.00444725649660705	0.117229887859458	peak_37891	intron (ENST00000404621, intron 22 of 46)
PHF12	17	28929400	28932399	3000	-	36	70	-1.02449221317263	0.220355448018511	0.00444725649660705	0.117229887859458	peak_39504	intron (ENST00000332830, intron 2 of 14)
TCF3	19	1639600	1642399	2800	-	36	70	-1.02449221317263	0.220355448018511	0.00444725649660705	0.117229887859458	peak_40184	intron (ENST00000344749, intron 3 of 16)
ATP2B3	X	153528400	153531599	3200	+	36	70	-1.02449221317263	0.220355448018511	0.00444725649660705	0.117229887859458	peak_46250	intron (ENST00000370186, intron 1 of 20)
DNAJB6	7	157334000	157340799	6800	+	492	287	0.709630732832605	3.0359294761407	0.00445123620719993	0.117266694090087	peak_21004	intron (ENST00000441561, intron 3 of 7)
EHD1	11	64861200	64869799	8600	-	135	216	-0.745258901660764	1.91007930284462	0.00446133744864069	0.117458544817506	peak_37070	intron (ENST00000320631, intron 2 of 4)
GPRC5C	17	74435600	74440199	4600	+	71	122	-0.847574203571661	1.06074135140014	0.00447067439330846	0.117562455929697	peak_39832	intron (ENST00000582444, intron 1 of 1)
CBLN4	20	55900600	55906599	6000	-	151	82	0.812190054061625	1.31172417552205	0.00447282255442779	0.117562455929697	peak_13223	Intergenic between ENST00000395939 and ENST00000064571
ZNF311	6	28952400	28955199	2800	-	96	48	0.930518678893351	0.632166044578359	0.00448858680026176	0.117908525484654	peak_18591	Intergenic between ENST00000414543 and ENST00000377179
TTC9	14	70636200	70652199	16000	+	718	427	0.68185398313153	3.5893844788006	0.00449960300317399	0.118129542810916	peak_6687	intron (ENST00000256367, intron 1 of 2)
GTPBP10	7	90345000	90348799	3800	+	345	204	0.689960632076982	2.53456602117841	0.0045116488574687	0.118179512584932	peak_20403	intron (ENST00000453512, intron 1 of 5)
TOMM20	1	234888400	234891599	3200	-	43	81	-0.979210254353412	0.439003358693934	0.00451233166366784	0.118179512584932	peak_36340	Intergenic between ENST00000366610 and ENST00000366607
ELOVL7	5	60799600	60803199	3600	-	85	41	0.981981403104569	0.444942772784189	0.00451233166366784	0.118179512584932	peak_17391	intron (ENST00000508821, intron 1 of 8)
WDR72	15	53500600	53503199	2600	-	85	41	0.981981403104569	0.444942772784189	0.00451233166366784	0.118179512584932	peak_7269	Intergenic between ENST00000570208 and ENST00000396328
LOXL1	15	73931200	73936999	5800	+	73	125	-0.842580196953827	1.09689332430004	0.00451452403115684	0.118179512584932	peak_38699	intron (ENST00000566011, intron 1 of 7)
SNRNP27	2	69892400	69895599	3200	+	248	142	0.736215129070801	2.04524150965211	0.00452279458239757	0.118194048836617	peak_11497	promoter-TSS (ENST00000244227)
AKR1C1	10	4961400	4969399	8000	+	150	237	-0.727175947865189	2.04932775496106	0.00452279458239757	0.118194048836617	peak_2208	promoter-TSS (ENST00000380872)
CAMLG	5	134734600	134740999	6400	+	360	214	0.682337564824235	2.59841031820274	0.0045228908800935	0.118194048836617	peak_17912	promoter-TSS (ENST00000297156)
VSNL1	2	17535200	17544799	9600	+	692	425	0.635423121895442	3.55429404143216	0.00454741953334685	0.118766667121795	peak_11112	promoter-TSS (ENST00000404666)
PRRC2A	6	31634200	31638599	4400	+	75	128	-0.837836099370213	1.13216142050187	0.00455543571728541	0.118907612466371	peak_43983	exon (ENST00000376033, exon 26 of 31)
SERPINB11	18	63699200	63709999	10800	+	480	290	0.659020380769185	3.01978378940097	0.0045593041840058	0.118927758123973	peak_9818	intron (ENST00000489748, intron 2 of 6)
MEIS3	19	47392800	47398599	5800	-	266	154	0.720308053239233	2.15121244344502	0.00456144754348426	0.118927758123973	peak_10761	Intergenic between ENST00000460681 and ENST00000331559
FNDC5	1	32865800	32873799	8000	-	120	194	-0.760130918210069	1.75133365853687	0.0045698401925457	0.118977923785773	peak_24411	intron (ENST00000496770, intron 1 of 4)
MAP3K2	2	127353600	127357799	4200	-	52	95	-0.935461833846542	0.677396101688992	0.00457401426534608	0.118977923785773	peak_41355	intron (ENST00000409947, intron 1 of 16)
PDE4D	5	59092400	59095999	3600	-	164	90	0.797130042983094	1.43424301626728	0.00457834179534101	0.118977923785773	peak_17375	intron (ENST00000340635, intron 5 of 14)
RPUSD4	11	126209400	126215599	6200	-	531	311	0.703840221586003	3.14760432554158	0.00458552354839887	0.118977923785773	peak_4300	promoter-TSS (ENST00000532674)
GRK3	22	25562400	25568799	6400	+	306	173	0.754606608379821	2.33873968795975	0.00458584329565501	0.118977923785773	peak_13744	promoter-TSS (ENST00000324198)
IRF2	4	184536000	184539599	3600	-	284	166	0.706558491198512	2.24993035601087	0.00459049219927078	0.118977923785773	peak_16864	Intergenic between ENST00000509274 and ENST00000523916
POU3F2	6	98809400	98811199	1800	+	60	26	1.13502791782778	-0.0857238759090624	0.00459708609321421	0.118977923785773	peak_19204	Intergenic between ENST00000496119 and ENST00000328345
SF1	11	64764000	64765599	1600	-	28	58	-1.11482086132858	-0.0690465665987832	0.00459708609321421	0.118977923785773	peak_37066	exon (ENST00000227503, exon 13 of 13)
ADAM10	15	58607800	58609599	1800	-	28	58	-1.11482086132858	-0.0690465665987832	0.00459708609321421	0.118977923785773	peak_38627	intron (ENST00000260408, intron 14 of 15)
DOCK4	7	112080600	112082599	2000	-	77	36	1.02663459024458	0.29284467280844	0.00460208967250212	0.118977923785773	peak_20607	intron (ENST00000437633, intron 1 of 51)
MMP16	8	88526000	88529999	4000	-	117	60	0.894380229750114	0.922496502302222	0.00460268845100054	0.118977923785773	peak_21660	Intergenic between ENST00000522726 and ENST00000522965
PDE8A	15	85191800	85194799	3000	+	64	112	-0.873783865648717	0.930632774924568	0.00460268845100054	0.118977923785773	peak_38775	Intergenic between ENST00000559086 and ENST00000559362
FUS	16	31164400	31168999	4600	+	64	112	-0.873783865648717	0.930632774924568	0.00460268845100054	0.118977923785773	peak_39043	Intergenic between ENST00000571878 and ENST00000566605
EVI5L	19	7864400	7869599	5200	+	64	112	-0.873783865648717	0.930632774924568	0.00460268845100054	0.118977923785773	peak_10067	TTS (ENST00000270530)
JAG1	20	10701400	10706399	5000	-	64	112	-0.873783865648717	0.930632774924568	0.00460268845100054	0.118977923785773	peak_41662	Intergenic between ENST00000622545 and ENST00000254977
ZDHHC11B	5	702000	708799	6800	-	212	120	0.752694954461649	1.81548024248449	0.00460540440172921	0.118980373707053	peak_16921	Intergenic between ENST00000360578 and ENST00000508859
TBL1XR1	3	177190600	177199999	9400	-	711	437	0.634334454331677	3.59365292207569	0.00461244341134947	0.118992284943718	peak_15386	intron (ENST00000635794, intron 1 of 5)
FAM90A26	4	9069200	9071999	2800	+	88	43	0.963434617962479	0.499453222184904	0.00462530459956263	0.118992284943718	peak_15666	Intergenic between ENST00000400677 and ENST00000512047
C6orf223	6	43924200	43927799	3600	+	45	84	-0.966202016523388	0.494265938492701	0.00462530459956263	0.118992284943718	peak_44122	Intergenic between ENST00000520265 and ENST00000442114
GPSM1	9	136320000	136323199	3200	+	45	84	-0.966202016523388	0.494265938492701	0.00462530459956263	0.118992284943718	peak_45751	Intergenic between ENST00000563590 and ENST00000616132
UNC13C	15	53955400	53958199	2800	+	45	84	-0.966202016523388	0.494265938492701	0.00462530459956263	0.118992284943718	peak_38617	Intergenic between ENST00000560036 and ENST00000647821
PRAG1	8	8383600	8387999	4400	-	321	189	0.69609199906709	2.42903414551363	0.00462828959277133	0.118992284943718	peak_21057	promoter-TSS (ENST00000615670)
TDRD3	13	60395600	60399599	4000	+	330	195	0.690909812991991	2.47056942939088	0.0046346253227477	0.118992284943718	peak_5870	promoter-TSS (ENST00000196169)
SKIDA1	10	21515600	21529599	14000	-	851	526	0.626239975680283	3.85526933464572	0.00464140894313444	0.118992284943718	peak_2323	intron (ENST00000449193, intron 2 of 3)
ABHD5	3	43853000	43855399	2400	+	33	66	-1.06482203519223	0.125624052539923	0.00464256557621002	0.118992284943718	peak_42368	Intergenic between ENST00000463153 and ENST00000309765
IQANK1	8	143754000	143756999	3000	+	33	66	-1.06482203519223	0.125624052539923	0.00464256557621002	0.118992284943718	peak_45291	intron (ENST00000527139, intron 3 of 13)
C10orf143	10	130040600	130043399	2800	-	33	66	-1.06482203519223	0.125624052539923	0.00464256557621002	0.118992284943718	peak_36751	intron (ENST00000643056, intron 3 of 5)
TBX3	12	114822600	114825199	2600	-	68	31	1.06257015617145	0.109041598552828	0.00464256557621002	0.118992284943718	peak_5358	Intergenic between ENST00000257566 and ENST00000281928
WDR45B	17	82629600	82631999	2400	-	33	66	-1.06482203519223	0.125624052539923	0.00464256557621002	0.118992284943718	peak_39956	intron (ENST00000392325, intron 3 of 9)
ACO2	22	41501000	41503199	2200	+	33	66	-1.06482203519223	0.125624052539923	0.00464256557621002	0.118992284943718	peak_42170	intron (ENST00000216254, intron 2 of 17)
TCIM	8	40145800	40158999	13200	+	539	328	0.648656578409114	3.19018864791211	0.00464805701903595	0.119013253172204	peak_21307	promoter-TSS (ENST00000315792)
AC093525.2	16	2504000	2507799	3800	+	54	98	-0.925942753858649	0.724376367304018	0.00465268479133459	0.119013253172204	peak_38877	intron (ENST00000564543, intron 1 of 2)
REPS2	X	17105600	17109599	4000	+	54	98	-0.925942753858649	0.724376367304018	0.00465268479133459	0.119013253172204	peak_45848	intron (ENST00000357277, intron 14 of 17)
PPM1K	4	88281600	88286799	5200	-	383	228	0.680281746868391	2.68791684742972	0.00465532273120326	0.119013253172204	peak_16197	promoter-TSS (ENST00000514204)
WASHC5	8	125089200	125093199	4000	-	389	232	0.677622408377231	2.71120614699912	0.00465649316253601	0.119013253172204	peak_21899	promoter-TSS (ENST00000318410)
PPP4R1	18	9610800	9617599	6800	-	428	248	0.71925346073645	2.83241509842219	0.00467998587550471	0.119479144466204	peak_9484	promoter-TSS (ENST00000580745)
ETV6	12	11554800	11558799	4000	+	167	88	0.855639197136084	1.4392838250715	0.00468999004952367	0.119667244703754	peak_4468	Intergenic between ENST00000565533 and ENST00000396373
LPCAT2	16	55568600	55569199	600	+	15	38	-1.40114979866565	-0.72788187168228	0.00470458749415525	0.119921802843665	peak_27846	intron (ENST00000262134, intron 11 of 13)
RAB11FIP3	16	507200	511999	4800	+	68	117	-0.849433011589839	1.00088599535376	0.00470525050371358	0.119921802843665	peak_38843	intron (ENST00000262305, intron 8 of 13)
RAB40C	16	621600	625799	4200	+	56	101	-0.917045448950938	0.769874670774454	0.00472512106616559	0.11998072282638	peak_38846	intron (ENST00000535977, intron 4 of 6)
TSKS	19	49745600	49750199	4600	-	56	101	-0.917045448950938	0.769874670774454	0.00472512106616559	0.11998072282638	peak_40781	intron (ENST00000246801, intron 4 of 10)
CCDC74B	2	130135600	130137199	1600	-	25	53	-1.14775766360564	-0.203407026408876	0.00472573673969694	0.11998072282638	peak_41362	Intergenic between ENST00000361163 and ENST00000310463
RPL37	5	40819600	40821799	2200	-	25	53	-1.14775766360564	-0.203407026408876	0.00472573673969694	0.11998072282638	peak_43371	Intergenic between ENST00000296800 and ENST00000274242
C9orf43	9	113424800	113426799	2000	+	25	53	-1.14775766360564	-0.203407026408876	0.00472573673969694	0.11998072282638	peak_45626	intron (ENST00000288462, intron 11 of 13)
COL24A1	1	85871800	85874399	2600	-	47	87	-0.954194194813252	0.547489222129991	0.00472870799119656	0.11998072282638	peak_35680	intron (ENST00000370571, intron 35 of 59)
SEMA4A	1	156148400	156151799	3400	+	47	87	-0.954194194813252	0.547489222129991	0.00472870799119656	0.11998072282638	peak_35957	intron (ENST00000435124, intron 1 of 8)
PEBP4	8	22748400	22751999	3600	-	47	87	-0.954194194813252	0.547489222129991	0.00472870799119656	0.11998072282638	peak_45028	intron (ENST00000256404, intron 4 of 6)
ATAD3A	1	1506200	1508799	2600	+	40	76	-0.991446303527522	0.345843860937263	0.00474306037515369	0.12021049500222	peak_35197	Intergenic between ENST00000308647 and ENST00000378756
NOTCH2NLR	1	120678200	120679799	1600	+	80	38	1.00394050565781	0.353287895856555	0.00474306037515369	0.12021049500222	peak_1161	Intergenic between ENST00000618538 and ENST00000624419
GGT6	17	4557800	4566199	8400	-	153	249	-0.769853793362342	2.10409315248872	0.00474938100530987	0.120303517072001	peak_8492	promoter-TSS (ENST00000574154)
SFXN3	10	101031000	101033599	2600	+	197	111	0.759248433990841	1.70857132739864	0.00476365064187715	0.120597674253256	peak_2932	promoter-TSS (ENST00000393459)
ADAM28	8	24293200	24302199	9000	+	433	261	0.662330376546443	2.87068502404186	0.00476929252254653	0.12061500725906	peak_21186	intron (ENST00000520448, intron 1 of 22)
TMEM64	8	90643400	90648799	5400	-	332	196	0.692248736503285	2.47871111479159	0.00477416947649204	0.12061500725906	peak_21679	intron (ENST00000519519, intron 4 of 5)
KIAA0586	14	58426200	58429799	3600	+	387	231	0.67641694021122	2.70427930584649	0.00477734308232788	0.12061500725906	peak_6584	promoter-TSS (ENST00000354386)
NDUFA5	7	123555000	123559599	4600	-	384	229	0.677732008252692	2.69262559686898	0.0047776212339573	0.12061500725906	peak_20687	promoter-TSS (ENST00000611607)
EXD3	9	137397200	137401199	4000	-	58	104	-0.908710771575602	0.813981663750998	0.00479180686814073	0.120877460774893	peak_45772	intron (ENST00000340951, intron 1 of 21)
AL591806.3	1	161030400	161034999	4600	-	72	123	-0.839197806224913	1.07525454354134	0.00479334308677317	0.120877460774893	peak_35999	intron (ENST00000289779, intron 1 of 12)
ALG1L2	3	130142000	130143199	1200	+	22	48	-1.18856828967005	-0.351573398760603	0.00480939374730962	0.121147614305149	peak_42657	Intergenic between ENST00000425059 and ENST00000312481
TPSAB1	16	1247400	1249399	2000	+	22	48	-1.18856828967005	-0.351573398760603	0.00480939374730962	0.121147614305149	peak_38850	Intergenic between ENST00000561736 and ENST00000397534
FAM90A1	12	8264800	8265999	1200	-	19	43	-1.24048370857012	-0.516710645177783	0.00481764539106954	0.121162015522883	peak_37445	Intergenic between ENST00000442295 and ENST00000382073
CCL17	16	57418800	57419999	1200	+	19	43	-1.24048370857012	-0.516710645177783	0.00481764539106954	0.121162015522883	peak_39104	Intergenic between ENST00000616880 and ENST00000567518
ATL3	11	63641600	63643799	2200	-	35	69	-1.04426607620076	0.193983737258723	0.00482303667009816	0.121162015522883	peak_37045	intron (ENST00000398868, intron 8 of 12)
FLYWCH2	16	2874000	2877999	4000	+	49	90	-0.943075283133169	0.598818390694423	0.00482331164191596	0.121162015522883	peak_38889	Intergenic between ENST00000576381 and ENST00000293981
ZNF420	19	37056000	37059999	4000	+	49	90	-0.943075283133169	0.598818390694423	0.00482331164191596	0.121162015522883	peak_40566	intron (ENST00000590332, intron 1 of 1)
CPE	4	165398400	165403199	4800	+	132	70	0.846256633967039	1.10936652373569	0.00483260793726357	0.121167736310493	peak_16705	intron (ENST00000513982, intron 1 of 3)
DNM1	9	128215800	128220799	5000	+	74	126	-0.83446996626084	1.111048861094	0.00483260793726357	0.121167736310493	peak_45695	exon (ENST00000341179, exon 2 of 23)
RNF31	14	24154600	24158799	4200	+	74	126	-0.83446996626084	1.111048861094	0.00483260793726357	0.121167736310493	peak_38188	intron (ENST00000559275, intron 14 of 20)
MGAT4B	5	179798400	179800399	2000	-	30	61	-1.08833003046174	0.00892688005534368	0.00483421683244409	0.121167736310493	peak_18310	intron (ENST00000337755, intron 8 of 13)
CALML5	10	5483600	5492599	9000	-	141	224	-0.735019588740091	1.9658121537017	0.00486182377955824	0.121693866382024	peak_25164	Intergenic between ENST00000380359 and ENST00000380332
SLC9A3R1	17	74766000	74770599	4600	+	76	129	-0.829976202634889	1.14597650491967	0.00486898994021967	0.121693866382024	peak_39838	intron (ENST00000262613, intron 5 of 5)
ACOX3	4	8341800	8345399	3600	-	42	79	-0.977041397465839	0.404718250663627	0.00487129351463116	0.121693866382024	peak_42929	Intergenic between ENST00000382512 and ENST00000356406
WNK1	12	805000	808399	3400	+	42	79	-0.977041397465839	0.404718250663627	0.00487129351463116	0.121693866382024	peak_37396	intron (ENST00000315939, intron 1 of 27)
DOT1L	19	2174200	2177799	3600	+	42	79	-0.977041397465839	0.404718250663627	0.00487129351463116	0.121693866382024	peak_40195	intron (ENST00000398665, intron 1 of 27)
ASIP	20	34238800	34241599	2800	+	42	79	-0.977041397465839	0.404718250663627	0.00487129351463116	0.121693866382024	peak_41720	intron (ENST00000568305, intron 1 of 3)
AC093423.3	1	89839000	89846599	7600	+	422	254	0.664420181939611	2.83298237483672	0.00488622418670497	0.121748593588474	peak_874	intron (ENST00000370453, intron 2 of 3)
PARP9	3	122559200	122566399	7200	-	415	250	0.663185208837647	2.80947391519309	0.00488904770162749	0.121748593588474	peak_14935	promoter-TSS (ENST00000477522)
LRRC8B	1	89521000	89527599	6600	+	409	246	0.665439568955914	2.7877295620738	0.00489180987196844	0.121748593588474	peak_870	promoter-TSS (ENST00000439853)
DRAM1	12	101875000	101879599	4600	+	259	150	0.719790030037836	2.1133141111472	0.00489421806643196	0.121748593588474	peak_5238	promoter-TSS (ENST00000258534)
TM4SF1	3	149373000	149379799	6800	-	406	235	0.720785853642626	2.75618957221636	0.00490010825575656	0.121748593588474	peak_15180	promoter-TSS (ENST00000493348)
KRT27	17	40774800	40780199	5400	-	78	132	-0.825699531264915	1.18007845531146	0.00490269585234988	0.121748593588474	peak_39610	intron (ENST00000301656, intron 6 of 7)
RALGAPA2	20	20706200	20715199	9000	-	479	280	0.706616828111697	2.99864238499885	0.00490374830917563	0.121748593588474	peak_12908	promoter-TSS (ENST00000202677)
ZNF644	1	90850000	90853599	3600	-	176	94	0.836280379805753	1.52061726786881	0.00490668002538073	0.121748593588474	peak_886	Intergenic between ENST00000370445 and ENST00000370440
SIDT1	3	113525600	113537599	12000	+	682	420	0.631495315293406	3.53490481435146	0.00490892119127954	0.121748593588474	peak_14856	promoter-TSS (ENST00000264852)
OTOS	2	240253200	240256399	3200	-	115	59	0.89373086721105	0.898417269327612	0.00490967933092574	0.121748593588474	peak_12754	Intergenic between ENST00000319460 and ENST00000264039
PARD3	10	34618200	34621799	3600	-	63	110	-0.870491606338425	0.906329394042693	0.00490967933092574	0.121748593588474	peak_36470	intron (ENST00000545693, intron 2 of 23)
NSG2	5	174288400	174291599	3200	+	97	49	0.915776568732081	0.651624564547719	0.00490983076411879	0.121748593588474	peak_18243	Intergenic between ENST00000519717 and ENST00000239243
MYH14	19	50266200	50270399	4200	+	51	93	-0.932749802206609	0.648383652249606	0.00490983076411879	0.121748593588474	peak_40791	exon (ENST00000598205, exon 23 of 42)
MFAP3	5	154038200	154042599	4400	+	357	213	0.677022544265695	2.58844967974496	0.00491136708706602	0.121748593588474	peak_18093	promoter-TSS (ENST00000522782)
NBPF12	1	146936200	146941399	5200	+	348	207	0.681397854010056	2.55021643673924	0.00491371659001773	0.121748593588474	peak_1235	promoter-TSS (ENST00000617931)
CLK4	5	178624000	178629399	5400	-	447	261	0.708224836519129	2.89885010077212	0.00493512707167196	0.122145740478372	peak_18293	promoter-TSS (ENST00000522556)
ADORA1	1	203125800	203128599	2800	+	37	71	-1.00553066120237	0.246252805073742	0.00498626359732604	0.122981241222577	peak_36156	intron (ENST00000309502, intron 2 of 5)
KCNH1	1	211132600	211133999	1400	-	75	35	1.0292332513124	0.255413643425469	0.00498626359732604	0.122981241222577	peak_1847	promoter-TSS (ENST00000367007)
FUT9	6	95953200	95956399	3200	+	75	35	1.0292332513124	0.255413643425469	0.00498626359732604	0.122981241222577	peak_19177	Intergenic between ENST00000369293 and ENST00000302103
GRM3	7	86096400	86099199	2800	+	75	35	1.0292332513124	0.255413643425469	0.00498626359732604	0.122981241222577	peak_20372	Intergenic between ENST00000444867 and ENST00000361669
EPB41L1	20	36157800	36160199	2400	+	37	71	-1.00553066120237	0.246252805073742	0.00498626359732604	0.122981241222577	peak_41746	intron (ENST00000202028, intron 2 of 19)
DNMT3A	2	25325400	25328799	3400	-	44	82	-0.963816184728701	0.461283617704336	0.0049878495129266	0.122981241222577	peak_40994	intron (ENST00000264709, intron 1 of 22)
RECQL5	17	75643800	75647199	3400	-	44	82	-0.963816184728701	0.461283617704336	0.0049878495129266	0.122981241222577	peak_39861	intron (ENST00000317905, intron 8 of 19)
SMAD7	18	48942600	48952799	10200	-	751	465	0.623710800823587	3.67649295200306	0.00500398485119101	0.123100076677024	peak_9709	intron (ENST00000262158, intron 2 of 3)
CNTNAP2	7	146809600	146811199	1600	+	58	25	1.14253805269871	-0.134581888954597	0.00501246504394865	0.123100076677024	peak_20892	intron (ENST00000625365, intron 3 of 3)
PWWP2B	10	132411600	132413599	2000	+	27	56	-1.11652740577865	-0.118044092801641	0.00501246504394865	0.123100076677024	peak_36762	intron (ENST00000631148, intron 2 of 2)
TEX49	12	48728800	48730799	2000	+	27	56	-1.11652740577865	-0.118044092801641	0.00501246504394865	0.123100076677024	peak_37552	intron (ENST00000548380, intron 1 of 3)
RAB31	18	9759000	9760799	1800	+	27	56	-1.11652740577865	-0.118044092801641	0.00501246504394865	0.123100076677024	peak_40000	intron (ENST00000578734, intron 1 of 5)
N6AMT1	21	28812200	28813799	1600	-	58	25	1.14253805269871	-0.134581888954597	0.00501246504394865	0.123100076677024	peak_13443	Intergenic between ENST00000652031 and ENST00000351429
CLDN17	21	30171400	30173399	2000	-	27	56	-1.11652740577865	-0.118044092801641	0.00501246504394865	0.123100076677024	peak_41951	Intergenic between ENST00000286808 and ENST00000399899
COBL	7	51922000	51927799	5800	-	150	82	0.802612147086415	1.30571606518366	0.00501436468487436	0.123100076677024	peak_20072	Intergenic between ENST00000449281 and ENST00000408890
ARHGEF19	1	16177000	16191999	15000	-	235	357	-0.670709798663561	2.65715810021593	0.00503710456468111	0.123315703344397	peak_35300	Intergenic between ENST00000358432 and ENST00000270747
DTHD1	4	36645600	36647999	2400	+	32	64	-1.06473116495322	0.082900478520348	0.0050476994505604	0.123315703344397	peak_42970	Intergenic between ENST00000456874 and ENST00000309447
ACSL1	4	184860600	184862599	2000	-	32	64	-1.06473116495322	0.082900478520348	0.0050476994505604	0.123315703344397	peak_43255	Intergenic between ENST00000505492 and ENST00000515777
SHANK2	11	70897600	70900199	2600	-	32	64	-1.06473116495322	0.082900478520348	0.0050476994505604	0.123315703344397	peak_37196	intron (ENST00000601538, intron 9 of 24)
VRK1	14	97835600	97838199	2600	+	32	64	-1.06473116495322	0.082900478520348	0.0050476994505604	0.123315703344397	peak_38429	Intergenic between ENST00000553683 and ENST00000357195
KATNAL2	18	47031600	47034199	2600	+	32	64	-1.06473116495322	0.082900478520348	0.0050476994505604	0.123315703344397	peak_40068	intron (ENST00000592005, intron 3 of 6)
BMP2	20	6951600	6953999	2400	+	66	30	1.06670063848921	0.0664465940118668	0.0050476994505604	0.123315703344397	peak_12849	Intergenic between ENST00000378827 and ENST00000378789
FAM83D	20	38926400	38930399	4000	+	226	130	0.729535121568022	1.915180487359	0.0050490607269469	0.123315703344397	peak_13099	intron (ENST00000619304, intron 1 of 3)
ZDHHC18	1	26810800	26816199	5400	+	69	118	-0.840676247247353	1.01601111948057	0.0050534441227588	0.123315703344397	peak_35381	Intergenic between ENST00000078527 and ENST00000374142
ADGRL3	4	59258400	59263599	5200	+	124	65	0.862870977721992	1.01527516618763	0.0050534441227588	0.123315703344397	peak_15996	Intergenic between ENST00000514062 and ENST00000512091
YME1L1	10	27150400	27158599	8200	-	664	395	0.681424297463072	3.47717447341367	0.00505612028655609	0.123315703344397	peak_2369	promoter-TSS (ENST00000477432)
SLC35E4	22	30635200	30639599	4400	+	156	86	0.790535383145845	1.36564688779936	0.00505846491952917	0.123315703344397	peak_13785	promoter-TSS (ENST00000343605)
ARHGEF37	5	149578600	149583799	5200	+	327	194	0.685152372801012	2.45968200830909	0.00506484166589389	0.123404880782746	peak_18039	intron (ENST00000505810, intron 1 of 2)
BRINP1	9	119168400	119171599	3200	-	118	58	0.955453805565713	0.913999487035993	0.00509209888653284	0.123912596800341	peak_22821	intron (ENST00000265922, intron 7 of 7)
CATSPERE	1	244582600	244585799	3200	+	46	85	-0.951630955408485	0.515714280621418	0.00509371811479417	0.123912596800341	peak_36367	intron (ENST00000366534, intron 13 of 21)
SLC39A11	17	72715400	72720799	5400	-	71	121	-0.835712020859158	1.05328652499519	0.0050938690877123	0.123912596800341	peak_39823	intron (ENST00000255559, intron 7 of 9)
MAGI1	3	66034600	66044399	9800	-	613	377	0.633418101330507	3.3808809887809	0.00512375094963142	0.124418816778082	peak_14545	promoter-TSS (ENST00000483466)
SMG7	1	183467600	183477199	9600	+	694	429	0.626075034275199	3.56209399719186	0.0051247990256374	0.124418816778082	peak_1646	promoter-TSS (ENST00000440812)
SLC16A3	17	82241800	82248399	6600	+	98	161	-0.783156763129306	1.47739382803345	0.00512818435411022	0.124418816778082	peak_39950	intron (ENST00000583025, intron 1 of 1)
SNRNP70	19	49104200	49110799	6600	+	98	161	-0.783156763129306	1.47739382803345	0.00512818435411022	0.124418816778082	peak_40771	intron (ENST00000595231, intron 9 of 10)
ARHGEF26	3	154119000	154126999	8000	+	520	317	0.64608978837165	3.13966109649206	0.0051283839925932	0.124418816778082	peak_15219	promoter-TSS (ENST00000356448)
NFKBIZ	3	101846800	101855799	9000	+	683	407	0.678955903026567	3.51866326412388	0.00513229637322436	0.124447220605449	peak_14790	intron (ENST00000394054, intron 2 of 12)
BCL7A	12	122026400	122033799	7400	+	100	164	-0.780663168885511	1.50456147842063	0.00514235040537482	0.124499045517764	peak_37868	intron (ENST00000538010, intron 1 of 5)
GALNT7	4	173165200	173175199	10000	+	501	306	0.643333451159272	3.0872993505168	0.00514828345063647	0.124499045517764	peak_16758	promoter-TSS (ENST00000512285)
EIF4A2	3	186782200	186793199	11000	+	962	601	0.610832295701832	4.03770246049365	0.00514906013323786	0.124499045517764	peak_15475	intron (ENST00000426808, intron 8 of 9)
AKIRIN2	6	87698000	87704999	7000	-	563	333	0.68967332992543	3.23699727720408	0.00515294636539683	0.124499045517764	peak_19127	promoter-TSS (ENST00000257787)
STIM2	4	27119400	27120799	1400	+	53	22	1.19624601906028	-0.273784539566825	0.00516186120163096	0.124499045517764	peak_15762	Intergenic between ENST00000473519 and ENST00000361762
TMEM131L	4	153631200	153633199	2000	+	24	51	-1.15098021979054	-0.257273644816512	0.00516186120163096	0.124499045517764	peak_43199	intron (ENST00000409663, intron 31 of 34)
GPC5	13	91439400	91440999	1600	+	53	22	1.19624601906028	-0.273784539566825	0.00516186120163096	0.124499045517764	peak_6016	intron (ENST00000377067, intron 1 of 7)
PCTP	17	55810800	55812199	1400	+	53	22	1.19624601906028	-0.273784539566825	0.00516186120163096	0.124499045517764	peak_9115	intron (ENST00000573500, intron 5 of 5)
ADAMTS5	21	27721800	27723399	1600	-	53	22	1.19624601906028	-0.273784539566825	0.00516186120163096	0.124499045517764	peak_13439	Intergenic between ENST00000652031 and ENST00000351429
CDKN2AIPNL	5	134443800	134449799	6000	-	75	127	-0.826531608950187	1.12506667224858	0.00516514015981048	0.124505002761234	peak_43601	Intergenic between ENST00000395009 and ENST00000512386
SMARCC1	3	47603800	47608399	4600	-	60	105	-0.873696707690918	0.839554229252398	0.00518753288776026	0.124505002761234	peak_42391	intron (ENST00000254480, intron 26 of 27)
RNF225	19	58399600	58404799	5200	+	109	176	-0.758293696887415	1.61326502713399	0.00518841079739679	0.124505002761234	peak_11023	Intergenic between ENST00000601382 and ENST00000306910
PTBP2	1	96711000	96725199	14200	+	552	338	0.639719957053702	3.22787646296855	0.00519029296300636	0.124505002761234	peak_928	promoter-TSS (ENST00000482253)
PPCDC	15	75029200	75034999	5800	+	77	130	-0.822278728688585	1.15966038117565	0.00519646472285114	0.124505002761234	peak_38719	intron (ENST00000564923, intron 2 of 3)
TMEM71	8	132757000	132763199	6200	-	190	107	0.759976354566716	1.65681690140913	0.00520600994436306	0.124505002761234	peak_21938	promoter-TSS (ENST00000522334)
TRAPPC3L	6	116527600	116534799	7200	-	196	111	0.751911235653387	1.70401284459195	0.00522059065651232	0.124505002761234	peak_19346	intron (ENST00000368602, intron 3 of 4)
HEY2	6	125743400	125755599	12200	+	836	503	0.6650767712181	3.81460384028298	0.00522079710106342	0.124505002761234	peak_19415	promoter-TSS (ENST00000368365)
SLC6A14	X	116434400	116439199	4800	+	322	191	0.685400951751834	2.43753515016027	0.00522111716656456	0.124505002761234	peak_23992	promoter-TSS (ENST00000598581)
H3-4	1	228426400	228428999	2600	-	34	67	-1.04357250756607	0.153264689726895	0.00523948426186516	0.124505002761234	peak_36309	Intergenic between ENST00000366696 and ENST00000366695
PKHD1	6	51896600	51898799	2200	-	69	32	1.03796565705814	0.136910978678783	0.00523948426186516	0.124505002761234	peak_18837	intron (ENST00000371117, intron 43 of 66)
CILK1	6	53016200	53018399	2200	-	34	67	-1.04357250756607	0.153264689726895	0.00523948426186516	0.124505002761234	peak_44155	intron (ENST00000350082, intron 7 of 13)
MAP2K5	15	67697400	67700399	3000	+	34	67	-1.04357250756607	0.153264689726895	0.00523948426186516	0.124505002761234	peak_38669	intron (ENST00000178640, intron 15 of 21)
DLG4	17	7200200	7202799	2600	-	34	67	-1.04357250756607	0.153264689726895	0.00523948426186516	0.124505002761234	peak_39350	intron (ENST00000399506, intron 8 of 19)
MATN2	8	98022400	98031999	9600	+	127	202	-0.736684227507546	1.81764281397476	0.00524618863580706	0.124505002761234	peak_45193	intron (ENST00000521689, intron 13 of 18)
CPM	12	68931400	68938399	7000	-	285	168	0.694361830161025	2.25955015116975	0.00525050257631413	0.124505002761234	peak_5025	intron (ENST00000546373, intron 1 of 8)
GRK2	11	67273600	67279399	5800	+	81	136	-0.81436876509801	1.22645441678974	0.0052515469464513	0.124505002761234	peak_37143	intron (ENST00000308595, intron 1 of 20)
LARS1	5	146180800	146184399	3600	-	218	125	0.73409983094964	1.86210588797307	0.00525286316156266	0.124505002761234	peak_18021	promoter-TSS (ENST00000674174)
AL359736.1	13	24159800	24163199	3400	+	218	125	0.73409983094964	1.86210588797307	0.00525286316156266	0.124505002761234	peak_5588	intron (ENST00000382141, intron 3 of 15)
SOX6	11	16602200	16609799	7600	-	458	268	0.70512211071157	2.9348903491073	0.00525333581630919	0.124505002761234	peak_3339	intron (ENST00000530378, intron 4 of 9)
AP002373.1	11	114435000	114445599	10600	+	458	268	0.70512211071157	2.9348903491073	0.00525333581630919	0.124505002761234	peak_4192	intron (ENST00000544347, intron 5 of 6)
CD160	1	145735400	145736799	1400	+	21	46	-1.19404390473553	-0.411383745905484	0.00525817990185899	0.124505002761234	peak_35811	exon (ENST00000616463, exon 3 of 3)
SOX11	2	4980400	4981599	1200	+	48	19	1.26389762344367	-0.427863798259101	0.00525817990185899	0.124505002761234	peak_11063	Intergenic between ENST00000399143 and ENST00000322002
KIF2B	17	53671200	53672399	1200	+	21	46	-1.19404390473553	-0.411383745905484	0.00525817990185899	0.124505002761234	peak_39739	Intergenic between ENST00000575097 and ENST00000268919
DPF3	14	72891200	72895799	4600	-	230	133	0.721947920041584	1.94302192014596	0.00526140554874178	0.124505002761234	peak_6699	promoter-TSS (ENST00000541685)
AC098582.1	4	88590600	88594199	3600	+	261	152	0.711788893176143	2.12729201548259	0.0052625984360591	0.124505002761234	peak_16201	intron (ENST00000512194, intron 1 of 25)
PLCE1	10	94291200	94292399	1200	+	17	41	-1.33130007241082	-0.606620374798591	0.00526378460477631	0.124505002761234	peak_36622	intron (ENST00000371380, intron 22 of 32)
PAX2	10	100857000	100857999	1000	+	18	41	-1.24943670034123	-0.583939344155057	0.00526378460477631	0.124505002761234	peak_36651	Intergenic between ENST00000554172 and ENST00000370271
GOLGA6L6	15	20570200	20571199	1000	-	18	41	-1.24943670034123	-0.583939344155057	0.00526378460477631	0.124505002761234	peak_38496	Intergenic between ENST00000619213 and ENST00000438063
ASCC2	22	29778400	29789199	10800	-	146	229	-0.71662288108208	2.00422773445737	0.00526434367867684	0.124505002761234	peak_42101	TTS (ENST00000542393)
RASA3	13	114045200	114047799	2600	-	41	77	-0.974763564124345	0.369599332125912	0.00526673432151443	0.124505002761234	peak_38139	intron (ENST00000334062, intron 3 of 23)
SAP30BP	17	75705600	75708599	3000	+	41	77	-0.974763564124345	0.369599332125912	0.00526673432151443	0.124505002761234	peak_39863	exon (ENST00000582022, exon 10 of 10)
NFYC	1	40680400	40682399	2000	+	29	59	-1.08903177391758	-0.0374520198297711	0.00526908068171333	0.124505002761234	peak_35496	Intergenic between ENST00000372683 and ENST00000427410
GDF6	8	96052000	96053999	2000	-	61	27	1.10462626305012	-0.0538766341152631	0.00526908068171333	0.124505002761234	peak_21715	Intergenic between ENST00000286688 and ENST00000287020
GP1BA	17	4932600	4934599	2000	+	29	59	-1.08903177391758	-0.0374520198297711	0.00526908068171333	0.124505002761234	peak_39322	promoter-TSS (ENST00000329125)
NUP85	17	75209800	75211999	2200	+	29	59	-1.08903177391758	-0.0374520198297711	0.00526908068171333	0.124505002761234	peak_39848	intron (ENST00000583569, intron 3 of 5)
CHST9	18	27020800	27022799	2000	-	61	27	1.10462626305012	-0.0538766341152631	0.00526908068171333	0.124505002761234	peak_9599	intron (ENST00000618847, intron 4 of 5)
HUNK	21	31917400	31919399	2000	+	29	59	-1.08903177391758	-0.0374520198297711	0.00526908068171333	0.124505002761234	peak_41955	intron (ENST00000270112, intron 1 of 10)
NEURL3	2	96495200	96498999	3800	-	50	91	-0.929924148358942	0.618776313892408	0.00527698978911057	0.124562205152006	peak_41244	TTS (ENST00000435380)
KMT5B	11	68145000	68148799	3800	-	50	91	-0.929924148358942	0.618776313892408	0.00527698978911057	0.124562205152006	peak_37172	Intergenic between ENST00000531341 and ENST00000304363
TEX44	2	231639800	231643999	4200	+	64	111	-0.860858959830093	0.922474245193699	0.00529275205092168	0.124869335288689	peak_41554	Intergenic between ENST00000313965 and ENST00000448874
PPP1CB	2	28748400	28757999	9600	+	677	419	0.62431949176671	3.52713526177959	0.0052985586454435	0.12493211949593	peak_11213	promoter-TSS (ENST00000455580)
ZZZ3	1	77681000	77684999	4000	-	379	227	0.671478413596844	2.67623440218097	0.00530091783021593	0.12493211949593	peak_783	promoter-TSS (ENST00000370798)
PALLD	4	168830400	168839199	8800	+	447	262	0.702710405647639	2.90093138376159	0.00531044714114229	0.125026875845815	peak_16720	intron (ENST00000505667, intron 10 of 21)
COL11A1	1	103045000	103050199	5200	-	151	83	0.794728463920743	1.31795192470361	0.00531793503381533	0.125073423344531	peak_981	intron (ENST00000358392, intron 4 of 66)
STRA6	15	74199000	74205599	6600	-	87	145	-0.803798126961884	1.32118217431451	0.00531793503381533	0.125073423344531	peak_38706	intron (ENST00000323940, intron 1 of 18)
XAB2	19	7627000	7632199	5200	-	450	264	0.701391795630613	2.9110237014573	0.00532961223961545	0.125241141164237	peak_10063	promoter-TSS (ENST00000358368)
DTX3L	3	122562800	122567799	5000	+	357	214	0.670269039337703	2.59102929328452	0.00533058434810773	0.125241141164237	peak_14935	promoter-TSS (ENST00000296161)
KIAA1614	1	180911000	180913799	2800	+	119	62	0.871595564920889	0.954190635260381	0.00533850595966012	0.125353150449381	peak_1627	promoter-TSS (ENST00000367588)
TRPS1	8	115663800	115670999	7200	-	603	358	0.684274174722898	3.33763414789025	0.00534087488916776	0.125353150449381	peak_21836	intron (ENST00000422939, intron 2 of 4)
VPS50	7	93230000	93238599	8600	+	261	146	0.769844273895249	2.10582137431339	0.00534918617498101	0.125483337909425	peak_20432	promoter-TSS (ENST00000544910)
ALOXE3	17	8091200	8097599	6400	-	91	151	-0.797487531467719	1.38104588499716	0.00535314079833444	0.125511243346073	peak_39371	TTS (ENST00000448843)
AC073896.1	12	56309600	56312999	3400	-	52	94	-0.92021477224547	0.667671429011485	0.00535601423709835	0.125513783299106	peak_37655	exon (ENST00000549318, exon 4 of 9)
SLC5A10	17	19012400	19017799	5400	+	68	116	-0.837062249090654	0.993115400397379	0.00538018294133302	0.125841663442182	peak_39443	exon (ENST00000317977, exon 10 of 15)
ATXN7	3	63862200	63865799	3600	+	410	248	0.657285500448176	2.79436490509639	0.00538583490181123	0.125841663442182	peak_14534	promoter-TSS (ENST00000674280)
UCK2	1	165826800	165830199	3400	+	317	188	0.685657414032176	2.41504299298706	0.00538591385948805	0.125841663442182	peak_1515	promoter-TSS (ENST00000367879)
NBPF11	1	148158000	148161799	3800	-	43	80	-0.961315481751626	0.427530352828515	0.00538663976181175	0.125841663442182	peak_35827	Intergenic between ENST00000613531 and ENST00000419275
NAV1	1	201608800	201611999	3200	+	43	80	-0.961315481751626	0.427530352828515	0.00538663976181175	0.125841663442182	peak_36137	Intergenic between ENST00000524951 and ENST00000593583
TNFSF15	9	114800200	114803399	3200	-	43	80	-0.961315481751626	0.427530352828515	0.00538663976181175	0.125841663442182	peak_45632	intron (ENST00000374045, intron 1 of 3)
TOP2B	3	25661000	25667399	6400	-	503	297	0.692131072778777	3.07428433124643	0.00539171773702914	0.125895499752689	peak_14207	promoter-TSS (ENST00000424225)
GOLGA6L6	15	20437000	20443999	7000	-	97	159	-0.779914199712207	1.46079922729303	0.00539484693745247	0.125903800609174	peak_27352	Intergenic before ENST00000619213
CDH6	5	29571200	29573999	2800	+	73	34	1.0319791370536	0.216984900929662	0.00541146920642555	0.126226829505688	peak_17093	Intergenic between ENST00000511822 and ENST00000265071
INPP4B	4	142404800	142407599	2800	-	125	66	0.852461723686232	1.03022292850782	0.00541811388330675	0.126316910832594	peak_16566	intron (ENST00000513000, intron 6 of 26)
CDCA7L	7	21944600	21948799	4200	-	176	98	0.776235757438125	1.54206723323191	0.00542561467537449	0.126426848739527	peak_19868	promoter-TSS (ENST00000457951)
AGBL3	7	135146000	135151599	5600	+	218	120	0.792934877128135	1.84061307077533	0.00543723262315053	0.126632561944612	peak_20785	TTS (ENST00000435976)
HMGCR	5	75335000	75342799	7800	+	511	312	0.643835618108332	3.11547239528162	0.0054498797600555	0.126813347325548	peak_17513	intron (ENST00000511206, intron 1 of 19)
SFR1	10	104119200	104124399	5200	+	262	153	0.707850437471093	2.13423055367601	0.00545350491618175	0.126813347325548	peak_2980	promoter-TSS (ENST00000369729)
HNRNPUL1	19	41296200	41306199	10000	+	145	227	-0.713881110162755	1.99272906478237	0.00547258072239509	0.126813347325548	peak_40658	intron (ENST00000352456, intron 10 of 14)
ATXN7L1	7	105874800	105879399	4600	-	358	215	0.667581071100091	2.59606447928207	0.0054751477419555	0.126813347325548	peak_20568	promoter-TSS (ENST00000419735)
POLR3A	10	77936000	77942799	6800	-	210	120	0.739028304083585	1.80700404474481	0.00547533963417984	0.126813347325548	peak_2731	Intergenic between ENST00000468332 and ENST00000616246
CCDC172	10	116347000	116348799	1800	+	56	24	1.15062701443204	-0.18515388886391	0.00547565945620664	0.126813347325548	peak_3082	intron (ENST00000333254, intron 5 of 8)
RASSF3	12	64635400	64637399	2000	+	56	24	1.15062701443204	-0.18515388886391	0.00547565945620664	0.126813347325548	peak_4988	intron (ENST00000637125, intron 2 of 5)
GLG1	16	74520200	74521999	1800	-	26	54	-1.11836232656794	-0.16876236312071	0.00547565945620664	0.126813347325548	peak_39189	intron (ENST00000205061, intron 2 of 26)
RRAGB	X	55859200	55861199	2000	+	26	54	-1.11836232656794	-0.16876236312071	0.00547565945620664	0.126813347325548	peak_45937	Intergenic between ENST00000262850 and ENST00000468660
EBF1	5	158819400	158824599	5200	-	131	70	0.8352961794796	1.10244935286306	0.00548392260214878	0.126813347325548	peak_18139	intron (ENST00000622875, intron 2 of 9)
SNX19	11	130977800	130981999	4200	-	56	100	-0.902707570861406	0.760754039873889	0.00549239673895542	0.126813347325548	peak_37383	Intergenic between ENST00000533214 and ENST00000374791
GC	4	71667600	71671199	3600	-	45	83	-0.948949246968962	0.483224408495832	0.0054946080405735	0.126813347325548	peak_43027	Intergenic between ENST00000512686 and ENST00000504199
ARID1B	6	156240000	156243599	3600	+	45	83	-0.948949246968962	0.483224408495832	0.0054946080405735	0.126813347325548	peak_44389	Intergenic between ENST00000159060 and ENST00000346085
POU2F3	11	120317000	120319199	2200	+	45	83	-0.948949246968962	0.483224408495832	0.0054946080405735	0.126813347325548	peak_37347	intron (ENST00000260264, intron 12 of 12)
LIPA	10	89299400	89305599	6200	-	346	207	0.673085650407261	2.54513245463543	0.00549735075955288	0.126813347325548	peak_2811	intron (ENST00000371837, intron 2 of 8)
SRGAP2	1	206464400	206466199	1800	+	31	62	-1.06463444992565	0.0388744110531132	0.00549807603843582	0.126813347325548	peak_36206	TTS (ENST00000573034)
SYT5	19	55177400	55179999	2600	-	31	62	-1.06463444992565	0.0388744110531132	0.00549807603843582	0.126813347325548	peak_40870	promoter-TSS (ENST00000354308)
SERPINB9	6	2887200	2892399	5200	-	78	131	-0.814738588130633	1.17321552052525	0.00553805773361916	0.127618047295671	peak_43830	exon (ENST00000380698, exon 7 of 7)
COPS2	15	49150400	49159399	9000	-	464	272	0.70253011624268	2.95454011593792	0.00553858726587222	0.127618047295671	peak_7233	promoter-TSS (ENST00000299259)
DOCK4	7	112203600	112208999	5400	-	571	351	0.634102818270405	3.27866194001883	0.00554670230024058	0.127653969402419	peak_20608	promoter-TSS (ENST00000437633)
PSME4	2	53959600	53962399	2800	-	107	56	0.864956226472369	0.80673710765395	0.00555099575916691	0.127653969402419	peak_11367	intron (ENST00000404125, intron 1 of 46)
ACTN1	14	68919200	68923599	4400	-	59	103	-0.870179765416608	0.813653868849748	0.00555099575916691	0.127653969402419	peak_38339	intron (ENST00000394419, intron 2 of 21)
ARRDC3	5	91378400	91386199	7800	-	876	529	0.65980250025851	3.8838616925678	0.00555656550743807	0.127653969402419	peak_17623	promoter-TSS (ENST00000265138)
RAB19	7	140403600	140404999	1400	+	140	76	0.812619491306787	1.20443288613957	0.00556131613208505	0.127653969402419	peak_20827	promoter-TSS (ENST00000537763)
FOXP4	6	41581200	41584399	3200	+	38	72	-0.987330831438685	0.271692591312487	0.00556545658810774	0.127653969402419	peak_44076	intron (ENST00000373063, intron 3 of 16)
AKR1C3	10	5120000	5122799	2800	+	38	72	-0.987330831438685	0.271692591312487	0.00556545658810774	0.127653969402419	peak_36409	Intergenic between ENST00000380554 and ENST00000648824
FOXI2	10	127666000	127668999	3000	+	76	36	1.00780704993712	0.280620493497675	0.00556545658810774	0.127653969402419	peak_3149	Intergenic between ENST00000398023 and ENST00000388920
FGD6	12	95213800	95221199	7400	-	662	410	0.623318162111989	3.4953265146937	0.00556868186899895	0.127663438079596	peak_5171	promoter-TSS (ENST00000451107)
ASAH1	8	18052000	18052599	600	-	36	13	1.39338140756356	-0.849274908998207	0.00557603072235245	0.127726150291109	peak_21132	Intergenic between ENST00000522275 and ENST00000637790
AIDA	1	222708400	222715399	7000	-	587	349	0.682204887253968	3.29979656815689	0.00557782601743196	0.127726150291109	peak_1930	promoter-TSS (ENST00000340020)
FSTL4	5	133337600	133343799	6200	-	82	137	-0.807254306549762	1.23939864165678	0.00558230052576157	0.127726150291109	peak_43593	intron (ENST00000265342, intron 4 of 15)
AGTRAP	1	11751000	11754599	3600	+	47	86	-0.937538957520303	0.536847865931159	0.00559173048489208	0.127740226557736	peak_35276	Intergenic between ENST00000510878 and ENST00000433342
KIF4B	5	155214400	155218199	3800	+	90	45	0.930402728228882	0.541778186656491	0.00559173048489208	0.127740226557736	peak_18107	Intergenic between ENST00000435029 and ENST00000517913
FREM2	13	38700800	38703599	2800	+	90	45	0.930402728228882	0.541778186656491	0.00559173048489208	0.127740226557736	peak_5688	intron (ENST00000280481, intron 2 of 23)
PRAMEF25	1	13087800	13093199	5400	+	61	106	-0.863559420933211	0.856459912624506	0.00560393668086463	0.127826077295381	peak_35283	Intergenic between ENST00000619661 and ENST00000621994
CRIP2	14	105479400	105483599	4200	+	61	106	-0.863559420933211	0.856459912624506	0.00560393668086463	0.127826077295381	peak_38481	TTS (ENST00000329146)
DOCK9	13	98975200	98980199	5000	-	213	117	0.795968320895295	1.80645822689738	0.00561099031448609	0.127922688274813	peak_6069	intron (ENST00000448493, intron 1 of 52)
ANXA4	2	69740200	69747599	7400	+	455	267	0.701034512865246	2.9270082240738	0.00562263805184429	0.128123888779777	peak_11493	promoter-TSS (ENST00000409920)
C4orf46	4	158669800	158674199	4400	-	350	210	0.668916026609318	2.56318642165082	0.00564282980997488	0.128497867229259	peak_16678	promoter-TSS (ENST00000508457)
ALPL	1	21508200	21512399	4200	+	155	86	0.781265196440773	1.35986003109757	0.00564685212484683	0.128497867229259	peak_210	promoter-TSS (ENST00000374840)
PTN	7	137308000	137309199	1200	-	23	49	-1.15447330854227	-0.313227194606919	0.0056488315511385	0.128497867229259	peak_44869	intron (ENST00000348225, intron 1 of 4)
STXBP5	6	147201400	147208799	7400	+	516	316	0.639508506198003	3.13112980844762	0.0056555260822895	0.128497867229259	peak_19549	promoter-TSS (ENST00000367481)
AC013489.1	15	88464200	88469599	5400	-	406	246	0.654821786666081	2.78125917697977	0.00565817165225462	0.128497867229259	peak_7564	intron (ENST00000649547, intron 7 of 9)
UNC80	2	209788800	209794799	6000	+	159	88	0.78487342426519	1.39470409140489	0.00565886580435513	0.128497867229259	peak_12567	intron (ENST00000673920, intron 6 of 64)
DTWD2	5	118496800	118501399	4600	-	159	88	0.78487342426519	1.39470409140489	0.00565886580435513	0.128497867229259	peak_17793	Intergenic between ENST00000509665 and ENST00000510708
ARIH2	3	48974800	48978199	3400	+	49	89	-0.926977573343048	0.588549195129594	0.00567900500388231	0.128643506943444	peak_42415	intron (ENST00000356401, intron 11 of 15)
ALDH1L1	3	126242000	126245399	3400	-	49	89	-0.926977573343048	0.588549195129594	0.00567900500388231	0.128643506943444	peak_42635	Intergenic between ENST00000511283 and ENST00000296233
CREM	10	35194600	35196799	2200	+	93	47	0.915072713684614	0.592814612467355	0.00567900500388231	0.128643506943444	peak_2420	intron (ENST00000474362, intron 1 of 2)
PRPF8	17	1658400	1661599	3200	-	49	89	-0.926977573343048	0.588549195129594	0.00567900500388231	0.128643506943444	peak_39278	exon (ENST00000304992, exon 31 of 43)
RPP40	6	5003000	5006799	3800	-	168	94	0.7692160845157	1.47852192324658	0.00568692123118404	0.128643506943444	peak_18373	promoter-TSS (ENST00000618533)
C3orf52	3	112086000	112091399	5400	+	328	196	0.674768086817787	2.46800503773132	0.00569230331046656	0.128643506943444	peak_14843	intron (ENST00000480282, intron 1 of 4)
INSIG2	2	118183400	118186999	3600	+	174	98	0.759759679772391	1.53181241825575	0.00569993874878977	0.128643506943444	peak_11914	Intergenic between ENST00000614681 and ENST00000295206
RHOU	1	228982800	228985399	2600	+	33	65	-1.04283670238369	0.111364182866992	0.00570192702462688	0.128643506943444	peak_36315	Intergenic between ENST00000366691 and ENST00000618010
MTRNR2L12	3	96651400	96653999	2600	-	67	31	1.04123694009811	0.0951420606103484	0.00570192702462688	0.128643506943444	peak_14748	Intergenic between ENST00000600213 and ENST00000470610
SMCO1	3	196528600	196530599	2000	-	33	65	-1.04283670238369	0.111364182866992	0.00570192702462688	0.128643506943444	peak_42834	Intergenic between ENST00000452776 and ENST00000332629
WASF1	6	110039000	110041199	2200	-	67	31	1.04123694009811	0.0951420606103484	0.00570192702462688	0.128643506943444	peak_19295	Intergenic between ENST00000275169 and ENST00000392587
NGDN	14	23487600	23490599	3000	+	40	75	-0.972368326146723	0.333605061321105	0.00570312999111003	0.128643506943444	peak_38179	intron (ENST00000556699, intron 2 of 2)
RYR3	15	33781200	33783599	2400	+	40	75	-0.972368326146723	0.333605061321105	0.00570312999111003	0.128643506943444	peak_38531	intron (ENST00000415757, intron 65 of 102)
GDAP1	8	74348600	74352799	4200	+	177	99	0.769775121241109	1.55246197589941	0.00570499331292361	0.128643506943444	peak_21562	intron (ENST00000675821, intron 1 of 4)
TMEM135	11	87035600	87042999	7400	+	385	232	0.662715626927373	2.70210022957154	0.0057094396989359	0.128643506943444	peak_4014	promoter-TSS (ENST00000340353)
DAB2	5	39422000	39427199	5200	-	186	105	0.756490589503524	1.62782140375768	0.00571517889598777	0.128643506943444	peak_17164	intron (ENST00000511792, intron 1 of 2)
TRIM16L	17	18718000	18724399	6400	+	189	107	0.752368306776371	1.65209132007207	0.00571711728893903	0.128643506943444	peak_8659	promoter-TSS (ENST00000395671)
MEIS2	15	36886800	36890799	4000	-	195	111	0.744536531270352	1.69943985921792	0.00571912665253502	0.128643506943444	peak_7114	TTS (ENST00000338564)
MEIS1	2	66425200	66448399	23200	+	2584	1649	0.58024084044372	5.47295877704876	0.00573860812442442	0.128774401443365	peak_11475	promoter-TSS (ENST00000272369)
WDR33	2	127807400	127813599	6200	-	479	293	0.641170884059088	3.02369326386297	0.00573882408586436	0.128774401443365	peak_11992	promoter-TSS (ENST00000436787)
GPD2	2	156435000	156444399	9400	+	479	293	0.641170884059088	3.02369326386297	0.00573882408586436	0.128774401443365	peak_12160	intron (ENST00000415049, intron 1 of 3)
PLCB4	20	9067000	9071599	4600	+	307	182	0.686195537781206	2.3689784992765	0.00574365033206601	0.128774401443365	peak_12853	promoter-TSS (ENST00000407043)
PRIM2	6	58347600	58349599	2000	+	59	26	1.11083239805775	-0.10165116432951	0.00575390375340219	0.128774401443365	peak_18895	Intergenic between ENST00000550475 and ENST00000675091
SETBP1	18	44798600	44800999	2400	+	28	57	-1.08978303551351	-0.0853697729883933	0.00575390375340219	0.128774401443365	peak_40060	intron (ENST00000426838, intron 2 of 3)
CLASP2	3	33657800	33660199	2400	-	96	49	0.900846021658546	0.642107856732808	0.00575734097456134	0.128774401443365	peak_14263	intron (ENST00000468888, intron 7 of 38)
SMLR1	6	130773600	130776999	3400	+	96	49	0.900846021658546	0.642107856732808	0.00575734097456134	0.128774401443365	peak_19448	Intergenic between ENST00000392429 and ENST00000541421
ABCC6	16	16201600	16205399	3800	-	51	92	-0.917173502544852	0.638461447716399	0.00575734097456134	0.128774401443365	peak_38956	exon (ENST00000205557, exon 8 of 31)
STMN2	8	79683600	79684799	1200	+	20	44	-1.20003971531284	-0.473777933727791	0.00575891046057491	0.128774401443365	peak_45162	Intergenic between ENST00000518491 and ENST00000674418
RNF157	17	76238000	76239199	1200	-	20	44	-1.20003971531284	-0.473777933727791	0.00575891046057491	0.128774401443365	peak_28214	promoter-TSS (ENST00000647930)
STOX2	4	183902200	183903199	1000	+	16	39	-1.34615938531993	-0.678284012434241	0.00575898913751391	0.128774401443365	peak_43246	intron (ENST00000513034, intron 1 of 2)
GCNT1	9	76458600	76466999	8400	+	416	253	0.64945539064624	2.81821435399073	0.00576828308746879	0.128868489853472	peak_22527	intron (ENST00000442371, intron 1 of 2)
LITAF	16	11578800	11588199	9400	-	605	374	0.625992658006893	3.36490901604979	0.00576903543789278	0.128868489853472	peak_7822	intron (ENST00000576036, intron 1 of 3)
CDKAL1	6	20532400	20536399	4000	+	295	175	0.685241132688484	2.31231160217609	0.00577360703558271	0.128868489853472	peak_18468	promoter-TSS (ENST00000274695)
SLC5A3	21	34069200	34079999	10800	+	558	344	0.629936983452443	3.24721204651587	0.0057745529688483	0.128868489853472	peak_13486	promoter-TSS (ENST00000381151)
NBAS	2	15559400	15562599	3200	-	351	211	0.666180934248523	2.56831952440568	0.00579661672648973	0.129036504002369	peak_11106	promoter-TSS (ENST00000281513)
PEX2	8	76995800	77001599	5800	-	351	211	0.666180934248523	2.56831952440568	0.00579661672648973	0.129036504002369	peak_21581	intron (ENST00000519956, intron 2 of 4)
KCNRG	13	50078000	50084799	6800	+	633	392	0.623455753772119	3.4309024157302	0.00580084775732862	0.129036504002369	peak_5787	Intergenic between ENST00000312942 and ENST00000400393
EDN1	6	12286600	12297399	10800	+	283	161	0.745561541554688	2.2303570922461	0.00581490567532629	0.129036504002369	peak_18425	promoter-TSS (ENST00000379375)
ATG4C	1	62783000	62785599	2600	+	276	163	0.691646423786476	2.21471033573559	0.0058188990797706	0.129036504002369	peak_676	promoter-TSS (ENST00000317868)
TMEM192	4	165108600	165114599	6000	-	276	163	0.691646423786476	2.21471033573559	0.0058188990797706	0.129036504002369	peak_16700	intron (ENST00000506087, intron 2 of 6)
POLH	6	43599200	43602599	3400	+	42	78	-0.958691402811696	0.392969263241429	0.00582604428013218	0.129036504002369	peak_44114	intron (ENST00000372236, intron 5 of 10)
ANKLE2	12	132724000	132726599	2600	-	42	78	-0.958691402811696	0.392969263241429	0.00582604428013218	0.129036504002369	peak_37923	TTS (ENST00000357997)
SYT7	11	61579800	61591399	11600	-	169	261	-0.694347881465841	2.19959932744414	0.00582643766914582	0.129036504002369	peak_25902	promoter-TSS (ENST00000263846)
FAM53A	4	1586800	1591399	4600	-	73	123	-0.819333302939006	1.082316026753	0.00582739111936022	0.129036504002369	peak_42884	Intergenic between ENST00000422806 and ENST00000489029
ALDH3B2	11	67680600	67685599	5000	-	73	123	-0.819333302939006	1.082316026753	0.00582739111936022	0.129036504002369	peak_37161	promoter-TSS (ENST00000530069)
SLC5A5	19	17870200	17875199	5000	+	129	69	0.833844419394587	1.08121460857391	0.00582739111936022	0.129036504002369	peak_10274	promoter-TSS (ENST00000222248)
RAD9A	11	67384400	67387999	3600	+	53	95	-0.90804790476943	0.686704320664054	0.00582756506002943	0.129036504002369	peak_37149	intron (ENST00000621995, intron 1 of 2)
TRHDE	12	72933000	72936199	3200	+	99	51	0.88760705507056	0.689773044193286	0.00582756506002943	0.129036504002369	peak_5065	Intergenic between ENST00000547300 and ENST00000519948
STC2	5	173291400	173297799	6400	-	75	126	-0.815137840193213	1.11793703535079	0.00585226593140011	0.129520260925458	peak_43763	Intergenic between ENST00000517440 and ENST00000265087
AMOTL2	3	134369200	134376399	7200	-	471	288	0.641700253622268	2.9993205592762	0.00588011229660604	0.129835221901065	peak_15043	intron (ENST00000514516, intron 1 of 9)
C6orf118	6	164436600	164438799	2200	-	71	33	1.03488512894485	0.177503776168778	0.00588300828709783	0.129835221901065	peak_19675	Intergenic between ENST00000544361 and ENST00000230301
GPC6	13	93464000	93466799	2800	+	71	33	1.03488512894485	0.177503776168778	0.00588300828709783	0.129835221901065	peak_6030	intron (ENST00000377047, intron 1 of 8)
MAGEB18	X	26088200	26090599	2400	+	71	33	1.03488512894485	0.177503776168778	0.00588300828709783	0.129835221901065	peak_23356	Intergenic between ENST00000637993 and ENST00000325250
SPANXN4	X	143239400	143241799	2400	+	70	33	1.01445809588493	0.164253458621291	0.00588300828709783	0.129835221901065	peak_24174	Intergenic between ENST00000370504 and ENST00000370503
SPPL2A	15	50763800	50766399	2600	-	249	145	0.711881429752425	2.06004625949088	0.00588558711131151	0.129835221901065	peak_7242	promoter-TSS (ENST00000261854)
SAMD9L	7	93145400	93150399	5000	-	196	107	0.804800872714724	1.68484869451709	0.00588651935742845	0.129835221901065	peak_20431	promoter-TSS (ENST00000318238)
KCNE1B	21	8130200	8134599	4400	-	55	98	-0.899532541646823	0.733385885874191	0.00589042742699534	0.129840308514274	peak_41901	Intergenic between ENST00000617668 and ENST00000622113
BLOC1S6	15	45585600	45589999	4400	+	421	256	0.649688555630302	2.83525509514112	0.00589247082171756	0.129840308514274	peak_7217	promoter-TSS (ENST00000567461)
MYH14	19	50213800	50219799	6000	+	81	135	-0.803731103986726	1.21980861648021	0.00591121203315366	0.130111405424542	peak_40790	intron (ENST00000598205, intron 2 of 41)
NUP62CL	X	107204200	107207399	3200	-	141	77	0.804049502994506	1.21755391096737	0.00591121203315366	0.130111405424542	peak_23938	promoter-TSS (ENST00000372466)
ATP13A4	3	193541600	193558999	17400	-	742	463	0.612536947633593	3.66354851528395	0.0059133730479122	0.130111405424542	peak_15518	intron (ENST00000392443, intron 1 of 29)
TNS3	7	47534000	47541399	7400	-	182	98	0.824564231441007	1.57239976772079	0.00591810528711418	0.130152439531341	peak_20046	intron (ENST00000311160, intron 1 of 30)
EIF4EBP2	10	70402600	70407599	5000	+	408	248	0.650232948940546	2.79007436155593	0.00592877376106953	0.13027540694827	peak_2678	promoter-TSS (ENST00000373218)
DCUN1D4	4	51840800	51846399	5600	+	340	196	0.726587165496939	2.49988727614997	0.00593202152180248	0.13027540694827	peak_15919	promoter-TSS (ENST00000509376)
AC004687.2	17	58407800	58417999	10200	-	695	433	0.614766380551693	3.56860064424274	0.00593230670959805	0.13027540694827	peak_9139	intron (ENST00000648873, intron 1 of 12)
TNFSF10	3	172476800	172479799	3000	-	105	55	0.863705731732258	0.780625919266849	0.0059466080161237	0.130291806342661	peak_15365	Intergenic between ENST00000427970 and ENST00000241261
MGAT4C	12	86263200	86265599	2400	-	105	55	0.863705731732258	0.780625919266849	0.0059466080161237	0.130291806342661	peak_5125	intron (ENST00000621808, intron 4 of 8)
ARHGAP45	19	1081600	1085799	4200	+	57	101	-0.891568048806057	0.778604048513353	0.0059466080161237	0.130291806342661	peak_40177	intron (ENST00000539243, intron 21 of 22)
SAMD12	8	118620000	118622799	2800	-	299	178	0.68015792560619	2.33350373176522	0.00594740533005803	0.130291806342661	peak_21855	promoter-TSS (ENST00000314727)
CFAP45	1	159894800	159901599	6800	-	126	199	-0.726503740803646	1.80009790752981	0.00596697319013602	0.130432610175852	peak_35987	promoter-TSS (ENST00000368099)
HELB	12	66301000	66305599	4600	+	206	118	0.735523067488553	1.78090170855605	0.00597165447947895	0.130432610175852	peak_5007	promoter-TSS (ENST00000247815)
UCK2	1	165825600	165830199	4600	+	343	206	0.667509155785835	2.5347955477821	0.00598276367342541	0.130432610175852	peak_1515	promoter-TSS (ENST00000367879)
DAZAP2	12	51238200	51241399	3200	+	343	206	0.667509155785835	2.5347955477821	0.00598276367342541	0.130432610175852	peak_4808	promoter-TSS (ENST00000449723)
DUS1L	17	82062600	82071399	8800	-	178	274	-0.68964315441808	2.27092287970411	0.00598542221244202	0.130432610175852	peak_9381	promoter-TSS (ENST00000582529)
FAM72C	1	144075000	144078599	3600	-	169	95	0.762524540583777	1.48938279275718	0.00598913669388915	0.130432610175852	peak_1196	Intergenic between ENST00000369175 and ENST00000581164
PLXNA2	1	208270800	208272399	1600	-	54	23	1.15936454608681	-0.237564565675828	0.0059932783196226	0.130432610175852	peak_1832	Intergenic between ENST00000367033 and ENST00000361322
HTR3E	3	184108200	184109799	1600	+	25	52	-1.12034067735149	-0.221326570524168	0.0059932783196226	0.130432610175852	peak_42771	Intergenic between ENST00000440596 and ENST00000471832
ENPP6	4	184290800	184292199	1400	-	25	52	-1.12034067735149	-0.221326570524168	0.0059932783196226	0.130432610175852	peak_43248	Intergenic between ENST00000512353 and ENST00000393593
DUSP22	6	103800	105799	2000	+	25	52	-1.12034067735149	-0.221326570524168	0.0059932783196226	0.130432610175852	peak_43813	Intergenic before ENST00000603296
MAPKAPK5	12	111859000	111860999	2000	+	25	52	-1.12034067735149	-0.221326570524168	0.0059932783196226	0.130432610175852	peak_37817	intron (ENST00000550735, intron 1 of 13)
HSP90AA1	14	102112000	102113599	1600	-	25	52	-1.12034067735149	-0.221326570524168	0.0059932783196226	0.130432610175852	peak_38449	intron (ENST00000334701, intron 1 of 11)
SERF1B	5	69910800	69911599	800	+	60	104	-0.859907016090114	0.830864070807466	0.00599672264631307	0.130432610175852	peak_43446	Intergenic between ENST00000507595 and ENST00000380751
MIPOL1	14	37557200	37560199	3000	+	60	104	-0.859907016090114	0.830864070807466	0.00599672264631307	0.130432610175852	peak_38229	Intergenic between ENST00000537471 and ENST00000250448
OR4C13	11	49763000	49764999	2000	+	62	28	1.07580102719978	-0.0227154774263728	0.00599980811700693	0.130432610175852	peak_3616	Intergenic between ENST00000529648 and ENST00000555099
PTPN9	15	75535200	75537199	2000	-	30	60	-1.06453130746474	-0.00653601726540135	0.00599980811700693	0.130432610175852	peak_38726	intron (ENST00000618819, intron 1 of 12)
PFKFB1	X	54996800	55003799	7000	-	240	135	0.76180148310517	1.98902467079365	0.00600885938173202	0.13056684780066	peak_23548	promoter-TSS (ENST00000545676)
EED	11	86242000	86250599	8600	+	562	335	0.678473359097002	3.23871680100446	0.00602133870140223	0.130570525639129	peak_4007	promoter-TSS (ENST00000263360)
SOX11	2	5745200	5748799	3600	+	46	84	-0.934582070896524	0.504835932084207	0.00603316640133446	0.130570525639129	peak_40950	Intergenic between ENST00000322002 and ENST00000458098
SOX11	2	5844600	5847999	3400	+	88	44	0.930360571761662	0.510344252678263	0.00603316640133446	0.130570525639129	peak_11067	Intergenic between ENST00000322002 and ENST00000458098
TEAD1	11	12857600	12860999	3400	+	46	84	-0.934582070896524	0.504835932084207	0.00603316640133446	0.130570525639129	peak_36848	intron (ENST00000527636, intron 3 of 12)
POLA2	11	65273400	65276999	3600	+	62	107	-0.853680171849274	0.87316949631728	0.00604132882092521	0.130570525639129	peak_37087	intron (ENST00000527850, intron 3 of 15)
SORL1	11	121654400	121656599	2200	+	111	58	0.867325152481221	0.857582307683882	0.00604132882092521	0.130570525639129	peak_4256	Intergenic between ENST00000527934 and ENST00000560104
NDST3	4	118171400	118174399	3000	+	74	35	1.00990112524478	0.242865537512779	0.00604354675642868	0.130570525639129	peak_16396	intron (ENST00000296499, intron 6 of 13)
AFAP1L1	5	149319800	149322799	3000	+	37	70	-0.985101930796193	0.233138592984049	0.00604354675642868	0.130570525639129	peak_43685	intron (ENST00000296721, intron 14 of 18)
OSBP	11	59599200	59601799	2600	-	37	70	-0.985101930796193	0.233138592984049	0.00604354675642868	0.130570525639129	peak_36994	exon (ENST00000263847, exon 7 of 14)
TUBA1B	12	49119800	49122399	2600	-	37	70	-0.985101930796193	0.233138592984049	0.00604354675642868	0.130570525639129	peak_37559	Intergenic between ENST00000550815 and ENST00000336023
SLITRK1	13	82483800	82486599	2800	-	37	70	-0.985101930796193	0.233138592984049	0.00604354675642868	0.130570525639129	peak_38075	Intergenic between ENST00000377104 and ENST00000377084
SEPTIN10	2	109609400	109618599	9200	-	646	401	0.620040049874813	3.46145267563328	0.00605036132715248	0.130594709453839	peak_11824	promoter-TSS (ENST00000356688)
ERO1A	14	52691200	52697399	6200	-	308	177	0.731047057191575	2.35677853510981	0.00605042020579447	0.130594709453839	peak_6534	promoter-TSS (ENST00000556039)
FNDC3B	3	172039200	172043799	4600	+	318	190	0.674942606203324	2.42362656878822	0.00606596935832019	0.130798921414691	peak_15362	promoter-TSS (ENST00000415807)
ZNF202	11	123737000	123743799	6800	-	365	221	0.655820579132904	2.62831795598603	0.0060685259186495	0.130798921414691	peak_4269	promoter-TSS (ENST00000528306)
AQP2	12	49931200	49946599	15400	+	232	349	-0.656549865331224	2.63012548114076	0.0060685259186495	0.130798921414691	peak_37573	Intergenic between ENST00000547871 and ENST00000199280
FOXC1	6	1580400	1584799	4400	+	64	110	-0.847817214021642	0.914269567507746	0.00608093116269143	0.130941948452035	peak_43822	Intergenic between ENST00000645481 and ENST00000645831
FAM83E	19	48606200	48611199	5000	-	64	110	-0.847817214021642	0.914269567507746	0.00608093116269143	0.130941948452035	peak_40760	intron (ENST00000263266, intron 3 of 4)
CP	3	149213800	149222199	8400	-	156	241	-0.694773466289994	2.08545570800113	0.00609284966129822	0.131136383037292	peak_42700	intron (ENST00000264613, intron 1 of 18)
TIPIN	15	66385000	66390199	5200	-	309	184	0.679803025210365	2.3806966102186	0.00609876660383336	0.131201523071661	peak_7377	promoter-TSS (ENST00000570251)
INO80D	2	206082600	206088199	5600	-	476	292	0.63703946754026	3.01628286049993	0.00611267473834191	0.131438432838852	peak_12535	promoter-TSS (ENST00000414320)
[truncated: 40,195 more rows]
