# Supplementary material for: The SMYD3-dependent H3K4me3 status of IGF2 intensifies local Th2 differentiation in CRSwNP via positive feedback
Source: Cell Commun Signal. 2023 Nov 30;21:345. doi: 10.1186/s12964-023-01375-y (PMC10688075; doi:10.1186/s12964-023-01375-y)
Supplement: Supplementary file 4 — Additional file 3. [file 12964_2023_1375_MOESM3_ESM.xls]

Term	Database	ID	Input_number	Background_number	Rich_factor	P_Value	Corrected P_Value	Input	Hyperlink
nervous system development	biological_process	GO:0007399	192	2112	1.82	4.83666045896e-07	0.00383305341373	hsa:55626:AC003002.2|hsa:374:AREG|hsa:55330:BLOC1S4|hsa:79789:CLMN|hsa:2128:EVX1|hsa:8777:MPDZ|hsa:53358:SHC3|hsa:7026:NR2F2|hsa:10090:UST|hsa:10631:POSTN|hsa:57118:CAMK1D|hsa:147495:APCDD1|hsa:83696:TRAPPC9|hsa:2903:GRIN2A|hsa:306:ANXA3|hsa:4487:MSX1|hsa:55755:CDK5RAP2|hsa:2934:GSN|hsa:4901:NRL|hsa:2048:EPHB2|hsa:343472:BARHL2|hsa:223117:SEMA3D|hsa:5986:RFNG|hsa:3084:NRG1|hsa:10858:CYP46A1|hsa:1…	http://amigo.geneontology.org/amigo/term/GO:0007399
movement of cell or subcellular component	biological_process	GO:0006928	160	1715	1.87	1.05634911571e-06	0.00418578337099	hsa:1803:DPP4|hsa:54828:BCAS3|hsa:55330:BLOC1S4|hsa:7135:TNNI1|hsa:2042:EPHA3|hsa:3480:IGF1R|hsa:650:BMP2|hsa:7026:NR2F2|hsa:93233:CCDC114|hsa:4680:CEACAM3|hsa:10631:POSTN|hsa:57118:CAMK1D|hsa:147495:APCDD1|hsa:306:ANXA3|hsa:22858:CILK1|hsa:1907:EDN2|hsa:2734:GLG1|hsa:481:ATP1B1|hsa:2934:GSN|hsa:5328:PLAU|hsa:5144:PDE4D|hsa:22820:COPG1|hsa:2152:F3|hsa:219699:UNC5B|hsa:2736:GLI2|hsa:6361:CCL17|hsa…	http://amigo.geneontology.org/amigo/term/GO:0006928
neurogenesis	biological_process	GO:0022008	132	1396	1.9	4.70033495653e-06	0.00922854798794	hsa:374:AREG|hsa:55330:BLOC1S4|hsa:79789:CLMN|hsa:2128:EVX1|hsa:650:BMP2|hsa:7026:NR2F2|hsa:10090:UST|hsa:10631:POSTN|hsa:57118:CAMK1D|hsa:147495:APCDD1|hsa:83696:TRAPPC9|hsa:2903:GRIN2A|hsa:55755:CDK5RAP2|hsa:2934:GSN|hsa:4901:NRL|hsa:2048:EPHB2|hsa:2736:GLI2|hsa:223117:SEMA3D|hsa:3084:NRG1|hsa:100532736:NBL1|hsa:22999:RIMS1|hsa:10417:SPON2|hsa:1742:DLG4|hsa:4914:NTRK1|hsa:5454:POU3F2|hsa:6280:S…	http://amigo.geneontology.org/amigo/term/GO:0022008
neuron development	biological_process	GO:0048666	96	936	2.06	4.84566025336e-06	0.00922854798794	hsa:374:AREG|hsa:55330:BLOC1S4|hsa:79789:CLMN|hsa:10090:UST|hsa:10631:POSTN|hsa:57118:CAMK1D|hsa:4901:NRL|hsa:219699:UNC5B|hsa:2736:GLI2|hsa:223117:SEMA3D|hsa:3084:NRG1|hsa:100532736:NBL1|hsa:10417:SPON2|hsa:1742:DLG4|hsa:7473:WNT3|hsa:5454:POU3F2|hsa:5362:PLXNA2|hsa:6656:SOX1|hsa:10938:EHD1|hsa:57497:LRFN2|hsa:1268:CNR1|hsa:23303:KIF13B|hsa:6256:RXRA|hsa:2668:GDNF|hsa:26468:LHX6|hsa:26050:SLITRK…	http://amigo.geneontology.org/amigo/term/GO:0048666
neuron differentiation	biological_process	GO:0030182	116	1195	1.95	5.82242775264e-06	0.00922854798794	hsa:374:AREG|hsa:55330:BLOC1S4|hsa:79789:CLMN|hsa:2128:EVX1|hsa:10090:UST|hsa:10631:POSTN|hsa:57118:CAMK1D|hsa:83696:TRAPPC9|hsa:55755:CDK5RAP2|hsa:4901:NRL|hsa:2048:EPHB2|hsa:2736:GLI2|hsa:223117:SEMA3D|hsa:3084:NRG1|hsa:100532736:NBL1|hsa:10417:SPON2|hsa:1742:DLG4|hsa:4914:NTRK1|hsa:5454:POU3F2|hsa:7473:WNT3|hsa:6656:SOX1|hsa:10938:EHD1|hsa:57497:LRFN2|hsa:1268:CNR1|hsa:23303:KIF13B|hsa:6929:TC…	http://amigo.geneontology.org/amigo/term/GO:0030182
generation of neurons	biological_process	GO:0048699	124	1311	1.9	8.74412900969e-06	0.011549537067	hsa:374:AREG|hsa:55330:BLOC1S4|hsa:79789:CLMN|hsa:2128:EVX1|hsa:7026:NR2F2|hsa:10090:UST|hsa:10631:POSTN|hsa:57118:CAMK1D|hsa:83696:TRAPPC9|hsa:55755:CDK5RAP2|hsa:4901:NRL|hsa:2048:EPHB2|hsa:2736:GLI2|hsa:223117:SEMA3D|hsa:3084:NRG1|hsa:100532736:NBL1|hsa:22999:RIMS1|hsa:10417:SPON2|hsa:1742:DLG4|hsa:4914:NTRK1|hsa:5454:POU3F2|hsa:7473:WNT3|hsa:6656:SOX1|hsa:10938:EHD1|hsa:57497:LRFN2|hsa:1268:CN…	http://amigo.geneontology.org/amigo/term/GO:0048699
locomotion	biological_process	GO:0040011	135	1480	1.83	1.81459687711e-05	0.0183830372129	hsa:1803:DPP4|hsa:54828:BCAS3|hsa:2042:EPHA3|hsa:3480:IGF1R|hsa:650:BMP2|hsa:7026:NR2F2|hsa:2596:GAP43|hsa:10631:POSTN|hsa:57118:CAMK1D|hsa:147495:APCDD1|hsa:2903:GRIN2A|hsa:306:ANXA3|hsa:154810:AMOTL1|hsa:1907:EDN2|hsa:2734:GLG1|hsa:481:ATP1B1|hsa:2934:GSN|hsa:5328:PLAU|hsa:5144:PDE4D|hsa:2152:F3|hsa:219699:UNC5B|hsa:5288:PIK3C2G|hsa:2736:GLI2|hsa:6361:CCL17|hsa:685:BTC|hsa:3084:NRG1|hsa:1005327…	http://amigo.geneontology.org/amigo/term/GO:0040011
cell projection organization	biological_process	GO:0030030	115	1217	1.9	1.85570091739e-05	0.0183830372129	hsa:257177:CFAP126|hsa:374:AREG|hsa:54828:BCAS3|hsa:55330:BLOC1S4|hsa:79789:CLMN|hsa:93233:CCDC114|hsa:10090:UST|hsa:10631:POSTN|hsa:57118:CAMK1D|hsa:22858:CILK1|hsa:5454:POU3F2|hsa:9576:SPAG6|hsa:2934:GSN|hsa:124602:KIF19|hsa:219699:UNC5B|hsa:2736:GLI2|hsa:223117:SEMA3D|hsa:200162:SPAG17|hsa:26047:CNTNAP2|hsa:100532736:NBL1|hsa:10417:SPON2|hsa:1742:DLG4|hsa:4914:NTRK1|hsa:286827:TRIM59|hsa:7473:…	http://amigo.geneontology.org/amigo/term/GO:0030030
neuron projection development	biological_process	GO:0031175	82	801	2.05	2.36646570151e-05	0.0208380452049	hsa:1946:EFNA5|hsa:9723:SEMA3E|hsa:2042:EPHA3|hsa:23654:PLXNB2|hsa:7832:BTG2|hsa:374:AREG|hsa:23380:SRGAP2|hsa:2064:ERBB2|hsa:23043:TNIK|hsa:26050:SLITRK5|hsa:1943:EFNA2|hsa:10154:PLXNC1|hsa:2047:EPHB1|hsa:2736:GLI2|hsa:2909:ARHGAP35|hsa:8239:USP9X|hsa:10090:UST|hsa:10631:POSTN|hsa:57118:CAMK1D|hsa:107:ADCY1|hsa:9820:CUL7|hsa:652:BMP4|hsa:23327:NEDD4L|hsa:6478:SIAH2|hsa:6446:SGK1|hsa:6383:SDC2|hs…	http://amigo.geneontology.org/amigo/term/GO:0031175
cell projection morphogenesis	biological_process	GO:0048858	79	778	2.04	4.19857805239e-05	0.0316611716673	hsa:1946:EFNA5|hsa:9723:SEMA3E|hsa:23654:PLXNB2|hsa:6478:SIAH2|hsa:28981:IFT81|hsa:29105:CFAP20|hsa:2064:ERBB2|hsa:23043:TNIK|hsa:26050:SLITRK5|hsa:1943:EFNA2|hsa:10154:PLXNC1|hsa:2047:EPHB1|hsa:2736:GLI2|hsa:9114:ATP6V0D1|hsa:8239:USP9X|hsa:93233:CCDC114|hsa:11190:CEP250|hsa:10090:UST|hsa:10631:POSTN|hsa:4218:RAB8A|hsa:107:ADCY1|hsa:5454:POU3F2|hsa:9820:CUL7|hsa:23327:NEDD4L|hsa:6446:SGK1|hsa:63…	http://amigo.geneontology.org/amigo/term/GO:0048858
mesenchyme development	biological_process	GO:0060485	33	236	2.81	4.39461057843e-05	0.0316611716673	hsa:9723:SEMA3E|hsa:2042:EPHA3|hsa:54796:BNC2|hsa:348262:MCRIP1|hsa:1277:COL1A1|hsa:1601:DAB2|hsa:1908:EDN3|hsa:23414:ZFPM2|hsa:2022:ENG|hsa:9820:CUL7|hsa:652:BMP4|hsa:753:LDLRAD4|hsa:4487:MSX1|hsa:10509:SEMA4B|hsa:650:BMP2|hsa:4488:MSX2|hsa:55223:TRIM62|hsa:3911:LAMA5|hsa:2294:FOXF1|hsa:8313:AXIN2|hsa:223117:SEMA3D|hsa:10736:SIX2|hsa:3084:NRG1|hsa:6664:SOX11|hsa:5979:RET|hsa:4851:NOTCH1|hsa:5076…	http://amigo.geneontology.org/amigo/term/GO:0060485
cell part morphogenesis	biological_process	GO:0032990	80	798	2.01	5.56527999196e-05	0.0367540366135	hsa:1946:EFNA5|hsa:9723:SEMA3E|hsa:23654:PLXNB2|hsa:6478:SIAH2|hsa:28981:IFT81|hsa:29105:CFAP20|hsa:2064:ERBB2|hsa:23043:TNIK|hsa:26050:SLITRK5|hsa:5789:PTPRD|hsa:10154:PLXNC1|hsa:2047:EPHB1|hsa:2736:GLI2|hsa:9114:ATP6V0D1|hsa:8239:USP9X|hsa:93233:CCDC114|hsa:11190:CEP250|hsa:10090:UST|hsa:10631:POSTN|hsa:4218:RAB8A|hsa:107:ADCY1|hsa:5454:POU3F2|hsa:9820:CUL7|hsa:23327:NEDD4L|hsa:6446:SGK1|hsa:63…	http://amigo.geneontology.org/amigo/term/GO:0032990
neuron projection morphogenesis	biological_process	GO:0048812	59	541	2.19	6.4703765955e-05	0.0394444111687	hsa:1946:EFNA5|hsa:9723:SEMA3E|hsa:23654:PLXNB2|hsa:6478:SIAH2|hsa:23380:SRGAP2|hsa:2064:ERBB2|hsa:23043:TNIK|hsa:26050:SLITRK5|hsa:1943:EFNA2|hsa:10154:PLXNC1|hsa:2047:EPHB1|hsa:2736:GLI2|hsa:8239:USP9X|hsa:10090:UST|hsa:10631:POSTN|hsa:4218:RAB8A|hsa:107:ADCY1|hsa:9820:CUL7|hsa:23327:NEDD4L|hsa:6446:SGK1|hsa:6383:SDC2|hsa:10509:SEMA4B|hsa:23114:NFASC|hsa:2596:GAP43|hsa:5362:PLXNA2|hsa:2048:EPHB…	http://amigo.geneontology.org/amigo/term/GO:0048812
chemotaxis	biological_process	GO:0006935	58	534	2.18	8.18105624703e-05	0.0426323072366	hsa:1946:EFNA5|hsa:9723:SEMA3E|hsa:23654:PLXNB2|hsa:6478:SIAH2|hsa:1901:S1PR1|hsa:1943:EFNA2|hsa:1908:EDN3|hsa:9732:DOCK4|hsa:10154:PLXNC1|hsa:214:ALCAM|hsa:57118:CAMK1D|hsa:2022:ENG|hsa:79902:NUP85|hsa:5362:PLXNA2|hsa:652:BMP4|hsa:1907:EDN2|hsa:10509:SEMA4B|hsa:23114:NFASC|hsa:301:ANXA1|hsa:2596:GAP43|hsa:5328:PLAU|hsa:23162:MAPK8IP3|hsa:5144:PDE4D|hsa:57007:ACKR3|hsa:2621:GAS6|hsa:2152:F3|hsa:2…	http://amigo.geneontology.org/amigo/term/GO:0006935
taxis	biological_process	GO:0042330	58	535	2.18	8.56151442928e-05	0.0426323072366	hsa:1946:EFNA5|hsa:9723:SEMA3E|hsa:23654:PLXNB2|hsa:6478:SIAH2|hsa:1901:S1PR1|hsa:1943:EFNA2|hsa:1908:EDN3|hsa:9732:DOCK4|hsa:10154:PLXNC1|hsa:214:ALCAM|hsa:57118:CAMK1D|hsa:2022:ENG|hsa:79902:NUP85|hsa:5362:PLXNA2|hsa:652:BMP4|hsa:1907:EDN2|hsa:10509:SEMA4B|hsa:23114:NFASC|hsa:301:ANXA1|hsa:2596:GAP43|hsa:5328:PLAU|hsa:23162:MAPK8IP3|hsa:5144:PDE4D|hsa:57007:ACKR3|hsa:2621:GAS6|hsa:2152:F3|hsa:2…	http://amigo.geneontology.org/amigo/term/GO:0042330
cell morphogenesis involved in differentiation	biological_process	GO:0000904	73	721	2.03	8.60715351149e-05	0.0426323072366	hsa:1946:EFNA5|hsa:9723:SEMA3E|hsa:2042:EPHA3|hsa:23654:PLXNB2|hsa:6478:SIAH2|hsa:351:APP|hsa:23380:SRGAP2|hsa:1277:COL1A1|hsa:23043:TNIK|hsa:26050:SLITRK5|hsa:1943:EFNA2|hsa:10154:PLXNC1|hsa:2047:EPHB1|hsa:2736:GLI2|hsa:80781:COL18A1|hsa:8239:USP9X|hsa:10090:UST|hsa:10631:POSTN|hsa:374462:PTPRQ|hsa:2064:ERBB2|hsa:107:ADCY1|hsa:9820:CUL7|hsa:652:BMP4|hsa:753:LDLRAD4|hsa:6446:SGK1|hsa:6383:SDC2|hs…	http://amigo.geneontology.org/amigo/term/GO:0000904
sulfotransferase activity	molecular_function	GO:0008146	13	53	4.92	9.20860645903e-05	0.042928356581	hsa:6817:SULT1A1|hsa:9957:HS3ST1|hsa:83539:CHST9|hsa:9348:NDST3|hsa:3340:NDST1|hsa:9951:HS3ST4|hsa:64377:CHST8|hsa:6783:SULT1E1|hsa:64711:HS3ST6|hsa:6820:SULT2B1|hsa:9653:AC093155.3|hsa:10090:UST|hsa:9955:HS3ST3A1	http://amigo.geneontology.org/amigo/term/GO:0008146
regulation of cell differentiation	biological_process	GO:0045595	130	1484	1.76	0.000126886908835	0.0558654862511	hsa:23240:TMEM131L|hsa:2309:FOXO3|hsa:374:AREG|hsa:2042:EPHA3|hsa:650:BMP2|hsa:23654:PLXNB2|hsa:10090:UST|hsa:10631:POSTN|hsa:57118:CAMK1D|hsa:28951:TRIB2|hsa:4487:MSX1|hsa:2734:GLG1|hsa:55755:CDK5RAP2|hsa:150356:CHADL|hsa:140685:ZBTB46|hsa:2736:GLI2|hsa:8313:AXIN2|hsa:6361:CCL17|hsa:3084:NRG1|hsa:100532736:NBL1|hsa:22999:RIMS1|hsa:4914:NTRK1|hsa:5454:POU3F2|hsa:685:BTC|hsa:7473:WNT3|hsa:2302:FOX…	http://amigo.geneontology.org/amigo/term/GO:0045595
cell morphogenesis involved in neuron differentiation	biological_process	GO:0048667	54	498	2.18	0.000145224321383	0.0571278902246	hsa:1946:EFNA5|hsa:9723:SEMA3E|hsa:23654:PLXNB2|hsa:6478:SIAH2|hsa:2064:ERBB2|hsa:23043:TNIK|hsa:26050:SLITRK5|hsa:1943:EFNA2|hsa:10154:PLXNC1|hsa:2047:EPHB1|hsa:2736:GLI2|hsa:8239:USP9X|hsa:10090:UST|hsa:214:ALCAM|hsa:374462:PTPRQ|hsa:107:ADCY1|hsa:9820:CUL7|hsa:6446:SGK1|hsa:6383:SDC2|hsa:10509:SEMA4B|hsa:23114:NFASC|hsa:2596:GAP43|hsa:5362:PLXNA2|hsa:2048:EPHB2|hsa:23162:MAPK8IP3|hsa:4218:RAB8…	http://amigo.geneontology.org/amigo/term/GO:0048667
cell motility	biological_process	GO:0048870	115	1288	1.79	0.000152307813848	0.0571278902246	hsa:1803:DPP4|hsa:54828:BCAS3|hsa:2042:EPHA3|hsa:3480:IGF1R|hsa:650:BMP2|hsa:10631:POSTN|hsa:57118:CAMK1D|hsa:147495:APCDD1|hsa:306:ANXA3|hsa:154810:AMOTL1|hsa:1907:EDN2|hsa:2734:GLG1|hsa:481:ATP1B1|hsa:2934:GSN|hsa:5328:PLAU|hsa:5144:PDE4D|hsa:2152:F3|hsa:343472:BARHL2|hsa:6361:CCL17|hsa:685:BTC|hsa:3084:NRG1|hsa:100532736:NBL1|hsa:7026:NR2F2|hsa:5454:POU3F2|hsa:2302:FOXJ1|hsa:6280:S100A9|hsa:53…	http://amigo.geneontology.org/amigo/term/GO:0048870
localization of cell	biological_process	GO:0051674	115	1288	1.79	0.000152307813848	0.0571278902246	hsa:1803:DPP4|hsa:54828:BCAS3|hsa:2042:EPHA3|hsa:3480:IGF1R|hsa:650:BMP2|hsa:10631:POSTN|hsa:57118:CAMK1D|hsa:147495:APCDD1|hsa:306:ANXA3|hsa:154810:AMOTL1|hsa:1907:EDN2|hsa:2734:GLG1|hsa:481:ATP1B1|hsa:2934:GSN|hsa:5328:PLAU|hsa:5144:PDE4D|hsa:2152:F3|hsa:343472:BARHL2|hsa:6361:CCL17|hsa:685:BTC|hsa:3084:NRG1|hsa:100532736:NBL1|hsa:7026:NR2F2|hsa:5454:POU3F2|hsa:2302:FOXJ1|hsa:6280:S100A9|hsa:53…	http://amigo.geneontology.org/amigo/term/GO:0051674
cell morphogenesis	biological_process	GO:0000902	106	1170	1.82	0.000164125869755	0.0571278902246	hsa:301:ANXA1|hsa:93233:CCDC114|hsa:10090:UST|hsa:10631:POSTN|hsa:22858:CILK1|hsa:286827:TRIM59|hsa:2934:GSN|hsa:219699:UNC5B|hsa:2736:GLI2|hsa:8313:AXIN2|hsa:223117:SEMA3D|hsa:5789:PTPRD|hsa:3084:NRG1|hsa:100532736:NBL1|hsa:10417:SPON2|hsa:1742:DLG4|hsa:7473:WNT3|hsa:5454:POU3F2|hsa:5362:PLXNA2|hsa:2302:FOXJ1|hsa:5314:PKHD1|hsa:10938:EHD1|hsa:1956:EGFR|hsa:57497:LRFN2|hsa:23303:KIF13B|hsa:64446:…	http://amigo.geneontology.org/amigo/term/GO:0000902
heparan sulfate sulfotransferase activity	molecular_function	GO:0034483	7	15	9.37	0.000171332140358	0.0571278902246	hsa:9957:HS3ST1|hsa:3340:NDST1|hsa:9348:NDST3|hsa:9653:AC093155.3|hsa:9951:HS3ST4|hsa:64711:HS3ST6|hsa:9955:HS3ST3A1	http://amigo.geneontology.org/amigo/term/GO:0034483
regulation of neuron differentiation	biological_process	GO:0045664	58	551	2.11	0.000173005598157	0.0571278902246	hsa:1946:EFNA5|hsa:9723:SEMA3E|hsa:2042:EPHA3|hsa:23654:PLXNB2|hsa:10300:KATNB1|hsa:23043:TNIK|hsa:10154:PLXNC1|hsa:2736:GLI2|hsa:2909:ARHGAP35|hsa:10090:UST|hsa:57118:CAMK1D|hsa:6657:SOX2|hsa:9820:CUL7|hsa:652:BMP4|hsa:23327:NEDD4L|hsa:6446:SGK1|hsa:6383:SDC2|hsa:10509:SEMA4B|hsa:392255:GDF6|hsa:650:BMP2|hsa:55755:CDK5RAP2|hsa:5362:PLXNA2|hsa:2048:EPHB2|hsa:22999:RIMS1|hsa:7070:THY1|hsa:2896:GRN…	http://amigo.geneontology.org/amigo/term/GO:0045664
axon development	biological_process	GO:0061564	49	444	2.22	0.000196580654739	0.0610336097418	hsa:1946:EFNA5|hsa:9723:SEMA3E|hsa:2042:EPHA3|hsa:23654:PLXNB2|hsa:6478:SIAH2|hsa:2064:ERBB2|hsa:26050:SLITRK5|hsa:1943:EFNA2|hsa:10154:PLXNC1|hsa:2047:EPHB1|hsa:2736:GLI2|hsa:8239:USP9X|hsa:10090:UST|hsa:214:ALCAM|hsa:107:ADCY1|hsa:5362:PLXNA2|hsa:1600:DAB1|hsa:10509:SEMA4B|hsa:23114:NFASC|hsa:2596:GAP43|hsa:4218:RAB8A|hsa:219699:UNC5B|hsa:23162:MAPK8IP3|hsa:2048:EPHB2|hsa:7070:THY1|hsa:343472:B…	http://amigo.geneontology.org/amigo/term/GO:0061564
cell migration	biological_process	GO:0016477	106	1177	1.81	0.000200236448364	0.0610336097418	hsa:1803:DPP4|hsa:54828:BCAS3|hsa:2042:EPHA3|hsa:3480:IGF1R|hsa:301:ANXA1|hsa:10631:POSTN|hsa:57118:CAMK1D|hsa:147495:APCDD1|hsa:306:ANXA3|hsa:154810:AMOTL1|hsa:1907:EDN2|hsa:2734:GLG1|hsa:481:ATP1B1|hsa:2934:GSN|hsa:5328:PLAU|hsa:5144:PDE4D|hsa:2152:F3|hsa:343472:BARHL2|hsa:6361:CCL17|hsa:3084:NRG1|hsa:100532736:NBL1|hsa:7026:NR2F2|hsa:5454:POU3F2|hsa:2302:FOXJ1|hsa:6280:S100A9|hsa:5362:PLXNA2|h…	http://amigo.geneontology.org/amigo/term/GO:0016477
mesenchymal cell differentiation	biological_process	GO:0048762	26	183	2.85	0.000212958701856	0.0625073226743	hsa:9723:SEMA3E|hsa:2042:EPHA3|hsa:1277:COL1A1|hsa:1601:DAB2|hsa:1908:EDN3|hsa:9820:CUL7|hsa:652:BMP4|hsa:753:LDLRAD4|hsa:4487:MSX1|hsa:10509:SEMA4B|hsa:650:BMP2|hsa:4488:MSX2|hsa:55223:TRIM62|hsa:3911:LAMA5|hsa:8313:AXIN2|hsa:223117:SEMA3D|hsa:10736:SIX2|hsa:3084:NRG1|hsa:6664:SOX11|hsa:5979:RET|hsa:4851:NOTCH1|hsa:5076:PAX2|hsa:4254:KITLG|hsa:348262:MCRIP1|hsa:1910:EDNRB|hsa:2668:GDNF	http://amigo.geneontology.org/amigo/term/GO:0048762
regulation of nervous system development	biological_process	GO:0051960	73	749	1.96	0.000242214008283	0.0685552148442	hsa:9369:NRXN3|hsa:1946:EFNA5|hsa:9723:SEMA3E|hsa:2042:EPHA3|hsa:23654:PLXNB2|hsa:430:ASCL2|hsa:6929:TCF3|hsa:392255:GDF6|hsa:10300:KATNB1|hsa:23043:TNIK|hsa:26050:SLITRK5|hsa:10154:PLXNC1|hsa:2047:EPHB1|hsa:2736:GLI2|hsa:2909:ARHGAP35|hsa:10090:UST|hsa:57118:CAMK1D|hsa:6657:SOX2|hsa:9820:CUL7|hsa:652:BMP4|hsa:4763:NF1|hsa:23327:NEDD4L|hsa:6446:SGK1|hsa:6383:SDC2|hsa:10509:SEMA4B|hsa:375790:AGRN|…	http://amigo.geneontology.org/amigo/term/GO:0051960
receptor complex	cellular_component	GO:0043235	38	319	2.39	0.000254894874803	0.0696566166487	hsa:2892:GRIA3|hsa:23654:PLXNB2|hsa:1742:DLG4|hsa:2064:ERBB2|hsa:1601:DAB2|hsa:26050:SLITRK5|hsa:3480:IGF1R|hsa:3953:LEPR|hsa:214:ALCAM|hsa:54472:TOLLIP|hsa:2903:GRIN2A|hsa:650:BMP2|hsa:2022:ENG|hsa:920:CD4|hsa:162514:TRPV3|hsa:2565:GABRG1|hsa:960:CD44|hsa:7186:TRAF2|hsa:2906:GRIN2D|hsa:4041:LRP5|hsa:3667:IRS1|hsa:5979:RET|hsa:5362:PLXNA2|hsa:4851:NOTCH1|hsa:926:CD8B2|hsa:116444:GRIN3B|hsa:4915:N…	http://amigo.geneontology.org/amigo/term/GO:0043235
regulation of cell development	biological_process	GO:0060284	78	818	1.91	0.00028092845961	0.0742119347469	hsa:1946:EFNA5|hsa:9723:SEMA3E|hsa:2042:EPHA3|hsa:23654:PLXNB2|hsa:348262:MCRIP1|hsa:430:ASCL2|hsa:6929:TCF3|hsa:23380:SRGAP2|hsa:1277:COL1A1|hsa:23043:TNIK|hsa:10154:PLXNC1|hsa:2736:GLI2|hsa:2909:ARHGAP35|hsa:5754:PTK7|hsa:10090:UST|hsa:10631:POSTN|hsa:57118:CAMK1D|hsa:23768:FLRT2|hsa:6657:SOX2|hsa:9820:CUL7|hsa:652:BMP4|hsa:4763:NF1|hsa:23327:NEDD4L|hsa:6446:SGK1|hsa:6383:SDC2|hsa:10509:SEMA4B|…	http://amigo.geneontology.org/amigo/term/GO:0060284
regulation of cell morphogenesis involved in differentiation	biological_process	GO:0010769	39	334	2.34	0.00030625677868	0.0782930635818	hsa:1946:EFNA5|hsa:9723:SEMA3E|hsa:2042:EPHA3|hsa:23654:PLXNB2|hsa:1277:COL1A1|hsa:23043:TNIK|hsa:10154:PLXNC1|hsa:10090:UST|hsa:10631:POSTN|hsa:9820:CUL7|hsa:753:LDLRAD4|hsa:6446:SGK1|hsa:6383:SDC2|hsa:10509:SEMA4B|hsa:650:BMP2|hsa:2048:EPHB2|hsa:55223:TRIM62|hsa:7070:THY1|hsa:343472:BARHL2|hsa:8313:AXIN2|hsa:223117:SEMA3D|hsa:1601:DAB2|hsa:3084:NRG1|hsa:10458:BAIAP2|hsa:1600:DAB1|hsa:5979:RET|h…	http://amigo.geneontology.org/amigo/term/GO:0010769
apical plasma membrane	cellular_component	GO:0016324	35	290	2.42	0.000349689801264	0.0866028648443	hsa:3778:KCNMA1|hsa:8777:MPDZ|hsa:1803:DPP4|hsa:257177:CFAP126|hsa:23043:TNIK|hsa:9114:ATP6V0D1|hsa:5172:SLC26A4|hsa:66002:CYP4F12|hsa:154810:AMOTL1|hsa:53905:DUOX1|hsa:9351:SLC9A3R2|hsa:301:ANXA1|hsa:481:ATP1B1|hsa:6569:SLC34A1|hsa:5144:PDE4D|hsa:7070:THY1|hsa:151056:PLB1|hsa:55107:ANO1|hsa:6520:SLC3A2|hsa:3753:KCNE1B|hsa:3084:NRG1|hsa:50506:DUOX2|hsa:2028:ENPEP|hsa:3320:HSP90AA1|hsa:6550:SLC9A3…	http://amigo.geneontology.org/amigo/term/GO:0016324
axonogenesis	biological_process	GO:0007409	45	409	2.21	0.000367935784914	0.0879508692707	hsa:1946:EFNA5|hsa:9723:SEMA3E|hsa:23654:PLXNB2|hsa:6478:SIAH2|hsa:2064:ERBB2|hsa:26050:SLITRK5|hsa:1943:EFNA2|hsa:10154:PLXNC1|hsa:2047:EPHB1|hsa:2736:GLI2|hsa:8239:USP9X|hsa:10090:UST|hsa:214:ALCAM|hsa:107:ADCY1|hsa:5362:PLXNA2|hsa:1600:DAB1|hsa:10509:SEMA4B|hsa:23114:NFASC|hsa:2596:GAP43|hsa:4218:RAB8A|hsa:219699:UNC5B|hsa:23162:MAPK8IP3|hsa:2048:EPHB2|hsa:343472:BARHL2|hsa:223117:SEMA3D|hsa:3…	http://amigo.geneontology.org/amigo/term/GO:0007409
regulation of chondrocyte differentiation	biological_process	GO:0032330	11	46	4.8	0.000377328650499	0.0879508692707	hsa:652:BMP4|hsa:2736:GLI2|hsa:8313:AXIN2|hsa:10736:SIX2|hsa:2734:GLG1|hsa:4094:MAF|hsa:392255:GDF6|hsa:150356:CHADL|hsa:55553:SOX6|hsa:91461:PKDCC|hsa:7704:ZBTB16	http://amigo.geneontology.org/amigo/term/GO:0032330
regulation of cartilage development	biological_process	GO:0061035	13	63	4.14	0.000400390911907	0.0906599421961	hsa:652:BMP4|hsa:2736:GLI2|hsa:8313:AXIN2|hsa:3952:LEP|hsa:10736:SIX2|hsa:2734:GLG1|hsa:4094:MAF|hsa:392255:GDF6|hsa:650:BMP2|hsa:150356:CHADL|hsa:55553:SOX6|hsa:91461:PKDCC|hsa:7704:ZBTB16	http://amigo.geneontology.org/amigo/term/GO:0061035
regulation of neurogenesis	biological_process	GO:0050767	65	663	1.97	0.000439862147684	0.0968307644555	hsa:1946:EFNA5|hsa:9723:SEMA3E|hsa:2042:EPHA3|hsa:23654:PLXNB2|hsa:430:ASCL2|hsa:6929:TCF3|hsa:23380:SRGAP2|hsa:10300:KATNB1|hsa:23043:TNIK|hsa:10154:PLXNC1|hsa:2736:GLI2|hsa:2909:ARHGAP35|hsa:10090:UST|hsa:57118:CAMK1D|hsa:6657:SOX2|hsa:9820:CUL7|hsa:652:BMP4|hsa:4763:NF1|hsa:23327:NEDD4L|hsa:6446:SGK1|hsa:6383:SDC2|hsa:10509:SEMA4B|hsa:392255:GDF6|hsa:650:BMP2|hsa:55755:CDK5RAP2|hsa:5362:PLXNA2…	http://amigo.geneontology.org/amigo/term/GO:0050767
kidney development	biological_process	GO:0001822	32	262	2.45	0.000506300190698	0.107030357207	hsa:255738:PCSK9|hsa:5310:PKD1|hsa:1028:CDKN1C|hsa:51196:PLCE1|hsa:4763:NF1|hsa:2200:FBN1|hsa:652:BMP4|hsa:650:BMP2|hsa:6569:SLC34A1|hsa:7704:ZBTB16|hsa:3911:LAMA5|hsa:2736:GLI2|hsa:9788:MTSS1|hsa:10736:SIX2|hsa:6664:SOX11|hsa:2028:ENPEP|hsa:403:ARL3|hsa:23371:TNS2|hsa:5979:RET|hsa:4851:NOTCH1|hsa:359:AQP2|hsa:4643:MYO1E|hsa:4311:MME|hsa:2302:FOXJ1|hsa:9245:GCNT3|hsa:27031:NPHP3|hsa:5076:PAX2|hsa…	http://amigo.geneontology.org/amigo/term/GO:0001822
regulation of neuron projection development	biological_process	GO:0010975	44	404	2.19	0.000513205498281	0.107030357207	hsa:1946:EFNA5|hsa:9723:SEMA3E|hsa:2042:EPHA3|hsa:23654:PLXNB2|hsa:10300:KATNB1|hsa:23043:TNIK|hsa:2909:ARHGAP35|hsa:10090:UST|hsa:57118:CAMK1D|hsa:9820:CUL7|hsa:652:BMP4|hsa:23327:NEDD4L|hsa:6446:SGK1|hsa:6383:SDC2|hsa:10509:SEMA4B|hsa:5362:PLXNA2|hsa:2048:EPHB2|hsa:22999:RIMS1|hsa:7070:THY1|hsa:2896:GRN|hsa:343472:BARHL2|hsa:223117:SEMA3D|hsa:3084:NRG1|hsa:10458:BAIAP2|hsa:1809:DPYSL3|hsa:22876…	http://amigo.geneontology.org/amigo/term/GO:0010975
cell adhesion	biological_process	GO:0007155	121	1421	1.71	0.00056107024193	0.108481219562	hsa:23240:TMEM131L|hsa:1803:DPP4|hsa:54828:BCAS3|hsa:55330:BLOC1S4|hsa:8777:MPDZ|hsa:650:BMP2|hsa:222256:CDHR3|hsa:23654:PLXNB2|hsa:10631:POSTN|hsa:2022:ENG|hsa:481:ATP1B1|hsa:246:ALOX15|hsa:5328:PLAU|hsa:2736:GLI2|hsa:53942:CNTN5|hsa:9080:CLDN9|hsa:3084:NRG1|hsa:10417:SPON2|hsa:8839:CCN5|hsa:129684:CNTNAP5|hsa:1010:CDH12|hsa:926:CD8B2|hsa:6280:S100A9|hsa:2302:FOXJ1|hsa:5291:PIK3CB|hsa:29126:CD27…	http://amigo.geneontology.org/amigo/term/GO:0007155
circulatory system development	biological_process	GO:0072359	84	919	1.83	0.000562324256797	0.108481219562	hsa:9369:NRXN3|hsa:9723:SEMA3E|hsa:4000:LMNA|hsa:3952:LEP|hsa:148:ADRA1A|hsa:51196:PLCE1|hsa:2200:FBN1|hsa:1277:COL1A1|hsa:3340:NDST1|hsa:1901:S1PR1|hsa:5310:PKD1|hsa:5607:MAP2K5|hsa:7135:TNNI1|hsa:2047:EPHB1|hsa:80781:COL18A1|hsa:23414:ZFPM2|hsa:3953:LEPR|hsa:341640:FREM2|hsa:5754:PTK7|hsa:4763:NF1|hsa:5764:PTN|hsa:2022:ENG|hsa:285590:SH3PXD2B|hsa:9820:CUL7|hsa:652:BMP4|hsa:306:ANXA3|hsa:7127:TN…	http://amigo.geneontology.org/amigo/term/GO:0072359
cardiovascular system development	biological_process	GO:0072358	84	919	1.83	0.000562324256797	0.108481219562	hsa:9369:NRXN3|hsa:9723:SEMA3E|hsa:4000:LMNA|hsa:3952:LEP|hsa:148:ADRA1A|hsa:51196:PLCE1|hsa:2200:FBN1|hsa:1277:COL1A1|hsa:3340:NDST1|hsa:1901:S1PR1|hsa:5310:PKD1|hsa:5607:MAP2K5|hsa:7135:TNNI1|hsa:2047:EPHB1|hsa:80781:COL18A1|hsa:23414:ZFPM2|hsa:3953:LEPR|hsa:341640:FREM2|hsa:5754:PTK7|hsa:4763:NF1|hsa:5764:PTN|hsa:2022:ENG|hsa:285590:SH3PXD2B|hsa:9820:CUL7|hsa:652:BMP4|hsa:306:ANXA3|hsa:7127:TN…	http://amigo.geneontology.org/amigo/term/GO:0072358
positive regulation of cell differentiation	biological_process	GO:0045597	76	814	1.87	0.000576860754421	0.108481219562	hsa:285590:SH3PXD2B|hsa:1946:EFNA5|hsa:4000:LMNA|hsa:23654:PLXNB2|hsa:3952:LEP|hsa:6929:TCF3|hsa:140685:ZBTB46|hsa:1277:COL1A1|hsa:1601:DAB2|hsa:3727:JUND|hsa:3356:HTR2A|hsa:1908:EDN3|hsa:2042:EPHA3|hsa:650:BMP2|hsa:2909:ARHGAP35|hsa:91461:PKDCC|hsa:1002:CDH4|hsa:57118:CAMK1D|hsa:6657:SOX2|hsa:7473:WNT3|hsa:652:BMP4|hsa:1051:CEBPB|hsa:23327:NEDD4L|hsa:6446:SGK1|hsa:392255:GDF6|hsa:301:ANXA1|hsa:6…	http://amigo.geneontology.org/amigo/term/GO:0045597
cell development	biological_process	GO:0048468	153	1870	1.64	0.000595533238535	0.108481219562	hsa:2309:FOXO3|hsa:374:AREG|hsa:55330:BLOC1S4|hsa:79789:CLMN|hsa:2042:EPHA3|hsa:10090:UST|hsa:10631:POSTN|hsa:57118:CAMK1D|hsa:2022:ENG|hsa:4487:MSX1|hsa:9576:SPAG6|hsa:55755:CDK5RAP2|hsa:2934:GSN|hsa:133308:SLC9B2|hsa:4901:NRL|hsa:5144:PDE4D|hsa:219699:UNC5B|hsa:2736:GLI2|hsa:8313:AXIN2|hsa:223117:SEMA3D|hsa:3084:NRG1|hsa:4094:MAF|hsa:100532736:NBL1|hsa:22999:RIMS1|hsa:10417:SPON2|hsa:1742:DLG4|…	http://amigo.geneontology.org/amigo/term/GO:0048468
axon	cellular_component	GO:0030424	45	420	2.15	0.000610416596556	0.108481219562	hsa:2892:GRIA3|hsa:26047:CNTNAP2|hsa:55330:BLOC1S4|hsa:747:DAGLA|hsa:10300:KATNB1|hsa:2047:EPHB1|hsa:9114:ATP6V0D1|hsa:4763:NF1|hsa:214:ALCAM|hsa:5413:SEPTIN5|hsa:3756:KCNH1|hsa:253559:CADM2|hsa:306:ANXA3|hsa:3356:HTR2A|hsa:6328:SCN3A|hsa:23114:NFASC|hsa:2596:GAP43|hsa:2048:EPHB2|hsa:23162:MAPK8IP3|hsa:1837:DTNA|hsa:4311:MME|hsa:3084:NRG1|hsa:348980:HCN1|hsa:134:ADORA1|hsa:6687:SPG7|hsa:50488:MIN…	http://amigo.geneontology.org/amigo/term/GO:0030424
renal system development	biological_process	GO:0072001	33	277	2.39	0.000618600413052	0.108481219562	hsa:255738:PCSK9|hsa:5310:PKD1|hsa:1028:CDKN1C|hsa:51196:PLCE1|hsa:4763:NF1|hsa:2200:FBN1|hsa:652:BMP4|hsa:650:BMP2|hsa:6569:SLC34A1|hsa:7704:ZBTB16|hsa:3911:LAMA5|hsa:2294:FOXF1|hsa:2736:GLI2|hsa:9788:MTSS1|hsa:10736:SIX2|hsa:6664:SOX11|hsa:2028:ENPEP|hsa:403:ARL3|hsa:23371:TNS2|hsa:5979:RET|hsa:4851:NOTCH1|hsa:359:AQP2|hsa:4643:MYO1E|hsa:4311:MME|hsa:2302:FOXJ1|hsa:9245:GCNT3|hsa:27031:NPHP3|hs…	http://amigo.geneontology.org/amigo/term/GO:0072001
apical part of cell	cellular_component	GO:0045177	40	360	2.23	0.000629670170329	0.108481219562	hsa:3778:KCNMA1|hsa:8777:MPDZ|hsa:1803:DPP4|hsa:257177:CFAP126|hsa:23043:TNIK|hsa:9114:ATP6V0D1|hsa:5172:SLC26A4|hsa:66002:CYP4F12|hsa:154810:AMOTL1|hsa:6520:SLC3A2|hsa:53905:DUOX1|hsa:9351:SLC9A3R2|hsa:301:ANXA1|hsa:481:ATP1B1|hsa:6569:SLC34A1|hsa:4301:AFDN|hsa:5144:PDE4D|hsa:7070:THY1|hsa:10913:EDAR|hsa:151056:PLB1|hsa:55107:ANO1|hsa:92840:REEP6|hsa:3753:KCNE1B|hsa:3084:NRG1|hsa:50506:DUOX2|hsa…	http://amigo.geneontology.org/amigo/term/GO:0045177
biological adhesion	biological_process	GO:0022610	121	1428	1.7	0.000661171315511	0.108561083216	hsa:23240:TMEM131L|hsa:1803:DPP4|hsa:54828:BCAS3|hsa:55330:BLOC1S4|hsa:8777:MPDZ|hsa:650:BMP2|hsa:222256:CDHR3|hsa:23654:PLXNB2|hsa:10631:POSTN|hsa:2022:ENG|hsa:481:ATP1B1|hsa:246:ALOX15|hsa:5328:PLAU|hsa:2736:GLI2|hsa:53942:CNTN5|hsa:9080:CLDN9|hsa:3084:NRG1|hsa:10417:SPON2|hsa:8839:CCN5|hsa:129684:CNTNAP5|hsa:1010:CDH12|hsa:926:CD8B2|hsa:6280:S100A9|hsa:2302:FOXJ1|hsa:5291:PIK3CB|hsa:29126:CD27…	http://amigo.geneontology.org/amigo/term/GO:0022610
transferase activity, transferring sulfur-containing groups	molecular_function	GO:0016782	13	67	3.89	0.000665882267196	0.108561083216	hsa:6817:SULT1A1|hsa:9957:HS3ST1|hsa:83539:CHST9|hsa:9348:NDST3|hsa:3340:NDST1|hsa:9951:HS3ST4|hsa:64377:CHST8|hsa:6783:SULT1E1|hsa:64711:HS3ST6|hsa:6820:SULT2B1|hsa:9653:AC093155.3|hsa:10090:UST|hsa:9955:HS3ST3A1	http://amigo.geneontology.org/amigo/term/GO:0016782
cellular component morphogenesis	biological_process	GO:0032989	108	1250	1.73	0.000676049394915	0.108561083216	hsa:301:ANXA1|hsa:93233:CCDC114|hsa:10090:UST|hsa:10631:POSTN|hsa:22858:CILK1|hsa:286827:TRIM59|hsa:2934:GSN|hsa:219699:UNC5B|hsa:2736:GLI2|hsa:8313:AXIN2|hsa:223117:SEMA3D|hsa:5789:PTPRD|hsa:3084:NRG1|hsa:100532736:NBL1|hsa:10417:SPON2|hsa:1742:DLG4|hsa:4914:NTRK1|hsa:5454:POU3F2|hsa:7473:WNT3|hsa:2302:FOXJ1|hsa:5314:PKHD1|hsa:10938:EHD1|hsa:1956:EGFR|hsa:57497:LRFN2|hsa:23303:KIF13B|hsa:64446:D…	http://amigo.geneontology.org/amigo/term/GO:0032989
urogenital system development	biological_process	GO:0001655	36	314	2.3	0.000684927969815	0.108561083216	hsa:255738:PCSK9|hsa:5310:PKD1|hsa:650:BMP2|hsa:51196:PLCE1|hsa:4763:NF1|hsa:2200:FBN1|hsa:652:BMP4|hsa:301:ANXA1|hsa:6569:SLC34A1|hsa:2048:EPHB2|hsa:7704:ZBTB16|hsa:3911:LAMA5|hsa:2294:FOXF1|hsa:2736:GLI2|hsa:9788:MTSS1|hsa:10736:SIX2|hsa:6664:SOX11|hsa:2028:ENPEP|hsa:403:ARL3|hsa:23371:TNS2|hsa:1028:CDKN1C|hsa:5979:RET|hsa:4851:NOTCH1|hsa:359:AQP2|hsa:4643:MYO1E|hsa:4311:MME|hsa:2302:FOXJ1|hsa:…	http://amigo.geneontology.org/amigo/term/GO:0001655
main axon	cellular_component	GO:0044304	12	59	4.08	0.000737695917677	0.113587230012	hsa:134:ADORA1|hsa:3756:KCNH1|hsa:3084:NRG1|hsa:351:APP|hsa:23114:NFASC|hsa:747:DAGLA|hsa:23303:KIF13B|hsa:1742:DLG4|hsa:23162:MAPK8IP3|hsa:1740:DLG2|hsa:26047:CNTNAP2|hsa:7122:CLDN5	http://amigo.geneontology.org/amigo/term/GO:0044304
enzyme linked receptor protein signaling pathway	biological_process	GO:0007167	85	942	1.81	0.000745304222158	0.113587230012	hsa:1946:EFNA5|hsa:2200:FBN1|hsa:2042:EPHA3|hsa:3667:IRS1|hsa:3952:LEP|hsa:374:AREG|hsa:4641:MYO1C|hsa:2734:GLG1|hsa:2064:ERBB2|hsa:84335:AKT1S1|hsa:6862:TBXT|hsa:10076:PTPRU|hsa:8997:KALRN|hsa:2047:EPHB1|hsa:64283:ARHGEF28|hsa:8287:USP9Y|hsa:3480:IGF1R|hsa:53358:SHC3|hsa:8239:USP9X|hsa:6664:SOX11|hsa:51196:PLCE1|hsa:1001:CDH3|hsa:5764:PTN|hsa:2022:ENG|hsa:1956:EGFR|hsa:652:BMP4|hsa:753:LDLRAD4|h…	http://amigo.geneontology.org/amigo/term/GO:0007167
branching morphogenesis of an epithelial tube	biological_process	GO:0048754	21	147	2.87	0.000767905933002	0.114823670171	hsa:3911:LAMA5|hsa:2294:FOXF1|hsa:652:BMP4|hsa:2736:GLI2|hsa:374:AREG|hsa:5087:PBX1|hsa:5076:PAX2|hsa:10736:SIX2|hsa:9723:SEMA3E|hsa:5310:PKD1|hsa:6926:TBX3|hsa:650:BMP2|hsa:9620:CELSR1|hsa:5499:PPP1CA|hsa:4041:LRP5|hsa:4488:MSX2|hsa:2668:GDNF|hsa:2297:FOXD1|hsa:4851:NOTCH1|hsa:2022:ENG|hsa:1969:EPHA2	http://amigo.geneontology.org/amigo/term/GO:0048754
positive regulation of neuron differentiation	biological_process	GO:0045666	35	307	2.29	0.00087926425798	0.129040171194	hsa:1946:EFNA5|hsa:2042:EPHA3|hsa:23654:PLXNB2|hsa:5979:RET|hsa:2909:ARHGAP35|hsa:57118:CAMK1D|hsa:9820:CUL7|hsa:652:BMP4|hsa:23327:NEDD4L|hsa:6446:SGK1|hsa:392255:GDF6|hsa:650:BMP2|hsa:22999:RIMS1|hsa:2896:GRN|hsa:2736:GLI2|hsa:339479:BRINP3|hsa:3084:NRG1|hsa:6664:SOX11|hsa:10458:BAIAP2|hsa:100532736:NBL1|hsa:1809:DPYSL3|hsa:10300:KATNB1|hsa:4914:NTRK1|hsa:1600:DAB1|hsa:11075:STMN2|hsa:5789:PTPR…	http://amigo.geneontology.org/amigo/term/GO:0045666
mesenchymal cell development	biological_process	GO:0014031	23	171	2.7	0.000930853360136	0.134127506892	hsa:9723:SEMA3E|hsa:2042:EPHA3|hsa:1277:COL1A1|hsa:1601:DAB2|hsa:1908:EDN3|hsa:9820:CUL7|hsa:753:LDLRAD4|hsa:4487:MSX1|hsa:10509:SEMA4B|hsa:650:BMP2|hsa:4488:MSX2|hsa:55223:TRIM62|hsa:3911:LAMA5|hsa:8313:AXIN2|hsa:223117:SEMA3D|hsa:3084:NRG1|hsa:6664:SOX11|hsa:5979:RET|hsa:4851:NOTCH1|hsa:4254:KITLG|hsa:348262:MCRIP1|hsa:1910:EDNRB|hsa:2668:GDNF	http://amigo.geneontology.org/amigo/term/GO:0014031
eye morphogenesis	biological_process	GO:0048592	20	140	2.87	0.00101036946868	0.14298532213	hsa:5764:PTN|hsa:4915:NTRK2|hsa:1969:EPHA2|hsa:6656:SOX1|hsa:128408:BHLHE23|hsa:4763:NF1|hsa:5076:PAX2|hsa:4041:LRP5|hsa:6664:SOX11|hsa:652:BMP4|hsa:7287:TULP1|hsa:2047:EPHB1|hsa:220:ALDH1A3|hsa:2048:EPHB2|hsa:356:FASLG|hsa:4901:NRL|hsa:348980:HCN1|hsa:84465:MEGF11|hsa:2200:FBN1|hsa:7070:THY1	http://amigo.geneontology.org/amigo/term/GO:0048592
forebrain development	biological_process	GO:0030900	39	360	2.17	0.00111631234805	0.155206585233	hsa:26468:LHX6|hsa:23380:SRGAP2|hsa:3340:NDST1|hsa:26050:SLITRK5|hsa:1943:EFNA2|hsa:220:ALDH1A3|hsa:2909:ARHGAP35|hsa:10460:TACC3|hsa:4763:NF1|hsa:83696:TRAPPC9|hsa:5764:PTN|hsa:652:BMP4|hsa:306:ANXA3|hsa:7832:BTG2|hsa:4487:MSX1|hsa:650:BMP2|hsa:6926:TBX3|hsa:2048:EPHB2|hsa:3624:INHBA|hsa:4301:AFDN|hsa:84750:FUT10|hsa:493:ATP2B4|hsa:2736:GLI2|hsa:6657:SOX2|hsa:3084:NRG1|hsa:50506:DUOX2|hsa:1600:D…	http://amigo.geneontology.org/amigo/term/GO:0030900
gliogenesis	biological_process	GO:0042063	28	231	2.43	0.0012047941759	0.164620583517	hsa:374:AREG|hsa:23380:SRGAP2|hsa:10319:LAMC3|hsa:650:BMP2|hsa:4763:NF1|hsa:147495:APCDD1|hsa:430:ASCL2|hsa:652:BMP4|hsa:1600:DAB1|hsa:301:ANXA1|hsa:2596:GAP43|hsa:2934:GSN|hsa:4301:AFDN|hsa:6657:SOX2|hsa:3084:NRG1|hsa:6664:SOX11|hsa:2064:ERBB2|hsa:4851:NOTCH1|hsa:5454:POU3F2|hsa:6280:S100A9|hsa:4915:NTRK2|hsa:26011:TENM4|hsa:5076:PAX2|hsa:5764:PTN|hsa:25:ABL1|hsa:7099:AL160272.2|hsa:7161:TP73|hs…	http://amigo.geneontology.org/amigo/term/GO:0042063
sensory organ development	biological_process	GO:0007423	50	500	2.01	0.0012643716677	0.169832974009	hsa:285590:SH3PXD2B|hsa:84440:RAB11FIP4|hsa:54796:BNC2|hsa:2200:FBN1|hsa:2047:EPHB1|hsa:22926:ATF6|hsa:220:ALDH1A3|hsa:9935:MAFB|hsa:2909:ARHGAP35|hsa:341640:FREM2|hsa:4763:NF1|hsa:374462:PTPRQ|hsa:50506:DUOX2|hsa:6657:SOX2|hsa:5764:PTN|hsa:652:BMP4|hsa:4487:MSX1|hsa:9351:SLC9A3R2|hsa:64072:CDH23|hsa:4094:MAF|hsa:650:BMP2|hsa:1889:ECE1|hsa:2048:EPHB2|hsa:3624:INHBA|hsa:4901:NRL|hsa:493:ATP2B4|hsa…	http://amigo.geneontology.org/amigo/term/GO:0007423
positive regulation of nervous system development	biological_process	GO:0051962	45	438	2.06	0.00131918106764	0.174241832684	hsa:9369:NRXN3|hsa:1946:EFNA5|hsa:2042:EPHA3|hsa:23654:PLXNB2|hsa:6929:TCF3|hsa:392255:GDF6|hsa:10300:KATNB1|hsa:26050:SLITRK5|hsa:2047:EPHB1|hsa:2909:ARHGAP35|hsa:57118:CAMK1D|hsa:9820:CUL7|hsa:652:BMP4|hsa:23327:NEDD4L|hsa:6446:SGK1|hsa:375790:AGRN|hsa:650:BMP2|hsa:2048:EPHB2|hsa:22999:RIMS1|hsa:23768:FLRT2|hsa:2896:GRN|hsa:2736:GLI2|hsa:339479:BRINP3|hsa:5754:PTK7|hsa:3084:NRG1|hsa:6664:SOX11|…	http://amigo.geneontology.org/amigo/term/GO:0051962
negative regulation of cell differentiation	biological_process	GO:0045596	58	607	1.92	0.00146756817448	0.190663570209	hsa:1946:EFNA5|hsa:9723:SEMA3E|hsa:1048:CEACAM5|hsa:430:ASCL2|hsa:374:AREG|hsa:23380:SRGAP2|hsa:23414:ZFPM2|hsa:650:BMP2|hsa:9935:MAFB|hsa:4763:NF1|hsa:10631:POSTN|hsa:6657:SOX2|hsa:28951:TRIB2|hsa:652:BMP4|hsa:753:LDLRAD4|hsa:223117:SEMA3D|hsa:4487:MSX1|hsa:10509:SEMA4B|hsa:301:ANXA1|hsa:55755:CDK5RAP2|hsa:2048:EPHB2|hsa:150356:CHADL|hsa:3624:INHBA|hsa:7704:ZBTB16|hsa:55223:TRIM62|hsa:7070:THY1|…	http://amigo.geneontology.org/amigo/term/GO:0045596
regulation of cell motility	biological_process	GO:2000145	66	714	1.86	0.00156784578363	0.200406094117	hsa:134:ADORA1|hsa:9723:SEMA3E|hsa:4000:LMNA|hsa:23654:PLXNB2|hsa:102:ADAM10|hsa:4641:MYO1C|hsa:29105:CFAP20|hsa:1277:COL1A1|hsa:1601:DAB2|hsa:1901:S1PR1|hsa:10076:PTPRU|hsa:1908:EDN3|hsa:9732:DOCK4|hsa:3480:IGF1R|hsa:650:BMP2|hsa:59352:LGR6|hsa:4763:NF1|hsa:10631:POSTN|hsa:57118:CAMK1D|hsa:2022:ENG|hsa:1956:EGFR|hsa:652:BMP4|hsa:306:ANXA3|hsa:154810:AMOTL1|hsa:1907:EDN2|hsa:6446:SGK1|hsa:10509:S…	http://amigo.geneontology.org/amigo/term/GO:2000145
morphogenesis of a branching epithelium	biological_process	GO:0061138	23	179	2.58	0.00160009954675	0.201282363619	hsa:9723:SEMA3E|hsa:374:AREG|hsa:5499:PPP1CA|hsa:5310:PKD1|hsa:2022:ENG|hsa:652:BMP4|hsa:650:BMP2|hsa:84870:RSPO3|hsa:4488:MSX2|hsa:3911:LAMA5|hsa:2294:FOXF1|hsa:2736:GLI2|hsa:10736:SIX2|hsa:4041:LRP5|hsa:4851:NOTCH1|hsa:6926:TBX3|hsa:5076:PAX2|hsa:9620:CELSR1|hsa:2668:GDNF|hsa:6256:RXRA|hsa:2297:FOXD1|hsa:5087:PBX1|hsa:1969:EPHA2	http://amigo.geneontology.org/amigo/term/GO:0061138
anatomical structure maturation	biological_process	GO:0071695	10	48	4.18	0.0017024328897	0.207910844001	hsa:162466:PHOSPHO1|hsa:1901:S1PR1|hsa:3952:LEP|hsa:51083:GAL|hsa:5076:PAX2|hsa:5979:RET|hsa:650:BMP2|hsa:4488:MSX2|hsa:1001:CDH3|hsa:26057:ANKRD17	http://amigo.geneontology.org/amigo/term/GO:0071695
cell projection part	cellular_component	GO:0044463	81	918	1.77	0.00171117561403	0.207910844001	hsa:2892:GRIA3|hsa:1803:DPP4|hsa:257177:CFAP126|hsa:26047:CNTNAP2|hsa:4641:MYO1C|hsa:29105:CFAP20|hsa:747:DAGLA|hsa:23095:KIF1B|hsa:5310:PKD1|hsa:8492:PRSS12|hsa:83715:ESPN|hsa:2047:EPHB1|hsa:2736:GLI2|hsa:9114:ATP6V0D1|hsa:8239:USP9X|hsa:5499:PPP1CA|hsa:55626:AC003002.2|hsa:93233:CCDC114|hsa:5413:SEPTIN5|hsa:5172:SLC26A4|hsa:3756:KCNH1|hsa:22858:CILK1|hsa:1769:DNAH8|hsa:2521:FUS|hsa:9576:SPAG6|h…	http://amigo.geneontology.org/amigo/term/GO:0044463
plasma membrane region	cellular_component	GO:0098590	82	932	1.77	0.00173149724972	0.207910844001	hsa:1946:EFNA5|hsa:8777:MPDZ|hsa:1048:CEACAM5|hsa:1803:DPP4|hsa:257177:CFAP126|hsa:2892:GRIA3|hsa:4641:MYO1C|hsa:23380:SRGAP2|hsa:3756:KCNH1|hsa:23043:TNIK|hsa:5310:PKD1|hsa:117247:SLC16A10|hsa:3753:KCNE1B|hsa:9114:ATP6V0D1|hsa:3953:LEPR|hsa:6573:SLC19A1|hsa:441509:GLRA4|hsa:4907:NT5E|hsa:5172:SLC26A4|hsa:66002:CYP4F12|hsa:2903:GRIN2A|hsa:1742:DLG4|hsa:3356:HTR2A|hsa:3778:KCNMA1|hsa:53905:DUOX1|h…	http://amigo.geneontology.org/amigo/term/GO:0098590
response to UV-A	biological_process	GO:0070141	4	6	13.38	0.00177784456033	0.210289822994	hsa:1956:EGFR|hsa:4311:MME|hsa:595:CCND1|hsa:10715:CERS1	http://amigo.geneontology.org/amigo/term/GO:0070141
regulation of cellular component movement	biological_process	GO:0051270	70	773	1.82	0.00186707846262	0.217222329406	hsa:134:ADORA1|hsa:9723:SEMA3E|hsa:4000:LMNA|hsa:23654:PLXNB2|hsa:102:ADAM10|hsa:4641:MYO1C|hsa:29105:CFAP20|hsa:1277:COL1A1|hsa:1601:DAB2|hsa:1901:S1PR1|hsa:10076:PTPRU|hsa:5607:MAP2K5|hsa:1908:EDN3|hsa:9732:DOCK4|hsa:3480:IGF1R|hsa:650:BMP2|hsa:59352:LGR6|hsa:4763:NF1|hsa:10631:POSTN|hsa:57118:CAMK1D|hsa:2022:ENG|hsa:1956:EGFR|hsa:652:BMP4|hsa:306:ANXA3|hsa:154810:AMOTL1|hsa:1907:EDN2|hsa:6446:…	http://amigo.geneontology.org/amigo/term/GO:0051270
cell-cell adhesion via plasma-membrane adhesion molecules	biological_process	GO:0098742	26	216	2.42	0.00191868303576	0.217222329406	hsa:120114:FAT3|hsa:5310:PKD1|hsa:253559:CADM2|hsa:222256:CDHR3|hsa:214:ALCAM|hsa:1010:CDH12|hsa:11122:PTPRT|hsa:5099:PCDH7|hsa:64072:CDH23|hsa:650:BMP2|hsa:57526:PCDH19|hsa:26285:CLDN17|hsa:9080:CLDN9|hsa:5979:RET|hsa:1600:DAB1|hsa:7122:CLDN5|hsa:60437:CDH26|hsa:5789:PTPRD|hsa:1007:CDH9|hsa:5291:PIK3CB|hsa:5607:MAP2K5|hsa:1002:CDH4|hsa:9620:CELSR1|hsa:1005:CDH7|hsa:1001:CDH3|hsa:1004:CDH6	http://amigo.geneontology.org/amigo/term/GO:0098742
axon guidance	biological_process	GO:0007411	26	216	2.42	0.00191868303576	0.217222329406	hsa:1946:EFNA5|hsa:9723:SEMA3E|hsa:23654:PLXNB2|hsa:6478:SIAH2|hsa:1943:EFNA2|hsa:2047:EPHB1|hsa:1002:CDH4|hsa:214:ALCAM|hsa:10509:SEMA4B|hsa:23114:NFASC|hsa:2596:GAP43|hsa:4914:NTRK1|hsa:2048:EPHB2|hsa:23162:MAPK8IP3|hsa:219699:UNC5B|hsa:2736:GLI2|hsa:223117:SEMA3D|hsa:10417:SPON2|hsa:2064:ERBB2|hsa:5362:PLXNA2|hsa:5588:PRKCQ|hsa:23768:FLRT2|hsa:7473:WNT3|hsa:10154:PLXNC1|hsa:351:APP|hsa:2297:FO…	http://amigo.geneontology.org/amigo/term/GO:0007411
neuron projection guidance	biological_process	GO:0097485	26	217	2.4	0.00203228161774	0.22527019495	hsa:1946:EFNA5|hsa:9723:SEMA3E|hsa:23654:PLXNB2|hsa:6478:SIAH2|hsa:1943:EFNA2|hsa:2047:EPHB1|hsa:1002:CDH4|hsa:214:ALCAM|hsa:10509:SEMA4B|hsa:23114:NFASC|hsa:2596:GAP43|hsa:4914:NTRK1|hsa:2048:EPHB2|hsa:23162:MAPK8IP3|hsa:219699:UNC5B|hsa:2736:GLI2|hsa:223117:SEMA3D|hsa:10417:SPON2|hsa:2064:ERBB2|hsa:5362:PLXNA2|hsa:5588:PRKCQ|hsa:23768:FLRT2|hsa:7473:WNT3|hsa:10154:PLXNC1|hsa:351:APP|hsa:2297:FO…	http://amigo.geneontology.org/amigo/term/GO:0097485
developmental growth	biological_process	GO:0048589	54	565	1.92	0.00206603132981	0.22527019495	hsa:1946:EFNA5|hsa:9723:SEMA3E|hsa:2309:FOXO3|hsa:54796:BNC2|hsa:3952:LEP|hsa:374:AREG|hsa:1901:S1PR1|hsa:2736:GLI2|hsa:1028:CDKN1C|hsa:3953:LEPR|hsa:8239:USP9X|hsa:91461:PKDCC|hsa:10154:PLXNC1|hsa:10631:POSTN|hsa:6657:SOX2|hsa:148:ADRA1A|hsa:5081:PAX7|hsa:652:BMP4|hsa:23327:NEDD4L|hsa:5454:POU3F2|hsa:10509:SEMA4B|hsa:375790:AGRN|hsa:301:ANXA1|hsa:2596:GAP43|hsa:2934:GSN|hsa:346007:EYS|hsa:5328:P…	http://amigo.geneontology.org/amigo/term/GO:0048589
anatomical structure morphogenesis	biological_process	GO:0009653	193	2513	1.54	0.00207504406705	0.22527019495	hsa:374:AREG|hsa:54828:BCAS3|hsa:5499:PPP1CA|hsa:7135:TNNI1|hsa:650:BMP2|hsa:7026:NR2F2|hsa:93233:CCDC114|hsa:10090:UST|hsa:10631:POSTN|hsa:2022:ENG|hsa:2811:GP1BA|hsa:162466:PHOSPHO1|hsa:306:ANXA3|hsa:22858:CILK1|hsa:4487:MSX1|hsa:2734:GLG1|hsa:1889:ECE1|hsa:2934:GSN|hsa:84870:RSPO3|hsa:5328:PLAU|hsa:4901:NRL|hsa:2152:F3|hsa:3853:KRT6A|hsa:219699:UNC5B|hsa:343472:BARHL2|hsa:8313:AXIN2|hsa:223117…	http://amigo.geneontology.org/amigo/term/GO:0009653
vasculogenesis	biological_process	GO:0001570	12	68	3.54	0.00214636283507	0.229863857674	hsa:2294:FOXF1|hsa:4915:NTRK2|hsa:9820:CUL7|hsa:4643:MYO1E|hsa:6862:TBXT|hsa:23414:ZFPM2|hsa:57178:ZMIZ1|hsa:4851:NOTCH1|hsa:154796:AMOT|hsa:57007:ACKR3|hsa:2022:ENG|hsa:1969:EPHA2	http://amigo.geneontology.org/amigo/term/GO:0001570
ureter development	biological_process	GO:0072189	5	12	8.36	0.00223493174994	0.235385806041	hsa:2294:FOXF1|hsa:652:BMP4|hsa:27031:NPHP3|hsa:5076:PAX2|hsa:5979:RET	http://amigo.geneontology.org/amigo/term/GO:0072189
cell surface	cellular_component	GO:0009986	66	726	1.82	0.00225732760367	0.235385806041	hsa:1946:EFNA5|hsa:1901:S1PR1|hsa:23654:PLXNB2|hsa:1803:DPP4|hsa:374:AREG|hsa:2346:FOLH1|hsa:255738:PCSK9|hsa:5310:PKD1|hsa:650:BMP2|hsa:9388:LIPG|hsa:1048:CEACAM5|hsa:4907:NT5E|hsa:214:ALCAM|hsa:2022:ENG|hsa:81623:DEFB126|hsa:3756:KCNH1|hsa:5764:PTN|hsa:2903:GRIN2A|hsa:84440:RAB11FIP4|hsa:1604:CD55|hsa:4043:LRPAP1|hsa:6383:SDC2|hsa:301:ANXA1|hsa:1889:ECE1|hsa:6569:SLC34A1|hsa:5328:PLAU|hsa:920:C…	http://amigo.geneontology.org/amigo/term/GO:0009986
postsynaptic specialization	cellular_component	GO:0099572	19	141	2.7	0.00241709182883	0.242206046742	hsa:134:ADORA1|hsa:2892:GRIA3|hsa:2913:GRM3|hsa:8313:AXIN2|hsa:102:ADAM10|hsa:23380:SRGAP2|hsa:50488:MINK1|hsa:9228:DLGAP2|hsa:5025:P2RX4|hsa:2596:GAP43|hsa:11346:SYNPO|hsa:8777:MPDZ|hsa:6853:SYN1|hsa:1742:DLG4|hsa:10611:PDLIM5|hsa:1740:DLG2|hsa:22941:SHANK2|hsa:1600:DAB1|hsa:4218:RAB8A	http://amigo.geneontology.org/amigo/term/GO:0099572
postsynaptic density	cellular_component	GO:0014069	19	141	2.7	0.00241709182883	0.242206046742	hsa:134:ADORA1|hsa:2892:GRIA3|hsa:2913:GRM3|hsa:8313:AXIN2|hsa:102:ADAM10|hsa:23380:SRGAP2|hsa:50488:MINK1|hsa:9228:DLGAP2|hsa:5025:P2RX4|hsa:2596:GAP43|hsa:11346:SYNPO|hsa:8777:MPDZ|hsa:6853:SYN1|hsa:1742:DLG4|hsa:10611:PDLIM5|hsa:1740:DLG2|hsa:22941:SHANK2|hsa:1600:DAB1|hsa:4218:RAB8A	http://amigo.geneontology.org/amigo/term/GO:0014069
positive regulation of neuron projection development	biological_process	GO:0010976	27	232	2.34	0.00244838105362	0.242206046742	hsa:1946:EFNA5|hsa:2042:EPHA3|hsa:23654:PLXNB2|hsa:5979:RET|hsa:2909:ARHGAP35|hsa:57118:CAMK1D|hsa:9820:CUL7|hsa:652:BMP4|hsa:23327:NEDD4L|hsa:6446:SGK1|hsa:22999:RIMS1|hsa:2896:GRN|hsa:3084:NRG1|hsa:10458:BAIAP2|hsa:1809:DPYSL3|hsa:10300:KATNB1|hsa:4914:NTRK1|hsa:11075:STMN2|hsa:5789:PTPRD|hsa:4915:NTRK2|hsa:7473:WNT3|hsa:1002:CDH4|hsa:5764:PTN|hsa:1268:CNR1|hsa:5754:PTK7|hsa:1756:DMD|hsa:5587:P…	http://amigo.geneontology.org/amigo/term/GO:0010976
positive regulation of cell development	biological_process	GO:0010720	46	467	1.98	0.00249396188726	0.242206046742	hsa:1946:EFNA5|hsa:2042:EPHA3|hsa:23654:PLXNB2|hsa:6929:TCF3|hsa:1277:COL1A1|hsa:1601:DAB2|hsa:2909:ARHGAP35|hsa:57118:CAMK1D|hsa:9820:CUL7|hsa:652:BMP4|hsa:23327:NEDD4L|hsa:6446:SGK1|hsa:392255:GDF6|hsa:650:BMP2|hsa:133308:SLC9B2|hsa:10300:KATNB1|hsa:22999:RIMS1|hsa:2048:EPHB2|hsa:2896:GRN|hsa:2736:GLI2|hsa:339479:BRINP3|hsa:8313:AXIN2|hsa:5754:PTK7|hsa:3084:NRG1|hsa:6664:SOX11|hsa:10458:BAIAP2|…	http://amigo.geneontology.org/amigo/term/GO:0010720
regulation of locomotion	biological_process	GO:0040012	67	743	1.81	0.00251091284427	0.242206046742	hsa:134:ADORA1|hsa:9723:SEMA3E|hsa:4000:LMNA|hsa:23654:PLXNB2|hsa:102:ADAM10|hsa:4641:MYO1C|hsa:29105:CFAP20|hsa:1277:COL1A1|hsa:1601:DAB2|hsa:1901:S1PR1|hsa:10076:PTPRU|hsa:1908:EDN3|hsa:9732:DOCK4|hsa:3480:IGF1R|hsa:650:BMP2|hsa:59352:LGR6|hsa:4763:NF1|hsa:10631:POSTN|hsa:57118:CAMK1D|hsa:2022:ENG|hsa:1956:EGFR|hsa:652:BMP4|hsa:306:ANXA3|hsa:154810:AMOTL1|hsa:1907:EDN2|hsa:6446:SGK1|hsa:10509:S…	http://amigo.geneontology.org/amigo/term/GO:0040012
positive regulation of neurogenesis	biological_process	GO:0050769	39	379	2.07	0.00256265601345	0.242206046742	hsa:1946:EFNA5|hsa:2042:EPHA3|hsa:23654:PLXNB2|hsa:6929:TCF3|hsa:10300:KATNB1|hsa:2909:ARHGAP35|hsa:57118:CAMK1D|hsa:9820:CUL7|hsa:652:BMP4|hsa:23327:NEDD4L|hsa:6446:SGK1|hsa:392255:GDF6|hsa:650:BMP2|hsa:2048:EPHB2|hsa:22999:RIMS1|hsa:2896:GRN|hsa:2736:GLI2|hsa:339479:BRINP3|hsa:5754:PTK7|hsa:3084:NRG1|hsa:6664:SOX11|hsa:10458:BAIAP2|hsa:100532736:NBL1|hsa:1809:DPYSL3|hsa:5979:RET|hsa:4914:NTRK1|…	http://amigo.geneontology.org/amigo/term/GO:0050769
sensory organ morphogenesis	biological_process	GO:0090596	28	245	2.29	0.00260944455219	0.242206046742	hsa:2047:EPHB1|hsa:220:ALDH1A3|hsa:9935:MAFB|hsa:4763:NF1|hsa:374462:PTPRQ|hsa:2200:FBN1|hsa:652:BMP4|hsa:4487:MSX1|hsa:2048:EPHB2|hsa:4901:NRL|hsa:348980:HCN1|hsa:7070:THY1|hsa:2736:GLI2|hsa:5754:PTK7|hsa:10736:SIX2|hsa:84465:MEGF11|hsa:6664:SOX11|hsa:7287:TULP1|hsa:128408:BHLHE23|hsa:10194:TSHZ1|hsa:4915:NTRK2|hsa:6656:SOX1|hsa:5076:PAX2|hsa:5764:PTN|hsa:9620:CELSR1|hsa:356:FASLG|hsa:1969:EPHA2…	http://amigo.geneontology.org/amigo/term/GO:0090596
transmembrane receptor protein tyrosine phosphatase signaling pathway	biological_process	GO:0007185	4	7	11.47	0.00266597125218	0.242206046742	hsa:5764:PTN|hsa:5789:PTPRD|hsa:10076:PTPRU|hsa:5791:PTPRE	http://amigo.geneontology.org/amigo/term/GO:0007185
[heparan sulfate]-glucosamine 3-sulfotransferase 1 activity	molecular_function	GO:0008467	4	7	11.47	0.00266597125218	0.242206046742	hsa:64711:HS3ST6|hsa:9957:HS3ST1|hsa:9951:HS3ST4|hsa:9955:HS3ST3A1	http://amigo.geneontology.org/amigo/term/GO:0008467
regulation of cell migration	biological_process	GO:0030334	61	665	1.84	0.0026710542274	0.242206046742	hsa:134:ADORA1|hsa:9723:SEMA3E|hsa:4000:LMNA|hsa:23654:PLXNB2|hsa:102:ADAM10|hsa:4641:MYO1C|hsa:23380:SRGAP2|hsa:1277:COL1A1|hsa:1601:DAB2|hsa:1901:S1PR1|hsa:10076:PTPRU|hsa:1908:EDN3|hsa:9732:DOCK4|hsa:3480:IGF1R|hsa:650:BMP2|hsa:59352:LGR6|hsa:4763:NF1|hsa:10631:POSTN|hsa:57118:CAMK1D|hsa:2022:ENG|hsa:1956:EGFR|hsa:652:BMP4|hsa:306:ANXA3|hsa:154810:AMOTL1|hsa:1907:EDN2|hsa:6446:SGK1|hsa:10509:S…	http://amigo.geneontology.org/amigo/term/GO:0030334
gland morphogenesis	biological_process	GO:0022612	17	121	2.82	0.00270522921203	0.242206046742	hsa:10913:EDAR|hsa:3911:LAMA5|hsa:652:BMP4|hsa:1999:ELF3|hsa:374:AREG|hsa:50506:DUOX2|hsa:5764:PTN|hsa:1956:EGFR|hsa:1969:EPHA2|hsa:2736:GLI2|hsa:1051:CEBPB|hsa:5328:PLAU|hsa:4488:MSX2|hsa:4851:NOTCH1|hsa:6256:RXRA|hsa:6926:TBX3|hsa:4041:LRP5	http://amigo.geneontology.org/amigo/term/GO:0022612
organ morphogenesis	biological_process	GO:0009887	83	963	1.73	0.00271540705705	0.242206046742	hsa:3911:LAMA5|hsa:1901:S1PR1|hsa:2006:ELN|hsa:10194:TSHZ1|hsa:2200:FBN1|hsa:374:AREG|hsa:5764:PTN|hsa:9245:GCNT3|hsa:3340:NDST1|hsa:6862:TBXT|hsa:5310:PKD1|hsa:7135:TNNI1|hsa:2047:EPHB1|hsa:220:ALDH1A3|hsa:80781:COL18A1|hsa:9935:MAFB|hsa:5754:PTK7|hsa:1999:ELF3|hsa:5081:PAX7|hsa:374462:PTPRQ|hsa:2022:ENG|hsa:162466:PHOSPHO1|hsa:1956:EGFR|hsa:652:BMP4|hsa:1051:CEBPB|hsa:7090:TLE3|hsa:4487:MSX1|hs…	http://amigo.geneontology.org/amigo/term/GO:0009887
regulation of cell projection organization	biological_process	GO:0031344	51	534	1.92	0.00272004267004	0.242206046742	hsa:1946:EFNA5|hsa:9723:SEMA3E|hsa:2042:EPHA3|hsa:23654:PLXNB2|hsa:54828:BCAS3|hsa:10300:KATNB1|hsa:23043:TNIK|hsa:83715:ESPN|hsa:1600:DAB1|hsa:2909:ARHGAP35|hsa:10090:UST|hsa:57118:CAMK1D|hsa:9820:CUL7|hsa:652:BMP4|hsa:23327:NEDD4L|hsa:6446:SGK1|hsa:6383:SDC2|hsa:10509:SEMA4B|hsa:375790:AGRN|hsa:2596:GAP43|hsa:5362:PLXNA2|hsa:2048:EPHB2|hsa:22999:RIMS1|hsa:7070:THY1|hsa:2896:GRN|hsa:343472:BARHL…	http://amigo.geneontology.org/amigo/term/GO:0031344
glial cell differentiation	biological_process	GO:0010001	22	177	2.49	0.0028765869152	0.248538514165	hsa:10319:LAMC3|hsa:4763:NF1|hsa:652:BMP4|hsa:5454:POU3F2|hsa:650:BMP2|hsa:2596:GAP43|hsa:2934:GSN|hsa:4301:AFDN|hsa:6657:SOX2|hsa:3084:NRG1|hsa:6664:SOX11|hsa:2064:ERBB2|hsa:4851:NOTCH1|hsa:1600:DAB1|hsa:6280:S100A9|hsa:4915:NTRK2|hsa:26011:TENM4|hsa:5076:PAX2|hsa:25:ABL1|hsa:7099:AL160272.2|hsa:7161:TP73|hsa:55553:SOX6	http://amigo.geneontology.org/amigo/term/GO:0010001
central nervous system development	biological_process	GO:0007417	78	897	1.75	0.00288948457417	0.248538514165	hsa:1901:S1PR1|hsa:23654:PLXNB2|hsa:26468:LHX6|hsa:84630:TTBK1|hsa:3624:INHBA|hsa:3340:NDST1|hsa:5310:PKD1|hsa:1943:EFNA2|hsa:2047:EPHB1|hsa:2128:EVX1|hsa:220:ALDH1A3|hsa:9114:ATP6V0D1|hsa:53358:SHC3|hsa:2909:ARHGAP35|hsa:64377:CHST8|hsa:10460:TACC3|hsa:4907:NT5E|hsa:5081:PAX7|hsa:2022:ENG|hsa:83696:TRAPPC9|hsa:5764:PTN|hsa:652:BMP4|hsa:306:ANXA3|hsa:2334:AFF2|hsa:3952:LEP|hsa:3021:H3Y1|hsa:16135…	http://amigo.geneontology.org/amigo/term/GO:0007417
detection of temperature stimulus involved in sensory perception of pain	biological_process	GO:0050965	5	13	7.72	0.00294796471061	0.248538514165	hsa:134:ADORA1|hsa:2047:EPHB1|hsa:55107:ANO1|hsa:4914:NTRK1|hsa:3356:HTR2A	http://amigo.geneontology.org/amigo/term/GO:0050965
detection of temperature stimulus involved in sensory perception	biological_process	GO:0050961	5	13	7.72	0.00294796471061	0.248538514165	hsa:134:ADORA1|hsa:2047:EPHB1|hsa:55107:ANO1|hsa:4914:NTRK1|hsa:3356:HTR2A	http://amigo.geneontology.org/amigo/term/GO:0050961
collecting duct development	biological_process	GO:0072044	5	13	7.72	0.00294796471061	0.248538514165	hsa:5076:PAX2|hsa:652:BMP4|hsa:359:AQP2|hsa:4851:NOTCH1|hsa:5310:PKD1	http://amigo.geneontology.org/amigo/term/GO:0072044
response to acid chemical	biological_process	GO:0001101	31	284	2.19	0.00302668995394	0.252489661947	hsa:2042:EPHA3|hsa:3952:LEP|hsa:1277:COL1A1|hsa:6862:TBXT|hsa:1291:COL6A1|hsa:80781:COL18A1|hsa:441509:GLRA4|hsa:1051:CEBPB|hsa:23304:UBR2|hsa:5764:PTN|hsa:652:BMP4|hsa:210:ALAD|hsa:5444:PON1|hsa:2934:GSN|hsa:10626:TRIM16|hsa:10325:RRAGB|hsa:493:ATP2B4|hsa:5289:PIK3C3|hsa:339479:BRINP3|hsa:5979:RET|hsa:4914:NTRK1|hsa:359:AQP2|hsa:4915:NTRK2|hsa:7473:WNT3|hsa:1646:AKR1C2|hsa:5076:PAX2|hsa:9356:SLC…	http://amigo.geneontology.org/amigo/term/GO:0001101
plasma membrane part	cellular_component	GO:0044459	191	2516	1.52	0.00339560588355	0.280314339866	hsa:2892:GRIA3|hsa:1803:DPP4|hsa:257177:CFAP126|hsa:57419:SLC24A3|hsa:951:CD37|hsa:8777:MPDZ|hsa:3480:IGF1R|hsa:650:BMP2|hsa:2346:FOLH1|hsa:23654:PLXNB2|hsa:4680:CEACAM3|hsa:147495:APCDD1|hsa:200010:SLC5A9|hsa:2903:GRIN2A|hsa:132724:TMPRSS11B|hsa:344905:ATP13A5|hsa:481:ATP1B1|hsa:1889:ECE1|hsa:246:ALOX15|hsa:5576:PRKAR2A|hsa:5144:PDE4D|hsa:23555:TSPAN15|hsa:2152:F3|hsa:55503:TRPV6|hsa:7102:AF2417…	http://amigo.geneontology.org/amigo/term/GO:0044459
embryonic hindlimb morphogenesis	biological_process	GO:0035116	7	28	5.02	0.00348379042321	0.284629269113	hsa:652:BMP4|hsa:7473:WNT3|hsa:4487:MSX1|hsa:6926:TBX3|hsa:4488:MSX2|hsa:4851:NOTCH1|hsa:7704:ZBTB16	http://amigo.geneontology.org/amigo/term/GO:0035116
growth factor binding	molecular_function	GO:0019838	17	125	2.73	0.00364567853001	0.288050753642	hsa:5764:PTN|hsa:4915:NTRK2|hsa:10626:TRIM16|hsa:5046:PCSK6|hsa:3977:LIFR|hsa:1277:COL1A1|hsa:2734:GLG1|hsa:1291:COL6A1|hsa:8839:CCN5|hsa:3480:IGF1R|hsa:948:CD36|hsa:2064:ERBB2|hsa:4052:LTBP1|hsa:4914:NTRK1|hsa:347252:IGFBPL1|hsa:2022:ENG|hsa:9365:KL	http://amigo.geneontology.org/amigo/term/GO:0019838
morphogenesis of a branching structure	biological_process	GO:0001763	23	193	2.39	0.00376116459157	0.288050753642	hsa:9723:SEMA3E|hsa:374:AREG|hsa:5499:PPP1CA|hsa:5310:PKD1|hsa:2022:ENG|hsa:652:BMP4|hsa:650:BMP2|hsa:84870:RSPO3|hsa:4488:MSX2|hsa:3911:LAMA5|hsa:2294:FOXF1|hsa:2736:GLI2|hsa:10736:SIX2|hsa:4041:LRP5|hsa:4851:NOTCH1|hsa:6926:TBX3|hsa:5076:PAX2|hsa:9620:CELSR1|hsa:2668:GDNF|hsa:6256:RXRA|hsa:2297:FOXD1|hsa:5087:PBX1|hsa:1969:EPHA2	http://amigo.geneontology.org/amigo/term/GO:0001763
midgut development	biological_process	GO:0007494	5	14	7.17	0.00381164581821	0.288050753642	hsa:1910:EDNRB|hsa:2294:FOXF1|hsa:6256:RXRA|hsa:1600:DAB1|hsa:5979:RET	http://amigo.geneontology.org/amigo/term/GO:0007494
axolemma	cellular_component	GO:0030673	5	14	7.17	0.00381164581821	0.288050753642	hsa:134:ADORA1|hsa:3756:KCNH1|hsa:3084:NRG1|hsa:26047:CNTNAP2|hsa:23162:MAPK8IP3	http://amigo.geneontology.org/amigo/term/GO:0030673
vocalization behavior	biological_process	GO:0071625	5	14	7.17	0.00381164581821	0.288050753642	hsa:9369:NRXN3|hsa:26047:CNTNAP2|hsa:22941:SHANK2|hsa:26053:AUTS2|hsa:1742:DLG4	http://amigo.geneontology.org/amigo/term/GO:0071625
negative regulation of thymocyte aggregation	biological_process	GO:2000399	4	8	10.04	0.00381644531639	0.288050753642	hsa:23240:TMEM131L|hsa:652:BMP4|hsa:2302:FOXJ1|hsa:2064:ERBB2	http://amigo.geneontology.org/amigo/term/GO:2000399
metanephric collecting duct development	biological_process	GO:0072205	4	8	10.04	0.00381644531639	0.288050753642	hsa:652:BMP4|hsa:359:AQP2|hsa:5076:PAX2|hsa:5310:PKD1	http://amigo.geneontology.org/amigo/term/GO:0072205
negative regulation of T cell differentiation in thymus	biological_process	GO:0033085	4	8	10.04	0.00381644531639	0.288050753642	hsa:23240:TMEM131L|hsa:652:BMP4|hsa:2302:FOXJ1|hsa:2064:ERBB2	http://amigo.geneontology.org/amigo/term/GO:0033085
anchored component of membrane	cellular_component	GO:0031225	19	148	2.58	0.00390232763938	0.291754212662	hsa:1946:EFNA5|hsa:1048:CEACAM5|hsa:1604:CD55|hsa:154064:RAET1L|hsa:4978:OPCML|hsa:10082:GPC6|hsa:66004:LYNX1-SLURP2|hsa:2811:GP1BA|hsa:53942:CNTN5|hsa:5314:PKHD1|hsa:4680:CEACAM3|hsa:1943:EFNA2|hsa:133121:ENPP6|hsa:2262:GPC5|hsa:161357:MDGA2|hsa:11126:CD160|hsa:4907:NT5E|hsa:4045:LSAMP|hsa:7070:THY1	http://amigo.geneontology.org/amigo/term/GO:0031225
endocrine process	biological_process	GO:0050886	13	84	3.11	0.00395660759404	0.291969586031	hsa:1907:EDN2|hsa:3952:LEP|hsa:1889:ECE1|hsa:51083:GAL|hsa:2028:ENPEP|hsa:114897:C1QTNF1|hsa:1908:EDN3|hsa:3625:INHBB|hsa:3624:INHBA|hsa:4311:MME|hsa:2297:FOXD1|hsa:6926:TBX3|hsa:80223:RAB11FIP1	http://amigo.geneontology.org/amigo/term/GO:0050886
heart development	biological_process	GO:0007507	47	493	1.91	0.00397889151941	0.291969586031	hsa:1901:S1PR1|hsa:4000:LMNA|hsa:2200:FBN1|hsa:148:ADRA1A|hsa:3340:NDST1|hsa:6862:TBXT|hsa:5310:PKD1|hsa:5607:MAP2K5|hsa:7135:TNNI1|hsa:23414:ZFPM2|hsa:341640:FREM2|hsa:51196:PLCE1|hsa:4763:NF1|hsa:2022:ENG|hsa:148345:C1orf127|hsa:652:BMP4|hsa:4487:MSX1|hsa:650:BMP2|hsa:1889:ECE1|hsa:285590:SH3PXD2B|hsa:4488:MSX2|hsa:2294:FOXF1|hsa:2736:GLI2|hsa:6444:SGCD|hsa:8313:AXIN2|hsa:199699:DAND5|hsa:5754:…	http://amigo.geneontology.org/amigo/term/GO:0007507
mammary gland epithelium development	biological_process	GO:0061180	11	65	3.4	0.00427531109582	0.310842572792	hsa:2294:FOXF1|hsa:2736:GLI2|hsa:7473:WNT3|hsa:374:AREG|hsa:4487:MSX1|hsa:595:CCND1|hsa:4041:LRP5|hsa:4488:MSX2|hsa:1051:CEBPB|hsa:6926:TBX3|hsa:1969:EPHA2	http://amigo.geneontology.org/amigo/term/GO:0061180
connective tissue development	biological_process	GO:0061448	26	232	2.25	0.00455810852368	0.326972954276	hsa:4000:LMNA|hsa:3952:LEP|hsa:2734:GLG1|hsa:1277:COL1A1|hsa:5310:PKD1|hsa:91461:PKDCC|hsa:5081:PAX7|hsa:652:BMP4|hsa:6097:RORC|hsa:4487:MSX1|hsa:392255:GDF6|hsa:650:BMP2|hsa:150356:CHADL|hsa:4094:MAF|hsa:7704:ZBTB16|hsa:2736:GLI2|hsa:8313:AXIN2|hsa:10736:SIX2|hsa:4488:MSX2|hsa:960:CD44|hsa:4041:LRP5|hsa:4851:NOTCH1|hsa:285590:SH3PXD2B|hsa:23314:SATB2|hsa:55553:SOX6|hsa:2297:FOXD1	http://amigo.geneontology.org/amigo/term/GO:0061448
early endosome	cellular_component	GO:0005769	31	293	2.12	0.00457968428071	0.326972954276	hsa:2042:EPHA3|hsa:6478:SIAH2|hsa:255738:PCSK9|hsa:2047:EPHB1|hsa:9114:ATP6V0D1|hsa:9388:LIPG|hsa:63894:VIPAS39|hsa:79890:RIN3|hsa:3756:KCNH1|hsa:753:LDLRAD4|hsa:301:ANXA1|hsa:80230:RUFY1|hsa:1889:ECE1|hsa:57007:ACKR3|hsa:920:CD4|hsa:79874:RABEP2|hsa:26047:CNTNAP2|hsa:22876:INPP5F|hsa:1238:ACKR2|hsa:5979:RET|hsa:51160:VPS28|hsa:926:CD8B2|hsa:8073:PTP4A2|hsa:4914:NTRK1|hsa:10938:EHD1|hsa:1956:EGFR…	http://amigo.geneontology.org/amigo/term/GO:0005769
axoneme part	cellular_component	GO:0044447	6	22	5.47	0.00469565991174	0.330288443584	hsa:200162:SPAG17|hsa:1769:DNAH8|hsa:54768:HYDIN|hsa:1768:DNAH6|hsa:93233:CCDC114|hsa:64446:DNAI2	http://amigo.geneontology.org/amigo/term/GO:0044447
eye development	biological_process	GO:0001654	34	331	2.06	0.00470947559937	0.330288443584	hsa:84440:RAB11FIP4|hsa:2047:EPHB1|hsa:22926:ATF6|hsa:220:ALDH1A3|hsa:2909:ARHGAP35|hsa:4763:NF1|hsa:2200:FBN1|hsa:5764:PTN|hsa:652:BMP4|hsa:4094:MAF|hsa:1028:CDKN1C|hsa:2048:EPHB2|hsa:3624:INHBA|hsa:4901:NRL|hsa:493:ATP2B4|hsa:348980:HCN1|hsa:7070:THY1|hsa:6657:SOX2|hsa:84465:MEGF11|hsa:27077:B9D1|hsa:6664:SOX11|hsa:7287:TULP1|hsa:128408:BHLHE23|hsa:5979:RET|hsa:1969:EPHA2|hsa:285590:SH3PXD2B|hs…	http://amigo.geneontology.org/amigo/term/GO:0001654
regulation of multicellular organismal development	biological_process	GO:2000026	131	1666	1.58	0.0047743950146	0.330821271012	hsa:23240:TMEM131L|hsa:2309:FOXO3|hsa:2042:EPHA3|hsa:650:BMP2|hsa:10090:UST|hsa:57118:CAMK1D|hsa:2022:ENG|hsa:162466:PHOSPHO1|hsa:306:ANXA3|hsa:4487:MSX1|hsa:2734:GLG1|hsa:55755:CDK5RAP2|hsa:84870:RSPO3|hsa:5328:PLAU|hsa:150356:CHADL|hsa:2152:F3|hsa:140685:ZBTB46|hsa:2736:GLI2|hsa:8313:AXIN2|hsa:223117:SEMA3D|hsa:3084:NRG1|hsa:100532736:NBL1|hsa:22999:RIMS1|hsa:4914:NTRK1|hsa:5454:POU3F2|hsa:7473…	http://amigo.geneontology.org/amigo/term/GO:2000026
extracellular regulation of signal transduction	biological_process	GO:1900115	5	15	6.69	0.00484230503941	0.330821271012	hsa:4052:LTBP1|hsa:199699:DAND5|hsa:2200:FBN1|hsa:100532736:NBL1|hsa:4043:LRPAP1	http://amigo.geneontology.org/amigo/term/GO:1900115
extracellular negative regulation of signal transduction	biological_process	GO:1900116	5	15	6.69	0.00484230503941	0.330821271012	hsa:4052:LTBP1|hsa:199699:DAND5|hsa:2200:FBN1|hsa:100532736:NBL1|hsa:4043:LRPAP1	http://amigo.geneontology.org/amigo/term/GO:1900116
positive regulation of cell projection organization	biological_process	GO:0031346	32	307	2.09	0.00491204479137	0.33271756386	hsa:1946:EFNA5|hsa:2042:EPHA3|hsa:23654:PLXNB2|hsa:54828:BCAS3|hsa:5979:RET|hsa:83715:ESPN|hsa:2909:ARHGAP35|hsa:57118:CAMK1D|hsa:9820:CUL7|hsa:652:BMP4|hsa:23327:NEDD4L|hsa:6446:SGK1|hsa:375790:AGRN|hsa:22999:RIMS1|hsa:2896:GRN|hsa:3084:NRG1|hsa:10458:BAIAP2|hsa:1809:DPYSL3|hsa:3320:HSP90AA1|hsa:10300:KATNB1|hsa:4914:NTRK1|hsa:5588:PRKCQ|hsa:11075:STMN2|hsa:5789:PTPRD|hsa:4915:NTRK2|hsa:7473:WNT…	http://amigo.geneontology.org/amigo/term/GO:0031346
neuron projection	cellular_component	GO:0043005	80	947	1.7	0.00504506921658	0.336531011754	hsa:2892:GRIA3|hsa:5413:SEPTIN5|hsa:1742:DLG4|hsa:6478:SIAH2|hsa:26047:CNTNAP2|hsa:253559:CADM2|hsa:747:DAGLA|hsa:10300:KATNB1|hsa:2047:EPHB1|hsa:55330:BLOC1S4|hsa:8777:MPDZ|hsa:9114:ATP6V0D1|hsa:8239:USP9X|hsa:5499:PPP1CA|hsa:441509:GLRA4|hsa:4763:NF1|hsa:214:ALCAM|hsa:11130:ZWINT|hsa:6531:SLC6A3|hsa:2903:GRIN2A|hsa:306:ANXA3|hsa:3356:HTR2A|hsa:92840:REEP6|hsa:121278:TPH2|hsa:6446:SGK1|hsa:13220…	http://amigo.geneontology.org/amigo/term/GO:0043005
vasculature development	biological_process	GO:0001944	54	593	1.83	0.00509090519035	0.336531011754	hsa:9369:NRXN3|hsa:9723:SEMA3E|hsa:3952:LEP|hsa:54828:BCAS3|hsa:1277:COL1A1|hsa:3340:NDST1|hsa:1901:S1PR1|hsa:5310:PKD1|hsa:5607:MAP2K5|hsa:2047:EPHB1|hsa:80781:COL18A1|hsa:3953:LEPR|hsa:4763:NF1|hsa:5764:PTN|hsa:2022:ENG|hsa:9820:CUL7|hsa:652:BMP4|hsa:306:ANXA3|hsa:10908:PNPLA6|hsa:23414:ZFPM2|hsa:7070:THY1|hsa:7127:TNFAIP2|hsa:84870:RSPO3|hsa:219699:UNC5B|hsa:2048:EPHB2|hsa:57007:ACKR3|hsa:2605…	http://amigo.geneontology.org/amigo/term/GO:0001944
neuron part	cellular_component	GO:0097458	104	1284	1.63	0.00509573771741	0.336531011754	hsa:2892:GRIA3|hsa:5499:PPP1CA|hsa:8777:MPDZ|hsa:6853:SYN1|hsa:132204:SYNPR|hsa:11130:ZWINT|hsa:2903:GRIN2A|hsa:306:ANXA3|hsa:121278:TPH2|hsa:55330:BLOC1S4|hsa:8313:AXIN2|hsa:26047:CNTNAP2|hsa:1742:DLG4|hsa:2918:GRM8|hsa:140730:RIMS4|hsa:4914:NTRK1|hsa:8492:PRSS12|hsa:493:ATP2B4|hsa:1268:CNR1|hsa:23303:KIF13B|hsa:6256:RXRA|hsa:4641:MYO1C|hsa:83715:ESPN|hsa:253559:CADM2|hsa:214:ALCAM|hsa:3756:KCNH…	http://amigo.geneontology.org/amigo/term/GO:0097458
follicle-stimulating hormone secretion	biological_process	GO:0046884	4	9	8.92	0.00526160144201	0.339009686406	hsa:3625:INHBB|hsa:6926:TBX3|hsa:3952:LEP|hsa:3624:INHBA	http://amigo.geneontology.org/amigo/term/GO:0046884
sequestering of extracellular ligand from receptor	biological_process	GO:0035581	4	9	8.92	0.00526160144201	0.339009686406	hsa:4052:LTBP1|hsa:199699:DAND5|hsa:2200:FBN1|hsa:100532736:NBL1	http://amigo.geneontology.org/amigo/term/GO:0035581
UDP-N-acetylglucosamine biosynthetic process	biological_process	GO:0006048	4	9	8.92	0.00526160144201	0.339009686406	hsa:64841:GNPNAT1|hsa:91373:UAP1L1|hsa:2673:GFPT1|hsa:6675:UAP1	http://amigo.geneontology.org/amigo/term/GO:0006048
neuromuscular process	biological_process	GO:0050905	14	98	2.87	0.00537986121435	0.343833871966	hsa:3756:KCNH1|hsa:2903:GRIN2A|hsa:1742:DLG4|hsa:55330:BLOC1S4|hsa:3084:NRG1|hsa:64072:CDH23|hsa:5457:POU4F1|hsa:25:ABL1|hsa:220:ALDH1A3|hsa:2906:GRIN2D|hsa:2257:FGF12|hsa:351:APP|hsa:6531:SLC6A3|hsa:374462:PTPRQ	http://amigo.geneontology.org/amigo/term/GO:0050905
regulation of axonogenesis	biological_process	GO:0050770	20	165	2.43	0.00555506751741	0.350862007331	hsa:1946:EFNA5|hsa:4915:NTRK2|hsa:343472:BARHL2|hsa:7473:WNT3|hsa:223117:SEMA3D|hsa:1600:DAB1|hsa:3084:NRG1|hsa:10509:SEMA4B|hsa:9723:SEMA3E|hsa:1002:CDH4|hsa:23303:KIF13B|hsa:5362:PLXNA2|hsa:25:ABL1|hsa:2048:EPHB2|hsa:5979:RET|hsa:23654:PLXNB2|hsa:10154:PLXNC1|hsa:10090:UST|hsa:5454:POU3F2|hsa:7070:THY1	http://amigo.geneontology.org/amigo/term/GO:0050770
tissue regeneration	biological_process	GO:0042246	10	58	3.46	0.00561694344892	0.350862007331	hsa:5081:PAX7|hsa:6657:SOX2|hsa:301:ANXA1|hsa:2596:GAP43|hsa:2934:GSN|hsa:346007:EYS|hsa:5328:PLAU|hsa:4851:NOTCH1|hsa:10631:POSTN|hsa:5588:PRKCQ	http://amigo.geneontology.org/amigo/term/GO:0042246
intrinsic component of external side of plasma membrane	cellular_component	GO:0031233	6	23	5.24	0.00563458995974	0.350862007331	hsa:1946:EFNA5|hsa:1048:CEACAM5|hsa:5314:PKHD1|hsa:2811:GP1BA|hsa:2152:F3|hsa:7070:THY1	http://amigo.geneontology.org/amigo/term/GO:0031233
synapse	cellular_component	GO:0045202	64	732	1.75	0.00572041023384	0.350862007331	hsa:9369:NRXN3|hsa:2892:GRIA3|hsa:6570:SLC18A1|hsa:1742:DLG4|hsa:102:ADAM10|hsa:253559:CADM2|hsa:9228:DLGAP2|hsa:1943:EFNA2|hsa:6531:SLC6A3|hsa:1838:DTNB|hsa:9114:ATP6V0D1|hsa:5499:PPP1CA|hsa:441509:GLRA4|hsa:4907:NT5E|hsa:10631:POSTN|hsa:5413:SEPTIN5|hsa:22839:DLGAP4|hsa:2903:GRIN2A|hsa:4763:NF1|hsa:6383:SDC2|hsa:10509:SEMA4B|hsa:375790:AGRN|hsa:2596:GAP43|hsa:4218:RAB8A|hsa:23380:SRGAP2|hsa:229…	http://amigo.geneontology.org/amigo/term/GO:0045202
regulation of BMP signaling pathway	biological_process	GO:0030510	12	78	3.09	0.0057361344632	0.350862007331	hsa:199699:DAND5|hsa:652:BMP4|hsa:5046:PCSK6|hsa:4487:MSX1|hsa:6664:SOX11|hsa:100532736:NBL1|hsa:25:ABL1|hsa:2200:FBN1|hsa:4488:MSX2|hsa:4851:NOTCH1|hsa:2297:FOXD1|hsa:2022:ENG	http://amigo.geneontology.org/amigo/term/GO:0030510
intrinsic component of plasma membrane	cellular_component	GO:0031226	127	1619	1.57	0.00575546510448	0.350862007331	hsa:2892:GRIA3|hsa:1742:DLG4|hsa:57419:SLC24A3|hsa:951:CD37|hsa:3480:IGF1R|hsa:2346:FOLH1|hsa:23654:PLXNB2|hsa:54472:TOLLIP|hsa:200010:SLC5A9|hsa:2903:GRIN2A|hsa:132724:TMPRSS11B|hsa:344905:ATP13A5|hsa:481:ATP1B1|hsa:926:CD8B2|hsa:2152:F3|hsa:55503:TRPV6|hsa:5789:PTPRD|hsa:3084:NRG1|hsa:4829:NMBR|hsa:3667:IRS1|hsa:5362:PLXNA2|hsa:359:AQP2|hsa:23555:TSPAN15|hsa:4914:NTRK1|hsa:2995:GYPC|hsa:9356:SL…	http://amigo.geneontology.org/amigo/term/GO:0031226
renal system process	biological_process	GO:0003014	15	110	2.74	0.00593745186507	0.356989315605	hsa:66002:CYP4F12|hsa:134:ADORA1|hsa:652:BMP4|hsa:359:AQP2|hsa:6446:SGK1|hsa:148:ADRA1A|hsa:9356:SLC22A6|hsa:3778:KCNMA1|hsa:2934:GSN|hsa:5576:PRKAR2A|hsa:685:BTC|hsa:1910:EDNRB|hsa:2621:GAS6|hsa:4643:MYO1E|hsa:107:ADCY1	http://amigo.geneontology.org/amigo/term/GO:0003014
gonadotropin secretion	biological_process	GO:0032274	5	16	6.27	0.00605604157395	0.356989315605	hsa:3625:INHBB|hsa:2297:FOXD1|hsa:6926:TBX3|hsa:3952:LEP|hsa:3624:INHBA	http://amigo.geneontology.org/amigo/term/GO:0032274
membrane raft	cellular_component	GO:0045121	30	287	2.1	0.00607053092769	0.356989315605	hsa:1946:EFNA5|hsa:1901:S1PR1|hsa:1803:DPP4|hsa:3778:KCNMA1|hsa:4641:MYO1C|hsa:2047:EPHB1|hsa:107:ADCY1|hsa:481:ATP1B1|hsa:3356:HTR2A|hsa:1604:CD55|hsa:3945:LDHB|hsa:6569:SLC34A1|hsa:219699:UNC5B|hsa:5576:PRKAR2A|hsa:493:ATP2B4|hsa:7070:THY1|hsa:3753:KCNE1B|hsa:7186:TRAF2|hsa:3667:IRS1|hsa:5979:RET|hsa:6531:SLC6A3|hsa:920:CD4|hsa:9356:SLC22A6|hsa:1956:EGFR|hsa:1268:CNR1|hsa:948:CD36|hsa:356:FASLG…	http://amigo.geneontology.org/amigo/term/GO:0045121
excitatory synapse	cellular_component	GO:0060076	19	155	2.46	0.00607425203835	0.356989315605	hsa:134:ADORA1|hsa:2892:GRIA3|hsa:2913:GRM3|hsa:8313:AXIN2|hsa:102:ADAM10|hsa:23380:SRGAP2|hsa:50488:MINK1|hsa:9228:DLGAP2|hsa:5025:P2RX4|hsa:2596:GAP43|hsa:11346:SYNPO|hsa:8777:MPDZ|hsa:6853:SYN1|hsa:1742:DLG4|hsa:10611:PDLIM5|hsa:1740:DLG2|hsa:22941:SHANK2|hsa:1600:DAB1|hsa:4218:RAB8A	http://amigo.geneontology.org/amigo/term/GO:0060076
endothelial cell differentiation	biological_process	GO:0045446	13	89	2.93	0.00608120600715	0.356989315605	hsa:3911:LAMA5|hsa:652:BMP4|hsa:3084:NRG1|hsa:84913:ATOH8|hsa:1901:S1PR1|hsa:5764:PTN|hsa:80781:COL18A1|hsa:7122:CLDN5|hsa:7026:NR2F2|hsa:4301:AFDN|hsa:5144:PDE4D|hsa:4851:NOTCH1|hsa:2022:ENG	http://amigo.geneontology.org/amigo/term/GO:0045446
blood vessel development	biological_process	GO:0001568	52	573	1.82	0.00623375622562	0.363253809471	hsa:9369:NRXN3|hsa:9723:SEMA3E|hsa:3952:LEP|hsa:54828:BCAS3|hsa:1277:COL1A1|hsa:3340:NDST1|hsa:1901:S1PR1|hsa:5310:PKD1|hsa:5607:MAP2K5|hsa:2047:EPHB1|hsa:80781:COL18A1|hsa:3953:LEPR|hsa:4763:NF1|hsa:2022:ENG|hsa:9820:CUL7|hsa:652:BMP4|hsa:306:ANXA3|hsa:10908:PNPLA6|hsa:23414:ZFPM2|hsa:7070:THY1|hsa:7127:TNFAIP2|hsa:84870:RSPO3|hsa:219699:UNC5B|hsa:2048:EPHB2|hsa:57007:ACKR3|hsa:26057:ANKRD17|hsa…	http://amigo.geneontology.org/amigo/term/GO:0001568
neural crest cell development	biological_process	GO:0014032	11	69	3.2	0.00633625877969	0.36408275954	hsa:3911:LAMA5|hsa:9723:SEMA3E|hsa:223117:SEMA3D|hsa:3084:NRG1|hsa:10509:SEMA4B|hsa:6664:SOX11|hsa:4254:KITLG|hsa:1908:EDN3|hsa:5979:RET|hsa:1910:EDNRB|hsa:2668:GDNF	http://amigo.geneontology.org/amigo/term/GO:0014032
membrane microdomain	cellular_component	GO:0098857	30	288	2.09	0.00633986382543	0.36408275954	hsa:1946:EFNA5|hsa:1901:S1PR1|hsa:1803:DPP4|hsa:3778:KCNMA1|hsa:4641:MYO1C|hsa:2047:EPHB1|hsa:107:ADCY1|hsa:481:ATP1B1|hsa:3356:HTR2A|hsa:1604:CD55|hsa:3945:LDHB|hsa:6569:SLC34A1|hsa:219699:UNC5B|hsa:5576:PRKAR2A|hsa:493:ATP2B4|hsa:7070:THY1|hsa:3753:KCNE1B|hsa:7186:TRAF2|hsa:3667:IRS1|hsa:5979:RET|hsa:6531:SLC6A3|hsa:920:CD4|hsa:9356:SLC22A6|hsa:1956:EGFR|hsa:1268:CNR1|hsa:948:CD36|hsa:356:FASLG…	http://amigo.geneontology.org/amigo/term/GO:0098857
positive regulation of BMP signaling pathway	biological_process	GO:0030513	7	32	4.39	0.00651186454179	0.366154150234	hsa:652:BMP4|hsa:4487:MSX1|hsa:6664:SOX11|hsa:4488:MSX2|hsa:4851:NOTCH1|hsa:2297:FOXD1|hsa:2022:ENG	http://amigo.geneontology.org/amigo/term/GO:0030513
endocardial cushion development	biological_process	GO:0003197	7	32	4.39	0.00651186454179	0.366154150234	hsa:2294:FOXF1|hsa:652:BMP4|hsa:4487:MSX1|hsa:650:BMP2|hsa:4488:MSX2|hsa:4851:NOTCH1|hsa:2022:ENG	http://amigo.geneontology.org/amigo/term/GO:0003197
tube morphogenesis	biological_process	GO:0035239	34	339	2.01	0.00651454071711	0.366154150234	hsa:3911:LAMA5|hsa:9723:SEMA3E|hsa:23654:PLXNB2|hsa:374:AREG|hsa:54828:BCAS3|hsa:5499:PPP1CA|hsa:6862:TBXT|hsa:5310:PKD1|hsa:2909:ARHGAP35|hsa:2022:ENG|hsa:652:BMP4|hsa:650:BMP2|hsa:4488:MSX2|hsa:10913:EDAR|hsa:2294:FOXF1|hsa:2736:GLI2|hsa:9788:MTSS1|hsa:10736:SIX2|hsa:6664:SOX11|hsa:4041:LRP5|hsa:5979:RET|hsa:4851:NOTCH1|hsa:6926:TBX3|hsa:27031:NPHP3|hsa:5076:PAX2|hsa:84913:ATOH8|hsa:144165:PRIC…	http://amigo.geneontology.org/amigo/term/GO:0035239
PDZ domain binding	molecular_function	GO:0030165	13	90	2.9	0.00659875843649	0.368275778938	hsa:54221:SNTG2|hsa:1742:DLG4|hsa:6383:SDC2|hsa:9351:SLC9A3R2|hsa:10458:BAIAP2|hsa:492:ATP2B3|hsa:9732:DOCK4|hsa:6569:SLC34A1|hsa:6550:SLC9A3|hsa:51678:MPP6|hsa:1837:DTNA|hsa:80319:CXXC4|hsa:493:ATP2B4	http://amigo.geneontology.org/amigo/term/GO:0030165
sensory perception of pain	biological_process	GO:0019233	14	101	2.78	0.00678817304778	0.376197702124	hsa:134:ADORA1|hsa:3356:HTR2A|hsa:2903:GRIN2A|hsa:4914:NTRK1|hsa:6328:SCN3A|hsa:55107:ANO1|hsa:5025:P2RX4|hsa:2047:EPHB1|hsa:54463:RETREG1|hsa:2906:GRIN2D|hsa:1910:EDNRB|hsa:1268:CNR1|hsa:4311:MME|hsa:1740:DLG2	http://amigo.geneontology.org/amigo/term/GO:0019233
phosphatidylinositol 3-kinase activity	molecular_function	GO:0035004	11	70	3.15	0.0069565530425	0.381677574983	hsa:1956:EGFR|hsa:5288:PIK3C2G|hsa:685:BTC|hsa:5291:PIK3CB|hsa:4254:KITLG|hsa:30849:PIK3R4|hsa:3667:IRS1|hsa:2064:ERBB2|hsa:3084:NRG1|hsa:5289:PIK3C3|hsa:9365:KL	http://amigo.geneontology.org/amigo/term/GO:0035004
mitotic nuclear envelope reassembly	biological_process	GO:0007084	4	10	8.03	0.00703153639716	0.381677574983	hsa:221035:REEP3|hsa:4000:LMNA|hsa:23141:ANKLE2|hsa:7443:VRK1	http://amigo.geneontology.org/amigo/term/GO:0007084
regulation of transcription from RNA polymerase II promoter involved in heart development	biological_process	GO:1901213	4	10	8.03	0.00703153639716	0.381677574983	hsa:4487:MSX1|hsa:4851:NOTCH1|hsa:6862:TBXT|hsa:4488:MSX2	http://amigo.geneontology.org/amigo/term/GO:1901213
camera-type eye morphogenesis	biological_process	GO:0048593	14	102	2.75	0.00731791884064	0.391339985512	hsa:652:BMP4|hsa:1969:EPHA2|hsa:6656:SOX1|hsa:4763:NF1|hsa:5076:PAX2|hsa:84465:MEGF11|hsa:6664:SOX11|hsa:5764:PTN|hsa:2047:EPHB1|hsa:220:ALDH1A3|hsa:4041:LRP5|hsa:7070:THY1|hsa:348980:HCN1|hsa:2048:EPHB2	http://amigo.geneontology.org/amigo/term/GO:0048593
brush border	cellular_component	GO:0005903	14	102	2.75	0.00731791884064	0.391339985512	hsa:5651:TMPRSS15|hsa:4641:MYO1C|hsa:1600:DAB1|hsa:2028:ENPEP|hsa:83715:ESPN|hsa:6569:SLC34A1|hsa:3320:HSP90AA1|hsa:948:CD36|hsa:6550:SLC9A3|hsa:6573:SLC19A1|hsa:4311:MME|hsa:22941:SHANK2|hsa:4643:MYO1E|hsa:5172:SLC26A4	http://amigo.geneontology.org/amigo/term/GO:0005903
regulation of blood pressure	biological_process	GO:0008217	20	170	2.36	0.00741786294713	0.391339985512	hsa:66002:CYP4F12|hsa:134:ADORA1|hsa:1889:ECE1|hsa:3952:LEP|hsa:6446:SGK1|hsa:3084:NRG1|hsa:148:ADRA1A|hsa:2028:ENPEP|hsa:1910:EDNRB|hsa:5025:P2RX4|hsa:1908:EDN3|hsa:1268:CNR1|hsa:4041:LRP5|hsa:2981:GUCA2B|hsa:5144:PDE4D|hsa:4311:MME|hsa:2621:GAS6|hsa:10631:POSTN|hsa:2022:ENG|hsa:1907:EDN2	http://amigo.geneontology.org/amigo/term/GO:0008217
transmembrane receptor protein kinase activity	molecular_function	GO:0019199	12	81	2.97	0.00744358020622	0.391339985512	hsa:4915:NTRK2|hsa:2042:EPHA3|hsa:4914:NTRK1|hsa:2064:ERBB2|hsa:1956:EGFR|hsa:2047:EPHB1|hsa:3480:IGF1R|hsa:2048:EPHB2|hsa:5979:RET|hsa:4052:LTBP1|hsa:2022:ENG|hsa:1969:EPHA2	http://amigo.geneontology.org/amigo/term/GO:0019199
detection of temperature stimulus	biological_process	GO:0016048	5	17	5.9	0.00746855994141	0.391339985512	hsa:134:ADORA1|hsa:2047:EPHB1|hsa:55107:ANO1|hsa:4914:NTRK1|hsa:3356:HTR2A	http://amigo.geneontology.org/amigo/term/GO:0016048
neuron recognition	biological_process	GO:0008038	7	33	4.26	0.00750582685146	0.391339985512	hsa:4978:OPCML|hsa:2042:EPHA3|hsa:26047:CNTNAP2|hsa:2596:GAP43|hsa:1268:CNR1|hsa:2048:EPHB2|hsa:351:APP	http://amigo.geneontology.org/amigo/term/GO:0008038
embryonic digit morphogenesis	biological_process	GO:0042733	10	61	3.29	0.00762830394864	0.392584625066	hsa:652:BMP4|hsa:2736:GLI2|hsa:4487:MSX1|hsa:27077:B9D1|hsa:6926:TBX3|hsa:1889:ECE1|hsa:4041:LRP5|hsa:4488:MSX2|hsa:7704:ZBTB16|hsa:4851:NOTCH1	http://amigo.geneontology.org/amigo/term/GO:0042733
embryo development	biological_process	GO:0009790	78	937	1.67	0.00762877378678	0.392584625066	hsa:55626:AC003002.2|hsa:56977:STOX2|hsa:5607:MAP2K5|hsa:23654:PLXNB2|hsa:2200:FBN1|hsa:102:ADAM10|hsa:4154:MBNL1|hsa:56853:CELF4|hsa:1277:COL1A1|hsa:3340:NDST1|hsa:6862:TBXT|hsa:5310:PKD1|hsa:4488:MSX2|hsa:1291:COL6A1|hsa:2128:EVX1|hsa:220:ALDH1A3|hsa:9935:MAFB|hsa:2909:ARHGAP35|hsa:91461:PKDCC|hsa:1999:ELF3|hsa:374462:PTPRQ|hsa:2022:ENG|hsa:6657:SOX2|hsa:1956:EGFR|hsa:652:BMP4|hsa:1051:CEBPB|hs…	http://amigo.geneontology.org/amigo/term/GO:0009790
regulation of thymocyte aggregation	biological_process	GO:2000398	6	25	4.82	0.00791181689897	0.401930441822	hsa:23240:TMEM131L|hsa:652:BMP4|hsa:2736:GLI2|hsa:2302:FOXJ1|hsa:2064:ERBB2|hsa:101:ADAM8	http://amigo.geneontology.org/amigo/term/GO:2000398
regulation of T cell differentiation in thymus	biological_process	GO:0033081	6	25	4.82	0.00791181689897	0.401930441822	hsa:23240:TMEM131L|hsa:652:BMP4|hsa:2736:GLI2|hsa:2302:FOXJ1|hsa:2064:ERBB2|hsa:101:ADAM8	http://amigo.geneontology.org/amigo/term/GO:0033081
axon part	cellular_component	GO:0033267	24	220	2.19	0.00831451957287	0.403019859492	hsa:2892:GRIA3|hsa:55330:BLOC1S4|hsa:9114:ATP6V0D1|hsa:5413:SEPTIN5|hsa:3756:KCNH1|hsa:23114:NFASC|hsa:23162:MAPK8IP3|hsa:26047:CNTNAP2|hsa:134:ADORA1|hsa:6687:SPG7|hsa:3084:NRG1|hsa:7879:RAB7A|hsa:5025:P2RX4|hsa:7287:TULP1|hsa:1742:DLG4|hsa:7122:CLDN5|hsa:23095:KIF1B|hsa:4915:NTRK2|hsa:8492:PRSS12|hsa:6853:SYN1|hsa:23303:KIF13B|hsa:351:APP|hsa:747:DAGLA|hsa:1740:DLG2	http://amigo.geneontology.org/amigo/term/GO:0033267
astrocyte differentiation	biological_process	GO:0048708	10	62	3.24	0.00840922834695	0.403019859492	hsa:6280:S100A9|hsa:1600:DAB1|hsa:650:BMP2|hsa:25:ABL1|hsa:10319:LAMC3|hsa:7099:AL160272.2|hsa:55553:SOX6|hsa:4851:NOTCH1|hsa:4763:NF1|hsa:5454:POU3F2	http://amigo.geneontology.org/amigo/term/GO:0048708
regulation of multicellular organismal process	biological_process	GO:0051239	191	2581	1.49	0.008479849143	0.403019859492	hsa:23240:TMEM131L|hsa:2309:FOXO3|hsa:374:AREG|hsa:54828:BCAS3|hsa:7135:TNNI1|hsa:2042:EPHA3|hsa:650:BMP2|hsa:7026:NR2F2|hsa:10090:UST|hsa:10631:POSTN|hsa:57118:CAMK1D|hsa:2022:ENG|hsa:162466:PHOSPHO1|hsa:28951:TRIB2|hsa:2903:GRIN2A|hsa:306:ANXA3|hsa:154810:AMOTL1|hsa:1907:EDN2|hsa:4487:MSX1|hsa:2734:GLG1|hsa:55755:CDK5RAP2|hsa:481:ATP1B1|hsa:1889:ECE1|hsa:84870:RSPO3|hsa:5328:PLAU|hsa:150356:CHA…	http://amigo.geneontology.org/amigo/term/GO:0051239
mitotic nuclear envelope disassembly	biological_process	GO:0007077	8	43	3.73	0.00860531851527	0.403019859492	hsa:79902:NUP85|hsa:23511:NUP188|hsa:4000:LMNA|hsa:129401:NUP35|hsa:5347:PLK1|hsa:10783:NEK6|hsa:4927:NUP88|hsa:7443:VRK1	http://amigo.geneontology.org/amigo/term/GO:0007077
BMP signaling pathway	biological_process	GO:0030509	17	138	2.47	0.00871419972981	0.403019859492	hsa:199699:DAND5|hsa:652:BMP4|hsa:5046:PCSK6|hsa:8287:USP9Y|hsa:4487:MSX1|hsa:2200:FBN1|hsa:4488:MSX2|hsa:6664:SOX11|hsa:6862:TBXT|hsa:100532736:NBL1|hsa:25:ABL1|hsa:392255:GDF6|hsa:650:BMP2|hsa:8239:USP9X|hsa:4851:NOTCH1|hsa:2297:FOXD1|hsa:2022:ENG	http://amigo.geneontology.org/amigo/term/GO:0030509
negative regulation of immature T cell proliferation	biological_process	GO:0033087	3	5	12.04	0.00871660465155	0.403019859492	hsa:23240:TMEM131L|hsa:652:BMP4|hsa:2064:ERBB2	http://amigo.geneontology.org/amigo/term/GO:0033087
regulation of systemic arterial blood pressure by endothelin	biological_process	GO:0003100	3	5	12.04	0.00871660465155	0.403019859492	hsa:1908:EDN3|hsa:1907:EDN2|hsa:1889:ECE1	http://amigo.geneontology.org/amigo/term/GO:0003100
regulation of hair follicle maturation	biological_process	GO:0048819	3	5	12.04	0.00871660465155	0.403019859492	hsa:51083:GAL|hsa:1001:CDH3|hsa:4488:MSX2	http://amigo.geneontology.org/amigo/term/GO:0048819
neuroligin family protein binding	molecular_function	GO:0097109	3	5	12.04	0.00871660465155	0.403019859492	hsa:9369:NRXN3|hsa:54221:SNTG2|hsa:1742:DLG4	http://amigo.geneontology.org/amigo/term/GO:0097109
axoneme	cellular_component	GO:0005930	12	83	2.9	0.00878717609284	0.403019859492	hsa:200162:SPAG17|hsa:2736:GLI2|hsa:1769:DNAH8|hsa:54768:HYDIN|hsa:1768:DNAH6|hsa:9576:SPAG6|hsa:55626:AC003002.2|hsa:30849:PIK3R4|hsa:124602:KIF19|hsa:93233:CCDC114|hsa:64446:DNAI2|hsa:5289:PIK3C3	http://amigo.geneontology.org/amigo/term/GO:0005930
ciliary plasm	cellular_component	GO:0097014	12	83	2.9	0.00878717609284	0.403019859492	hsa:200162:SPAG17|hsa:2736:GLI2|hsa:1769:DNAH8|hsa:54768:HYDIN|hsa:1768:DNAH6|hsa:9576:SPAG6|hsa:55626:AC003002.2|hsa:30849:PIK3R4|hsa:124602:KIF19|hsa:93233:CCDC114|hsa:64446:DNAI2|hsa:5289:PIK3C3	http://amigo.geneontology.org/amigo/term/GO:0097014
developmental growth involved in morphogenesis	biological_process	GO:0060560	23	209	2.21	0.00879317695315	0.403019859492	hsa:1946:EFNA5|hsa:1901:S1PR1|hsa:374:AREG|hsa:9723:SEMA3E|hsa:8239:USP9X|hsa:10154:PLXNC1|hsa:214:ALCAM|hsa:652:BMP4|hsa:23327:NEDD4L|hsa:10631:POSTN|hsa:10509:SEMA4B|hsa:22999:RIMS1|hsa:343472:BARHL2|hsa:223117:SEMA3D|hsa:3084:NRG1|hsa:7473:WNT3|hsa:4851:NOTCH1|hsa:5362:PLXNA2|hsa:51083:GAL|hsa:1002:CDH4|hsa:25:ABL1|hsa:5754:PTK7|hsa:351:APP	http://amigo.geneontology.org/amigo/term/GO:0060560
negative regulation of cell development	biological_process	GO:0010721	30	296	2.03	0.00887306842377	0.403019859492	hsa:1946:EFNA5|hsa:9723:SEMA3E|hsa:23380:SRGAP2|hsa:4763:NF1|hsa:10631:POSTN|hsa:430:ASCL2|hsa:652:BMP4|hsa:753:LDLRAD4|hsa:10509:SEMA4B|hsa:55755:CDK5RAP2|hsa:2048:EPHB2|hsa:55223:TRIM62|hsa:7070:THY1|hsa:6657:SOX2|hsa:223117:SEMA3D|hsa:3084:NRG1|hsa:6664:SOX11|hsa:22876:INPP5F|hsa:1809:DPYSL3|hsa:128408:BHLHE23|hsa:4851:NOTCH1|hsa:1600:DAB1|hsa:11075:STMN2|hsa:7473:WNT3|hsa:51083:GAL|hsa:5764:P…	http://amigo.geneontology.org/amigo/term/GO:0010721
system development	biological_process	GO:0048731	299	4206	1.43	0.00903966665657	0.403019859492	hsa:23240:TMEM131L|hsa:2309:FOXO3|hsa:1999:ELF3|hsa:374:AREG|hsa:54828:BCAS3|hsa:5499:PPP1CA|hsa:79789:CLMN|hsa:7135:TNNI1|hsa:2128:EVX1|hsa:2042:EPHA3|hsa:53358:SHC3|hsa:7026:NR2F2|hsa:10090:UST|hsa:10631:POSTN|hsa:57118:CAMK1D|hsa:147495:APCDD1|hsa:162466:PHOSPHO1|hsa:148345:C1orf127|hsa:2903:GRIN2A|hsa:306:ANXA3|hsa:1907:EDN2|hsa:4487:MSX1|hsa:148:ADRA1A|hsa:2734:GLG1|hsa:55755:CDK5RAP2|hsa:18…	http://amigo.geneontology.org/amigo/term/GO:0048731
vascular smooth muscle contraction	biological_process	GO:0014829	5	18	5.58	0.00909502063527	0.403019859492	hsa:1910:EDNRB|hsa:1908:EDN3|hsa:9732:DOCK4|hsa:3356:HTR2A|hsa:1907:EDN2	http://amigo.geneontology.org/amigo/term/GO:0014829
osteoblast development	biological_process	GO:0002076	5	18	5.58	0.00909502063527	0.403019859492	hsa:3727:JUND|hsa:2736:GLI2|hsa:23314:SATB2|hsa:4041:LRP5|hsa:4488:MSX2	http://amigo.geneontology.org/amigo/term/GO:0002076
positive regulation of G2/M transition of mitotic cell cycle	biological_process	GO:0010971	5	18	5.58	0.00909502063527	0.403019859492	hsa:80174:DBF4B|hsa:595:CCND1|hsa:23476:BRD4|hsa:5087:PBX1|hsa:351:APP	http://amigo.geneontology.org/amigo/term/GO:0010971
signal transduction in absence of ligand	biological_process	GO:0038034	11	73	3.02	0.00910480461496	0.403019859492	hsa:2309:FOXO3|hsa:5499:PPP1CA|hsa:3084:NRG1|hsa:3624:INHBA|hsa:5607:MAP2K5|hsa:4254:KITLG|hsa:219699:UNC5B|hsa:5979:RET|hsa:2668:GDNF|hsa:4763:NF1|hsa:2872:MKNK2	http://amigo.geneontology.org/amigo/term/GO:0038034
extrinsic apoptotic signaling pathway in absence of ligand	biological_process	GO:0097192	11	73	3.02	0.00910480461496	0.403019859492	hsa:2309:FOXO3|hsa:5499:PPP1CA|hsa:3084:NRG1|hsa:3624:INHBA|hsa:5607:MAP2K5|hsa:4254:KITLG|hsa:219699:UNC5B|hsa:5979:RET|hsa:2668:GDNF|hsa:4763:NF1|hsa:2872:MKNK2	http://amigo.geneontology.org/amigo/term/GO:0097192
negative regulation of muscle cell differentiation	biological_process	GO:0051148	9	53	3.41	0.00912790570567	0.403019859492	hsa:652:BMP4|hsa:1048:CEACAM5|hsa:6361:CCL17|hsa:4487:MSX1|hsa:144165:PRICKLE1|hsa:650:BMP2|hsa:4851:NOTCH1|hsa:26057:ANKRD17|hsa:6926:TBX3	http://amigo.geneontology.org/amigo/term/GO:0051148
neural crest cell migration	biological_process	GO:0001755	9	53	3.41	0.00912790570567	0.403019859492	hsa:3911:LAMA5|hsa:9723:SEMA3E|hsa:223117:SEMA3D|hsa:10509:SEMA4B|hsa:4254:KITLG|hsa:1908:EDN3|hsa:5979:RET|hsa:1910:EDNRB|hsa:2668:GDNF	http://amigo.geneontology.org/amigo/term/GO:0001755
amino sugar biosynthetic process	biological_process	GO:0046349	4	11	7.3	0.00915376337017	0.403019859492	hsa:64841:GNPNAT1|hsa:91373:UAP1L1|hsa:2673:GFPT1|hsa:6675:UAP1	http://amigo.geneontology.org/amigo/term/GO:0046349
cardiac muscle cell myoblast differentiation	biological_process	GO:0060379	4	11	7.3	0.00915376337017	0.403019859492	hsa:4851:NOTCH1|hsa:3084:NRG1|hsa:144165:PRICKLE1|hsa:6862:TBXT	http://amigo.geneontology.org/amigo/term/GO:0060379
negative regulation of glial cell proliferation	biological_process	GO:0060253	4	11	7.3	0.00915376337017	0.403019859492	hsa:5764:PTN|hsa:4851:NOTCH1|hsa:6664:SOX11|hsa:430:ASCL2	http://amigo.geneontology.org/amigo/term/GO:0060253
cluster of actin-based cell projections	cellular_component	GO:0098862	17	139	2.45	0.00926549260101	0.403615648358	hsa:5651:TMPRSS15|hsa:4641:MYO1C|hsa:1600:DAB1|hsa:64072:CDH23|hsa:2028:ENPEP|hsa:83715:ESPN|hsa:9732:DOCK4|hsa:6569:SLC34A1|hsa:3320:HSP90AA1|hsa:948:CD36|hsa:6550:SLC9A3|hsa:6573:SLC19A1|hsa:4311:MME|hsa:22941:SHANK2|hsa:4643:MYO1E|hsa:374462:PTPRQ|hsa:5172:SLC26A4	http://amigo.geneontology.org/amigo/term/GO:0098862
chemorepellent activity	molecular_function	GO:0045499	6	26	4.63	0.00926915432191	0.403615648358	hsa:1946:EFNA5|hsa:9723:SEMA3E|hsa:223117:SEMA3D|hsa:3084:NRG1|hsa:10509:SEMA4B|hsa:23768:FLRT2	http://amigo.geneontology.org/amigo/term/GO:0045499
neural tube development	biological_process	GO:0021915	18	151	2.39	0.00951025700415	0.410297537645	hsa:5081:PAX7|hsa:652:BMP4|hsa:2736:GLI2|hsa:23654:PLXNB2|hsa:2909:ARHGAP35|hsa:27031:NPHP3|hsa:5076:PAX2|hsa:6664:SOX11|hsa:144165:PRICKLE1|hsa:5310:PKD1|hsa:6862:TBXT|hsa:9620:CELSR1|hsa:5754:PTK7|hsa:55626:AC003002.2|hsa:5362:PLXNA2|hsa:4851:NOTCH1|hsa:4763:NF1|hsa:1969:EPHA2	http://amigo.geneontology.org/amigo/term/GO:0021915
regulation of systemic arterial blood pressure	biological_process	GO:0003073	12	84	2.87	0.00952615103176	0.410297537645	hsa:66002:CYP4F12|hsa:134:ADORA1|hsa:1907:EDN2|hsa:1889:ECE1|hsa:148:ADRA1A|hsa:2028:ENPEP|hsa:1908:EDN3|hsa:5144:PDE4D|hsa:4311:MME|hsa:2621:GAS6|hsa:10631:POSTN|hsa:2022:ENG	http://amigo.geneontology.org/amigo/term/GO:0003073
integral component of plasma membrane	cellular_component	GO:0005887	121	1562	1.55	0.0096070823783	0.411546637016	hsa:2892:GRIA3|hsa:1742:DLG4|hsa:57419:SLC24A3|hsa:951:CD37|hsa:3480:IGF1R|hsa:2346:FOLH1|hsa:23654:PLXNB2|hsa:54472:TOLLIP|hsa:200010:SLC5A9|hsa:2903:GRIN2A|hsa:132724:TMPRSS11B|hsa:344905:ATP13A5|hsa:481:ATP1B1|hsa:926:CD8B2|hsa:55503:TRPV6|hsa:5789:PTPRD|hsa:3084:NRG1|hsa:4829:NMBR|hsa:3667:IRS1|hsa:5362:PLXNA2|hsa:359:AQP2|hsa:23555:TSPAN15|hsa:4914:NTRK1|hsa:2995:GYPC|hsa:9356:SLC22A6|hsa:12…	http://amigo.geneontology.org/amigo/term/GO:0005887
negative regulation of developmental process	biological_process	GO:0051093	68	808	1.69	0.0096974945436	0.412460443754	hsa:1946:EFNA5|hsa:9723:SEMA3E|hsa:4000:LMNA|hsa:1048:CEACAM5|hsa:3952:LEP|hsa:374:AREG|hsa:23380:SRGAP2|hsa:6926:TBX3|hsa:23414:ZFPM2|hsa:5607:MAP2K5|hsa:650:BMP2|hsa:7014:TERF2|hsa:9935:MAFB|hsa:4763:NF1|hsa:10631:POSTN|hsa:6657:SOX2|hsa:28951:TRIB2|hsa:652:BMP4|hsa:753:LDLRAD4|hsa:223117:SEMA3D|hsa:4487:MSX1|hsa:10509:SEMA4B|hsa:301:ANXA1|hsa:55755:CDK5RAP2|hsa:2048:EPHB2|hsa:150356:CHADL|hsa:…	http://amigo.geneontology.org/amigo/term/GO:0051093
chondrocyte differentiation	biological_process	GO:0002062	13	95	2.75	0.00973250510813	0.412460443754	hsa:652:BMP4|hsa:2736:GLI2|hsa:8313:AXIN2|hsa:10736:SIX2|hsa:2734:GLG1|hsa:4488:MSX2|hsa:392255:GDF6|hsa:4094:MAF|hsa:650:BMP2|hsa:150356:CHADL|hsa:55553:SOX6|hsa:91461:PKDCC|hsa:7704:ZBTB16	http://amigo.geneontology.org/amigo/term/GO:0002062
positive regulation of developmental process	biological_process	GO:0051094	92	1147	1.61	0.00992649571108	0.418444034629	hsa:2309:FOXO3|hsa:2042:EPHA3|hsa:301:ANXA1|hsa:57118:CAMK1D|hsa:2022:ENG|hsa:306:ANXA3|hsa:2152:F3|hsa:140685:ZBTB46|hsa:2736:GLI2|hsa:8313:AXIN2|hsa:3084:NRG1|hsa:100532736:NBL1|hsa:4914:NTRK1|hsa:5454:POU3F2|hsa:685:BTC|hsa:7473:WNT3|hsa:2302:FOXJ1|hsa:595:CCND1|hsa:10938:EHD1|hsa:1268:CNR1|hsa:6929:TCF3|hsa:1601:DAB2|hsa:26050:SLITRK5|hsa:1908:EDN3|hsa:1051:CEBPB|hsa:9820:CUL7|hsa:23327:NEDD4…	http://amigo.geneontology.org/amigo/term/GO:0051094
photoreceptor cell differentiation	biological_process	GO:0046530	9	54	3.35	0.010114705075	0.423510974316	hsa:5764:PTN|hsa:4915:NTRK2|hsa:403:ARL3|hsa:7287:TULP1|hsa:128408:BHLHE23|hsa:4901:NRL|hsa:4851:NOTCH1|hsa:7070:THY1|hsa:348980:HCN1	http://amigo.geneontology.org/amigo/term/GO:0046530
transmembrane receptor protein tyrosine kinase activity	molecular_function	GO:0004714	10	64	3.14	0.0101535754095	0.423510974316	hsa:4915:NTRK2|hsa:2042:EPHA3|hsa:4914:NTRK1|hsa:2064:ERBB2|hsa:1956:EGFR|hsa:2047:EPHB1|hsa:3480:IGF1R|hsa:2048:EPHB2|hsa:5979:RET|hsa:1969:EPHA2	http://amigo.geneontology.org/amigo/term/GO:0004714
regulation of fat cell differentiation	biological_process	GO:0045598	14	107	2.63	0.0104783061971	0.431731370533	hsa:28951:TRIB2|hsa:6097:RORC|hsa:3356:HTR2A|hsa:3952:LEP|hsa:23414:ZFPM2|hsa:3358:HTR2C|hsa:57761:TRIB3|hsa:650:BMP2|hsa:6783:SULT1E1|hsa:4488:MSX2|hsa:7704:ZBTB16|hsa:1051:CEBPB|hsa:285590:SH3PXD2B|hsa:4041:LRP5	http://amigo.geneontology.org/amigo/term/GO:0045598
positive regulation of MAPK cascade	biological_process	GO:0043410	43	470	1.84	0.0105284550288	0.431731370533	hsa:5602:MAPK10|hsa:134:ADORA1|hsa:3952:LEP|hsa:148:ADRA1A|hsa:10912:GADD45G|hsa:23043:TNIK|hsa:114897:C1QTNF1|hsa:1908:EDN3|hsa:51196:PLCE1|hsa:1956:EGFR|hsa:652:BMP4|hsa:3356:HTR2A|hsa:392255:GDF6|hsa:8550:MAPKAPK5|hsa:650:BMP2|hsa:246:ALOX15|hsa:23162:MAPK8IP3|hsa:57007:ACKR3|hsa:2621:GAS6|hsa:3084:NRG1|hsa:7099:AL160272.2|hsa:10913:EDAR|hsa:6367:CCL22|hsa:6657:SOX2|hsa:6361:CCL17|hsa:3358:HTR…	http://amigo.geneontology.org/amigo/term/GO:0043410
cell projection	cellular_component	GO:0042995	135	1772	1.53	0.0106348982662	0.431731370533	hsa:2892:GRIA3|hsa:1803:DPP4|hsa:257177:CFAP126|hsa:5499:PPP1CA|hsa:6853:SYN1|hsa:93233:CCDC114|hsa:132204:SYNPR|hsa:11130:ZWINT|hsa:2903:GRIN2A|hsa:306:ANXA3|hsa:22858:CILK1|hsa:121278:TPH2|hsa:9576:SPAG6|hsa:2934:GSN|hsa:124602:KIF19|hsa:5576:PRKAR2A|hsa:55330:BLOC1S4|hsa:2736:GLI2|hsa:3084:NRG1|hsa:6550:SLC9A3|hsa:286827:TRIM59|hsa:4914:NTRK1|hsa:1768:DNAH6|hsa:5314:PKHD1|hsa:10938:EHD1|hsa:12…	http://amigo.geneontology.org/amigo/term/GO:0042995
homophilic cell adhesion via plasma membrane adhesion molecules	biological_process	GO:0007156	18	153	2.36	0.0106671144892	0.431731370533	hsa:60437:CDH26|hsa:11122:PTPRT|hsa:57526:PCDH19|hsa:1007:CDH9|hsa:5099:PCDH7|hsa:120114:FAT3|hsa:5979:RET|hsa:64072:CDH23|hsa:5310:PKD1|hsa:1002:CDH4|hsa:9620:CELSR1|hsa:253559:CADM2|hsa:1005:CDH7|hsa:222256:CDHR3|hsa:1001:CDH3|hsa:1010:CDH12|hsa:5291:PIK3CB|hsa:1004:CDH6	http://amigo.geneontology.org/amigo/term/GO:0007156
mammary gland development	biological_process	GO:0030879	16	130	2.47	0.0107823770977	0.431731370533	hsa:2294:FOXF1|hsa:652:BMP4|hsa:2736:GLI2|hsa:7473:WNT3|hsa:374:AREG|hsa:4487:MSX1|hsa:3084:NRG1|hsa:595:CCND1|hsa:6926:TBX3|hsa:1051:CEBPB|hsa:4041:LRP5|hsa:4488:MSX2|hsa:6531:SLC6A3|hsa:1999:ELF3|hsa:9612:NCOR2|hsa:1969:EPHA2	http://amigo.geneontology.org/amigo/term/GO:0030879
glutamate receptor activity	molecular_function	GO:0008066	6	27	4.46	0.010784715332	0.431731370533	hsa:116444:GRIN3B|hsa:2892:GRIA3|hsa:2903:GRIN2A|hsa:2913:GRM3|hsa:2906:GRIN2D|hsa:2918:GRM8	http://amigo.geneontology.org/amigo/term/GO:0008066
mammary gland morphogenesis	biological_process	GO:0060443	8	45	3.57	0.0108185099445	0.431731370533	hsa:652:BMP4|hsa:2736:GLI2|hsa:374:AREG|hsa:4041:LRP5|hsa:4488:MSX2|hsa:1999:ELF3|hsa:6926:TBX3|hsa:1969:EPHA2	http://amigo.geneontology.org/amigo/term/GO:0060443
head development	biological_process	GO:0060322	61	716	1.71	0.0109466077337	0.431731370533	hsa:1901:S1PR1|hsa:23654:PLXNB2|hsa:26468:LHX6|hsa:26047:CNTNAP2|hsa:23380:SRGAP2|hsa:6926:TBX3|hsa:1277:COL1A1|hsa:3340:NDST1|hsa:26050:SLITRK5|hsa:1943:EFNA2|hsa:220:ALDH1A3|hsa:9114:ATP6V0D1|hsa:9935:MAFB|hsa:2909:ARHGAP35|hsa:83690:CRISPLD1|hsa:10460:TACC3|hsa:4907:NT5E|hsa:83696:TRAPPC9|hsa:5764:PTN|hsa:652:BMP4|hsa:306:ANXA3|hsa:2334:AFF2|hsa:7832:BTG2|hsa:3021:H3Y1|hsa:4487:MSX1|hsa:84630:…	http://amigo.geneontology.org/amigo/term/GO:0060322
astrocyte development	biological_process	GO:0014002	5	19	5.28	0.0109499060539	0.431731370533	hsa:6280:S100A9|hsa:10319:LAMC3|hsa:5454:POU3F2|hsa:7099:AL160272.2|hsa:4763:NF1	http://amigo.geneontology.org/amigo/term/GO:0014002
positive regulation of cell cycle G2/M phase transition	biological_process	GO:1902751	5	19	5.28	0.0109499060539	0.431731370533	hsa:80174:DBF4B|hsa:595:CCND1|hsa:23476:BRD4|hsa:5087:PBX1|hsa:351:APP	http://amigo.geneontology.org/amigo/term/GO:1902751
ephrin receptor activity	molecular_function	GO:0005003	5	19	5.28	0.0109499060539	0.431731370533	hsa:2047:EPHB1|hsa:2042:EPHA3|hsa:4914:NTRK1|hsa:2048:EPHB2|hsa:1969:EPHA2	http://amigo.geneontology.org/amigo/term/GO:0005003
phagocytic vesicle	cellular_component	GO:0045335	12	86	2.8	0.0111479561193	0.433529722248	hsa:306:ANXA3|hsa:4218:RAB8A|hsa:23380:SRGAP2|hsa:7879:RAB7A|hsa:55626:AC003002.2|hsa:101:ADAM8|hsa:30849:PIK3R4|hsa:9114:ATP6V0D1|hsa:948:CD36|hsa:11031:RAB31|hsa:5289:PIK3C3|hsa:80223:RAB11FIP1	http://amigo.geneontology.org/amigo/term/GO:0045335
ephrin receptor signaling pathway	biological_process	GO:0048013	12	86	2.8	0.0111479561193	0.433529722248	hsa:1946:EFNA5|hsa:2042:EPHA3|hsa:4914:NTRK1|hsa:102:ADAM10|hsa:6383:SDC2|hsa:1943:EFNA2|hsa:2047:EPHB1|hsa:64283:ARHGEF28|hsa:2048:EPHB2|hsa:1969:EPHA2|hsa:10095:AC004922.1|hsa:8997:KALRN	http://amigo.geneontology.org/amigo/term/GO:0048013
hindlimb morphogenesis	biological_process	GO:0035137	7	36	3.9	0.0111596294434	0.433529722248	hsa:652:BMP4|hsa:7473:WNT3|hsa:4487:MSX1|hsa:6926:TBX3|hsa:4488:MSX2|hsa:4851:NOTCH1|hsa:7704:ZBTB16	http://amigo.geneontology.org/amigo/term/GO:0035137
epithelial tube morphogenesis	biological_process	GO:0060562	30	302	1.99	0.0112752066686	0.435882989507	hsa:9723:SEMA3E|hsa:23654:PLXNB2|hsa:374:AREG|hsa:5499:PPP1CA|hsa:6862:TBXT|hsa:5310:PKD1|hsa:2909:ARHGAP35|hsa:2022:ENG|hsa:652:BMP4|hsa:650:BMP2|hsa:4488:MSX2|hsa:3911:LAMA5|hsa:2294:FOXF1|hsa:2736:GLI2|hsa:9788:MTSS1|hsa:10736:SIX2|hsa:6664:SOX11|hsa:4041:LRP5|hsa:5979:RET|hsa:4851:NOTCH1|hsa:6926:TBX3|hsa:27031:NPHP3|hsa:5076:PAX2|hsa:144165:PRICKLE1|hsa:9620:CELSR1|hsa:5754:PTK7|hsa:2668:GDN…	http://amigo.geneontology.org/amigo/term/GO:0060562
nephron development	biological_process	GO:0072006	16	131	2.45	0.01146608226	0.438979236284	hsa:3911:LAMA5|hsa:652:BMP4|hsa:9788:MTSS1|hsa:2302:FOXJ1|hsa:10736:SIX2|hsa:4643:MYO1E|hsa:5076:PAX2|hsa:2028:ENPEP|hsa:5310:PKD1|hsa:5979:RET|hsa:51196:PLCE1|hsa:2668:GDNF|hsa:2297:FOXD1|hsa:4851:NOTCH1|hsa:5087:PBX1|hsa:650:BMP2	http://amigo.geneontology.org/amigo/term/GO:0072006
tube formation	biological_process	GO:0035148	16	131	2.45	0.01146608226	0.438979236284	hsa:10913:EDAR|hsa:652:BMP4|hsa:23654:PLXNB2|hsa:2909:ARHGAP35|hsa:54828:BCAS3|hsa:6664:SOX11|hsa:5076:PAX2|hsa:84913:ATOH8|hsa:144165:PRICKLE1|hsa:6862:TBXT|hsa:9620:CELSR1|hsa:5754:PTK7|hsa:5979:RET|hsa:2668:GDNF|hsa:4851:NOTCH1|hsa:27031:NPHP3	http://amigo.geneontology.org/amigo/term/GO:0035148
regulation of Wnt signaling pathway, planar cell polarity pathway	biological_process	GO:2000095	4	12	6.69	0.0116529633185	0.439134895217	hsa:27031:NPHP3|hsa:25:ABL1|hsa:84870:RSPO3|hsa:1601:DAB2	http://amigo.geneontology.org/amigo/term/GO:2000095
glycerophospholipid catabolic process	biological_process	GO:0046475	4	12	6.69	0.0116529633185	0.439134895217	hsa:8681:JMJD7-PLA2G4B|hsa:10908:PNPLA6|hsa:22876:INPP5F|hsa:133121:ENPP6	http://amigo.geneontology.org/amigo/term/GO:0046475
Golgi apparatus part	cellular_component	GO:0044431	73	886	1.65	0.0116813270173	0.439134895217	hsa:54756:IL17RD|hsa:55568:GALNT10|hsa:442117:GALNTL6|hsa:8707:B3GALT2|hsa:2262:GPC5|hsa:374:AREG|hsa:2734:GLG1|hsa:3340:NDST1|hsa:5310:PKD1|hsa:7443:VRK1|hsa:22926:ATF6|hsa:80351:TNKS2|hsa:23243:ANKRD28|hsa:374868:ATP9B|hsa:59352:LGR6|hsa:10090:UST|hsa:10631:POSTN|hsa:283464:GXYLT1|hsa:83696:TRAPPC9|hsa:192134:B3GNT6|hsa:58480:RHOU|hsa:1604:CD55|hsa:6383:SDC2|hsa:375790:AGRN|hsa:64841:GNPNAT1|hs…	http://amigo.geneontology.org/amigo/term/GO:0044431
cell-cell adhesion	biological_process	GO:0098609	72	872	1.66	0.0116917934247	0.439134895217	hsa:9369:NRXN3|hsa:1946:EFNA5|hsa:5607:MAP2K5|hsa:1048:CEACAM5|hsa:1803:DPP4|hsa:3952:LEP|hsa:23240:TMEM131L|hsa:55330:BLOC1S4|hsa:120114:FAT3|hsa:2064:ERBB2|hsa:5310:PKD1|hsa:5789:PTPRD|hsa:114897:C1QTNF1|hsa:9620:CELSR1|hsa:253559:CADM2|hsa:9935:MAFB|hsa:3953:LEPR|hsa:222256:CDHR3|hsa:4004:LMO1|hsa:4907:NT5E|hsa:214:ALCAM|hsa:650:BMP2|hsa:1010:CDH12|hsa:652:BMP4|hsa:6097:RORC|hsa:1604:CD55|hsa:…	http://amigo.geneontology.org/amigo/term/GO:0098609
blood vessel morphogenesis	biological_process	GO:0048514	44	487	1.81	0.0117697800487	0.439978806067	hsa:9369:NRXN3|hsa:9723:SEMA3E|hsa:3952:LEP|hsa:54828:BCAS3|hsa:1901:S1PR1|hsa:2047:EPHB1|hsa:80781:COL18A1|hsa:3953:LEPR|hsa:4763:NF1|hsa:2022:ENG|hsa:9820:CUL7|hsa:652:BMP4|hsa:306:ANXA3|hsa:10908:PNPLA6|hsa:23414:ZFPM2|hsa:7070:THY1|hsa:7127:TNFAIP2|hsa:84870:RSPO3|hsa:219699:UNC5B|hsa:2048:EPHB2|hsa:57007:ACKR3|hsa:2152:F3|hsa:5328:PLAU|hsa:3911:LAMA5|hsa:2294:FOXF1|hsa:2028:ENPEP|hsa:6862:TB…	http://amigo.geneontology.org/amigo/term/GO:0048514
cartilage development	biological_process	GO:0051216	20	179	2.24	0.0120299054034	0.442294846126	hsa:5081:PAX7|hsa:652:BMP4|hsa:2736:GLI2|hsa:8313:AXIN2|hsa:3952:LEP|hsa:10736:SIX2|hsa:4487:MSX1|hsa:1277:COL1A1|hsa:392255:GDF6|hsa:4094:MAF|hsa:5310:PKD1|hsa:2734:GLG1|hsa:960:CD44|hsa:4488:MSX2|hsa:650:BMP2|hsa:150356:CHADL|hsa:55553:SOX6|hsa:91461:PKDCC|hsa:7704:ZBTB16|hsa:23314:SATB2	http://amigo.geneontology.org/amigo/term/GO:0051216
membrane disassembly	biological_process	GO:0030397	8	46	3.49	0.0120706710341	0.442294846126	hsa:79902:NUP85|hsa:23511:NUP188|hsa:4000:LMNA|hsa:129401:NUP35|hsa:5347:PLK1|hsa:10783:NEK6|hsa:4927:NUP88|hsa:7443:VRK1	http://amigo.geneontology.org/amigo/term/GO:0030397
nuclear envelope disassembly	biological_process	GO:0051081	8	46	3.49	0.0120706710341	0.442294846126	hsa:79902:NUP85|hsa:23511:NUP188|hsa:4000:LMNA|hsa:129401:NUP35|hsa:5347:PLK1|hsa:10783:NEK6|hsa:4927:NUP88|hsa:7443:VRK1	http://amigo.geneontology.org/amigo/term/GO:0051081
regulation of vasoconstriction	biological_process	GO:0019229	10	66	3.04	0.0121601364576	0.442294846126	hsa:3269:HRH1|hsa:3356:HTR2A|hsa:1907:EDN2|hsa:3952:LEP|hsa:1889:ECE1|hsa:148:ADRA1A|hsa:1908:EDN3|hsa:9732:DOCK4|hsa:10242:KCNMB2|hsa:5588:PRKCQ	http://amigo.geneontology.org/amigo/term/GO:0019229
tissue development	biological_process	GO:0009888	131	1723	1.53	0.012326532295	0.442294846126	hsa:374:AREG|hsa:5499:PPP1CA|hsa:7135:TNNI1|hsa:2042:EPHA3|hsa:650:BMP2|hsa:10631:POSTN|hsa:54472:TOLLIP|hsa:162466:PHOSPHO1|hsa:199699:DAND5|hsa:84518:CNFN|hsa:4487:MSX1|hsa:2734:GLG1|hsa:3861:KRT14|hsa:84870:RSPO3|hsa:5328:PLAU|hsa:150356:CHADL|hsa:5144:PDE4D|hsa:3853:KRT6A|hsa:2736:GLI2|hsa:8313:AXIN2|hsa:223117:SEMA3D|hsa:1956:EGFR|hsa:3084:NRG1|hsa:7026:NR2F2|hsa:5454:POU3F2|hsa:7473:WNT3|hs…	http://amigo.geneontology.org/amigo/term/GO:0009888
negative regulation of cytokine biosynthetic process	biological_process	GO:0042036	6	28	4.3	0.0124675006187	0.442294846126	hsa:28951:TRIB2|hsa:2302:FOXJ1|hsa:5607:MAP2K5|hsa:54206:ERRFI1|hsa:3625:INHBB|hsa:3624:INHBA	http://amigo.geneontology.org/amigo/term/GO:0042036
positive regulation of follicle-stimulating hormone secretion	biological_process	GO:0046881	3	6	10.04	0.0125159313616	0.442294846126	hsa:3625:INHBB|hsa:3952:LEP|hsa:3624:INHBA	http://amigo.geneontology.org/amigo/term/GO:0046881
hair cycle phase	biological_process	GO:0044851	3	6	10.04	0.0125159313616	0.442294846126	hsa:51083:GAL|hsa:1001:CDH3|hsa:4488:MSX2	http://amigo.geneontology.org/amigo/term/GO:0044851
amyloid fibril formation	biological_process	GO:1990000	3	6	10.04	0.0125159313616	0.442294846126	hsa:2934:GSN|hsa:948:CD36|hsa:351:APP	http://amigo.geneontology.org/amigo/term/GO:1990000
protein localization to extracellular region	biological_process	GO:0071692	3	6	10.04	0.0125159313616	0.442294846126	hsa:4052:LTBP1|hsa:2200:FBN1|hsa:100532736:NBL1	http://amigo.geneontology.org/amigo/term/GO:0071692
maintenance of protein location in extracellular region	biological_process	GO:0071694	3	6	10.04	0.0125159313616	0.442294846126	hsa:4052:LTBP1|hsa:2200:FBN1|hsa:100532736:NBL1	http://amigo.geneontology.org/amigo/term/GO:0071694
optic nerve morphogenesis	biological_process	GO:0021631	3	6	10.04	0.0125159313616	0.442294846126	hsa:2047:EPHB1|hsa:5076:PAX2|hsa:2048:EPHB2	http://amigo.geneontology.org/amigo/term/GO:0021631
negative regulation of gliogenesis	biological_process	GO:0014014	7	37	3.8	0.012622743801	0.442294846126	hsa:652:BMP4|hsa:430:ASCL2|hsa:6664:SOX11|hsa:5764:PTN|hsa:4851:NOTCH1|hsa:4763:NF1|hsa:1600:DAB1	http://amigo.geneontology.org/amigo/term/GO:0014014
regulation of cell morphogenesis	biological_process	GO:0022604	47	530	1.78	0.0126933464076	0.442294846126	hsa:1946:EFNA5|hsa:9723:SEMA3E|hsa:2042:EPHA3|hsa:23654:PLXNB2|hsa:1277:COL1A1|hsa:23043:TNIK|hsa:10154:PLXNC1|hsa:650:BMP2|hsa:2909:ARHGAP35|hsa:10090:UST|hsa:10631:POSTN|hsa:9820:CUL7|hsa:58480:RHOU|hsa:23327:NEDD4L|hsa:6446:SGK1|hsa:6383:SDC2|hsa:10509:SEMA4B|hsa:84630:TTBK1|hsa:301:ANXA1|hsa:2048:EPHB2|hsa:22999:RIMS1|hsa:55223:TRIM62|hsa:7070:THY1|hsa:343472:BARHL2|hsa:8313:AXIN2|hsa:223117:…	http://amigo.geneontology.org/amigo/term/GO:0022604
neural crest cell differentiation	biological_process	GO:0014033	11	77	2.87	0.0127246971504	0.442294846126	hsa:3911:LAMA5|hsa:9723:SEMA3E|hsa:223117:SEMA3D|hsa:3084:NRG1|hsa:10509:SEMA4B|hsa:6664:SOX11|hsa:4254:KITLG|hsa:1908:EDN3|hsa:5979:RET|hsa:1910:EDNRB|hsa:2668:GDNF	http://amigo.geneontology.org/amigo/term/GO:0014033
regulation of sodium ion transport	biological_process	GO:0002028	11	77	2.87	0.0127246971504	0.442294846126	hsa:23327:NEDD4L|hsa:6550:SLC9A3|hsa:6446:SGK1|hsa:154043:CNKSR3|hsa:255738:PCSK9|hsa:5025:P2RX4|hsa:481:ATP1B1|hsa:2257:FGF12|hsa:5187:PER1|hsa:1756:DMD|hsa:493:ATP2B4	http://amigo.geneontology.org/amigo/term/GO:0002028
regulation of transmembrane receptor protein serine/threonine kinase signaling pathway	biological_process	GO:0090092	22	205	2.15	0.0130530264287	0.451725914617	hsa:392255:GDF6|hsa:1601:DAB2|hsa:1028:CDKN1C|hsa:2200:FBN1|hsa:199699:DAND5|hsa:652:BMP4|hsa:753:LDLRAD4|hsa:4487:MSX1|hsa:2734:GLG1|hsa:650:BMP2|hsa:2022:ENG|hsa:4488:MSX2|hsa:3624:INHBA|hsa:6664:SOX11|hsa:100532736:NBL1|hsa:3625:INHBB|hsa:83891:SNX25|hsa:4851:NOTCH1|hsa:5046:PCSK6|hsa:25:ABL1|hsa:4052:LTBP1|hsa:2297:FOXD1	http://amigo.geneontology.org/amigo/term/GO:0090092
response to growth factor	biological_process	GO:0070848	54	627	1.73	0.0132237227703	0.454146352003	hsa:83891:SNX25|hsa:2200:FBN1|hsa:4641:MYO1C|hsa:2734:GLG1|hsa:1277:COL1A1|hsa:84335:AKT1S1|hsa:6862:TBXT|hsa:1028:CDKN1C|hsa:8239:USP9X|hsa:10631:POSTN|hsa:5764:PTN|hsa:2022:ENG|hsa:1956:EGFR|hsa:652:BMP4|hsa:306:ANXA3|hsa:4487:MSX1|hsa:23768:FLRT2|hsa:392255:GDF6|hsa:650:BMP2|hsa:5328:PLAU|hsa:4488:MSX2|hsa:2621:GAS6|hsa:1969:EPHA2|hsa:6657:SOX2|hsa:199699:DAND5|hsa:3340:NDST1|hsa:351:APP|hsa:6…	http://amigo.geneontology.org/amigo/term/GO:0070848
positive regulation of multicellular organismal process	biological_process	GO:0051240	109	1407	1.55	0.0132375782098	0.454146352003	hsa:2309:FOXO3|hsa:54828:BCAS3|hsa:2042:EPHA3|hsa:301:ANXA1|hsa:10631:POSTN|hsa:57118:CAMK1D|hsa:2022:ENG|hsa:306:ANXA3|hsa:154810:AMOTL1|hsa:1907:EDN2|hsa:1889:ECE1|hsa:5328:PLAU|hsa:5144:PDE4D|hsa:2152:F3|hsa:140685:ZBTB46|hsa:2736:GLI2|hsa:8313:AXIN2|hsa:3084:NRG1|hsa:100532736:NBL1|hsa:10417:SPON2|hsa:4914:NTRK1|hsa:5454:POU3F2|hsa:6280:S100A9|hsa:7473:WNT3|hsa:2302:FOXJ1|hsa:595:CCND1|hsa:12…	http://amigo.geneontology.org/amigo/term/GO:0051240
regulation of extrinsic apoptotic signaling pathway in absence of ligand	biological_process	GO:2001239	8	47	3.42	0.0134260341242	0.458626381181	hsa:5499:PPP1CA|hsa:3084:NRG1|hsa:3624:INHBA|hsa:5607:MAP2K5|hsa:219699:UNC5B|hsa:5979:RET|hsa:2668:GDNF|hsa:4763:NF1	http://amigo.geneontology.org/amigo/term/GO:2001239
cell chemotaxis	biological_process	GO:0060326	24	231	2.09	0.0137874136617	0.468949584845	hsa:2047:EPHB1|hsa:9732:DOCK4|hsa:57118:CAMK1D|hsa:2022:ENG|hsa:79902:NUP85|hsa:1907:EDN2|hsa:301:ANXA1|hsa:5144:PDE4D|hsa:2621:GAS6|hsa:102:ADAM10|hsa:3269:HRH1|hsa:6367:CCL22|hsa:6361:CCL17|hsa:30817:ADGRE2|hsa:100532736:NBL1|hsa:10344:CCL26|hsa:4851:NOTCH1|hsa:5588:PRKCQ|hsa:6280:S100A9|hsa:1908:EDN3|hsa:1910:EDNRB|hsa:5587:PRKD1|hsa:101:ADAM8|hsa:1969:EPHA2	http://amigo.geneontology.org/amigo/term/GO:0060326
positive regulation of transmembrane receptor protein serine/threonine kinase signaling pathway	biological_process	GO:0090100	13	100	2.61	0.0139217244439	0.470702955817	hsa:652:BMP4|hsa:4487:MSX1|hsa:4488:MSX2|hsa:1601:DAB2|hsa:650:BMP2|hsa:3625:INHBB|hsa:392255:GDF6|hsa:1028:CDKN1C|hsa:3624:INHBA|hsa:6664:SOX11|hsa:4851:NOTCH1|hsa:2297:FOXD1|hsa:2022:ENG	http://amigo.geneontology.org/amigo/term/GO:0090100
growth	biological_process	GO:0040007	77	951	1.63	0.0140253995979	0.470702955817	hsa:1946:EFNA5|hsa:9723:SEMA3E|hsa:2309:FOXO3|hsa:347252:IGFBPL1|hsa:3952:LEP|hsa:374:AREG|hsa:392255:GDF6|hsa:80351:TNKS2|hsa:1901:S1PR1|hsa:3394:IRF8|hsa:91461:PKDCC|hsa:6531:SLC6A3|hsa:5454:POU3F2|hsa:2736:GLI2|hsa:650:BMP2|hsa:3953:LEPR|hsa:8239:USP9X|hsa:54796:BNC2|hsa:10154:PLXNC1|hsa:10631:POSTN|hsa:6657:SOX2|hsa:148:ADRA1A|hsa:5081:PAX7|hsa:652:BMP4|hsa:23327:NEDD4L|hsa:51379:CRLF3|hsa:30…	http://amigo.geneontology.org/amigo/term/GO:0040007
learning or memory	biological_process	GO:0007611	23	219	2.11	0.0140738399057	0.470702955817	hsa:9369:NRXN3|hsa:7832:BTG2|hsa:53358:SHC3|hsa:4763:NF1|hsa:107:ADCY1|hsa:1956:EGFR|hsa:2903:GRIN2A|hsa:1051:CEBPB|hsa:3356:HTR2A|hsa:6446:SGK1|hsa:2048:EPHB2|hsa:3269:HRH1|hsa:26047:CNTNAP2|hsa:1742:DLG4|hsa:2334:AFF2|hsa:7122:CLDN5|hsa:4915:NTRK2|hsa:4914:NTRK1|hsa:5764:PTN|hsa:1268:CNR1|hsa:351:APP|hsa:22941:SHANK2|hsa:4835:NQO2	http://amigo.geneontology.org/amigo/term/GO:0007611
regulation of MAPK cascade	biological_process	GO:0043408	56	657	1.71	0.0140765426535	0.470702955817	hsa:5602:MAPK10|hsa:134:ADORA1|hsa:3952:LEP|hsa:148:ADRA1A|hsa:10912:GADD45G|hsa:23043:TNIK|hsa:5607:MAP2K5|hsa:114897:C1QTNF1|hsa:1908:EDN3|hsa:3480:IGF1R|hsa:51196:PLCE1|hsa:4763:NF1|hsa:54206:ERRFI1|hsa:652:BMP4|hsa:3356:HTR2A|hsa:57761:TRIB3|hsa:392255:GDF6|hsa:8550:MAPKAPK5|hsa:650:BMP2|hsa:1889:ECE1|hsa:246:ALOX15|hsa:23162:MAPK8IP3|hsa:57007:ACKR3|hsa:2621:GAS6|hsa:3084:NRG1|hsa:7099:AL160…	http://amigo.geneontology.org/amigo/term/GO:0043408
positive regulation of cartilage development	biological_process	GO:0061036	6	29	4.15	0.0143261992799	0.476388115378	hsa:652:BMP4|hsa:392255:GDF6|hsa:650:BMP2|hsa:55553:SOX6|hsa:91461:PKDCC|hsa:7704:ZBTB16	http://amigo.geneontology.org/amigo/term/GO:0061036
epithelial cell differentiation	biological_process	GO:0030855	48	548	1.76	0.0143667835426	0.476388115378	hsa:1901:S1PR1|hsa:54768:HYDIN|hsa:23254:KAZN|hsa:80781:COL18A1|hsa:650:BMP2|hsa:23086:EXPH5|hsa:1999:ELF3|hsa:374462:PTPRQ|hsa:2022:ENG|hsa:5764:PTN|hsa:652:BMP4|hsa:84518:CNFN|hsa:10626:TRIM16|hsa:4094:MAF|hsa:301:ANXA1|hsa:3861:KRT14|hsa:54472:TOLLIP|hsa:4488:MSX2|hsa:4301:AFDN|hsa:5144:PDE4D|hsa:2125:EVPL|hsa:3911:LAMA5|hsa:2294:FOXF1|hsa:2736:GLI2|hsa:9788:MTSS1|hsa:10736:SIX2|hsa:1601:DAB2|…	http://amigo.geneontology.org/amigo/term/GO:0030855
mesenchymal to epithelial transition involved in metanephros morphogenesis	biological_process	GO:0003337	4	13	6.18	0.0145508191857	0.478486481522	hsa:5076:PAX2|hsa:652:BMP4|hsa:2668:GDNF|hsa:10736:SIX2	http://amigo.geneontology.org/amigo/term/GO:0003337
axonemal dynein complex	cellular_component	GO:0005858	4	13	6.18	0.0145508191857	0.478486481522	hsa:93233:CCDC114|hsa:1768:DNAH6|hsa:64446:DNAI2|hsa:1769:DNAH8	http://amigo.geneontology.org/amigo/term/GO:0005858
glomerulus development	biological_process	GO:0032835	9	58	3.11	0.0148784908489	0.480142179117	hsa:652:BMP4|hsa:9788:MTSS1|hsa:2302:FOXJ1|hsa:5076:PAX2|hsa:2028:ENPEP|hsa:5979:RET|hsa:51196:PLCE1|hsa:4851:NOTCH1|hsa:4643:MYO1E	http://amigo.geneontology.org/amigo/term/GO:0032835
endocrine hormone secretion	biological_process	GO:0060986	8	48	3.35	0.0148891429911	0.480142179117	hsa:3952:LEP|hsa:51083:GAL|hsa:114897:C1QTNF1|hsa:3625:INHBB|hsa:3624:INHBA|hsa:2297:FOXD1|hsa:6926:TBX3|hsa:80223:RAB11FIP1	http://amigo.geneontology.org/amigo/term/GO:0060986
oligodendrocyte differentiation	biological_process	GO:0048709	11	79	2.79	0.0149000019732	0.480142179117	hsa:4915:NTRK2|hsa:26011:TENM4|hsa:3084:NRG1|hsa:2064:ERBB2|hsa:6664:SOX11|hsa:652:BMP4|hsa:2934:GSN|hsa:7161:TP73|hsa:55553:SOX6|hsa:4851:NOTCH1|hsa:4763:NF1	http://amigo.geneontology.org/amigo/term/GO:0048709
molting cycle	biological_process	GO:0042303	13	101	2.58	0.0149040979259	0.480142179117	hsa:10913:EDAR|hsa:3911:LAMA5|hsa:51083:GAL|hsa:162514:TRPV3|hsa:4488:MSX2|hsa:3861:KRT14|hsa:1956:EGFR|hsa:9620:CELSR1|hsa:3624:INHBA|hsa:5187:PER1|hsa:1001:CDH3|hsa:4851:NOTCH1|hsa:147495:APCDD1	http://amigo.geneontology.org/amigo/term/GO:0042303
hair cycle	biological_process	GO:0042633	13	101	2.58	0.0149040979259	0.480142179117	hsa:10913:EDAR|hsa:3911:LAMA5|hsa:51083:GAL|hsa:162514:TRPV3|hsa:4488:MSX2|hsa:3861:KRT14|hsa:1956:EGFR|hsa:9620:CELSR1|hsa:3624:INHBA|hsa:5187:PER1|hsa:1001:CDH3|hsa:4851:NOTCH1|hsa:147495:APCDD1	http://amigo.geneontology.org/amigo/term/GO:0042633
membrane region	cellular_component	GO:0098589	34	362	1.89	0.0151464523603	0.48597423059	hsa:1946:EFNA5|hsa:1901:S1PR1|hsa:1803:DPP4|hsa:3778:KCNMA1|hsa:4641:MYO1C|hsa:55707:NECAP2|hsa:1601:DAB2|hsa:2047:EPHB1|hsa:107:ADCY1|hsa:481:ATP1B1|hsa:3356:HTR2A|hsa:1604:CD55|hsa:3945:LDHB|hsa:6569:SLC34A1|hsa:219699:UNC5B|hsa:5576:PRKAR2A|hsa:57007:ACKR3|hsa:493:ATP2B4|hsa:7070:THY1|hsa:3753:KCNE1B|hsa:22876:INPP5F|hsa:7186:TRAF2|hsa:3667:IRS1|hsa:5979:RET|hsa:6531:SLC6A3|hsa:920:CD4|hsa:935…	http://amigo.geneontology.org/amigo/term/GO:0098589
extracellular matrix organization	biological_process	GO:0030198	31	323	1.93	0.0152823482441	0.488357297719	hsa:1803:DPP4|hsa:11096:ADAMTS5|hsa:1277:COL1A1|hsa:7177:TPSAB1|hsa:1291:COL6A1|hsa:10319:LAMC3|hsa:80781:COL18A1|hsa:1999:ELF3|hsa:10631:POSTN|hsa:2022:ENG|hsa:4763:NF1|hsa:375790:AGRN|hsa:2934:GSN|hsa:2200:FBN1|hsa:150356:CHADL|hsa:2621:GAS6|hsa:3911:LAMA5|hsa:2294:FOXF1|hsa:102:ADAM10|hsa:960:CD44|hsa:5033:P4HA1|hsa:4851:NOTCH1|hsa:4643:MYO1E|hsa:285590:SH3PXD2B|hsa:23768:FLRT2|hsa:25:ABL1|hsa…	http://amigo.geneontology.org/amigo/term/GO:0030198
sensory perception of temperature stimulus	biological_process	GO:0050951	5	21	4.78	0.0153987950921	0.48940847044	hsa:134:ADORA1|hsa:2047:EPHB1|hsa:55107:ANO1|hsa:4914:NTRK1|hsa:3356:HTR2A	http://amigo.geneontology.org/amigo/term/GO:0050951
hormone metabolic process	biological_process	GO:0042445	20	184	2.18	0.0154387530107	0.48940847044	hsa:151056:PLB1|hsa:6817:SULT1A1|hsa:8694:DGAT1|hsa:5046:PCSK6|hsa:53905:DUOX1|hsa:1646:AKR1C2|hsa:51083:GAL|hsa:650:BMP2|hsa:50506:DUOX2|hsa:55809:TRERF1|hsa:2028:ENPEP|hsa:64377:CHST8|hsa:1889:ECE1|hsa:8228:PNPLA4|hsa:220:ALDH1A3|hsa:51171:HSD17B14|hsa:83539:CHST9|hsa:4311:MME|hsa:3952:LEP|hsa:6783:SULT1E1	http://amigo.geneontology.org/amigo/term/GO:0042445
response to estradiol	biological_process	GO:0032355	17	148	2.31	0.0155745725768	0.491746962833	hsa:2896:GRN|hsa:5764:PTN|hsa:652:BMP4|hsa:5737:PTGFR|hsa:3952:LEP|hsa:374:AREG|hsa:2152:F3|hsa:9612:NCOR2|hsa:595:CCND1|hsa:301:ANXA1|hsa:1956:EGFR|hsa:6569:SLC34A1|hsa:4488:MSX2|hsa:1277:COL1A1|hsa:7026:NR2F2|hsa:10631:POSTN|hsa:920:CD4	http://amigo.geneontology.org/amigo/term/GO:0032355
ossification	biological_process	GO:0001503	34	363	1.88	0.0156682523462	0.492741666046	hsa:1901:S1PR1|hsa:4000:LMNA|hsa:3952:LEP|hsa:374:AREG|hsa:1277:COL1A1|hsa:3727:JUND|hsa:1291:COL6A1|hsa:91461:PKDCC|hsa:1051:CEBPB|hsa:6657:SOX2|hsa:162466:PHOSPHO1|hsa:5764:PTN|hsa:652:BMP4|hsa:4763:NF1|hsa:650:BMP2|hsa:246:ALOX15|hsa:6569:SLC34A1|hsa:4488:MSX2|hsa:7704:ZBTB16|hsa:2736:GLI2|hsa:8313:AXIN2|hsa:10736:SIX2|hsa:50506:DUOX2|hsa:6664:SOX11|hsa:4041:LRP5|hsa:4851:NOTCH1|hsa:1969:EPHA2…	http://amigo.geneontology.org/amigo/term/GO:0001503
camera-type eye development	biological_process	GO:0043010	28	285	1.97	0.0157521146704	0.492921138507	hsa:84440:RAB11FIP4|hsa:2047:EPHB1|hsa:220:ALDH1A3|hsa:2909:ARHGAP35|hsa:4763:NF1|hsa:2200:FBN1|hsa:5764:PTN|hsa:652:BMP4|hsa:4094:MAF|hsa:1028:CDKN1C|hsa:2048:EPHB2|hsa:3624:INHBA|hsa:493:ATP2B4|hsa:348980:HCN1|hsa:7070:THY1|hsa:84465:MEGF11|hsa:27077:B9D1|hsa:6664:SOX11|hsa:7287:TULP1|hsa:4041:LRP5|hsa:5979:RET|hsa:4915:NTRK2|hsa:6656:SOX1|hsa:5076:PAX2|hsa:1956:EGFR|hsa:10319:LAMC3|hsa:6256:RX…	http://amigo.geneontology.org/amigo/term/GO:0043010
extracellular structure organization	biological_process	GO:0043062	31	324	1.92	0.0158412598213	0.492921138507	hsa:1803:DPP4|hsa:11096:ADAMTS5|hsa:1277:COL1A1|hsa:7177:TPSAB1|hsa:1291:COL6A1|hsa:10319:LAMC3|hsa:80781:COL18A1|hsa:1999:ELF3|hsa:10631:POSTN|hsa:2022:ENG|hsa:4763:NF1|hsa:375790:AGRN|hsa:2934:GSN|hsa:2200:FBN1|hsa:150356:CHADL|hsa:2621:GAS6|hsa:3911:LAMA5|hsa:2294:FOXF1|hsa:102:ADAM10|hsa:960:CD44|hsa:5033:P4HA1|hsa:4851:NOTCH1|hsa:4643:MYO1E|hsa:285590:SH3PXD2B|hsa:23768:FLRT2|hsa:25:ABL1|hsa…	http://amigo.geneontology.org/amigo/term/GO:0043062
photoreceptor cell development	biological_process	GO:0042461	7	39	3.6	0.0159537736862	0.492921138507	hsa:4915:NTRK2|hsa:403:ARL3|hsa:7287:TULP1|hsa:128408:BHLHE23|hsa:4901:NRL|hsa:7070:THY1|hsa:348980:HCN1	http://amigo.geneontology.org/amigo/term/GO:0042461
neuron maturation	biological_process	GO:0042551	7	39	3.6	0.0159537736862	0.492921138507	hsa:26047:CNTNAP2|hsa:351:APP|hsa:375790:AGRN|hsa:23114:NFASC|hsa:1028:CDKN1C|hsa:5979:RET|hsa:1910:EDNRB	http://amigo.geneontology.org/amigo/term/GO:0042551
Golgi membrane	cellular_component	GO:0000139	57	676	1.69	0.0159849504853	0.492921138507	hsa:54756:IL17RD|hsa:55568:GALNT10|hsa:442117:GALNTL6|hsa:8707:B3GALT2|hsa:374:AREG|hsa:26290:GALNT8|hsa:3340:NDST1|hsa:5310:PKD1|hsa:22926:ATF6|hsa:23243:ANKRD28|hsa:59352:LGR6|hsa:10090:UST|hsa:283464:GXYLT1|hsa:83696:TRAPPC9|hsa:192134:B3GNT6|hsa:58480:RHOU|hsa:10715:CERS1|hsa:2734:GLG1|hsa:64841:GNPNAT1|hsa:4218:RAB8A|hsa:64377:CHST8|hsa:23162:MAPK8IP3|hsa:84750:FUT10|hsa:54947:LPCAT2|hsa:511…	http://amigo.geneontology.org/amigo/term/GO:0000139
regulation of monooxygenase activity	biological_process	GO:0032768	9	59	3.06	0.0162912692658	0.499852661985	hsa:3952:LEP|hsa:3320:HSP90AA1|hsa:1956:EGFR|hsa:1268:CNR1|hsa:7014:TERF2|hsa:1001:CDH3|hsa:2668:GDNF|hsa:493:ATP2B4|hsa:2022:ENG	http://amigo.geneontology.org/amigo/term/GO:0032768
response to BMP	biological_process	GO:0071772	17	149	2.29	0.0164427704408	0.499852661985	hsa:199699:DAND5|hsa:652:BMP4|hsa:5046:PCSK6|hsa:8287:USP9Y|hsa:4487:MSX1|hsa:2200:FBN1|hsa:4488:MSX2|hsa:6664:SOX11|hsa:6862:TBXT|hsa:100532736:NBL1|hsa:25:ABL1|hsa:392255:GDF6|hsa:650:BMP2|hsa:8239:USP9X|hsa:4851:NOTCH1|hsa:2297:FOXD1|hsa:2022:ENG	http://amigo.geneontology.org/amigo/term/GO:0071772
cellular response to BMP stimulus	biological_process	GO:0071773	17	149	2.29	0.0164427704408	0.499852661985	hsa:199699:DAND5|hsa:652:BMP4|hsa:5046:PCSK6|hsa:8287:USP9Y|hsa:4487:MSX1|hsa:2200:FBN1|hsa:4488:MSX2|hsa:6664:SOX11|hsa:6862:TBXT|hsa:100532736:NBL1|hsa:25:ABL1|hsa:392255:GDF6|hsa:650:BMP2|hsa:8239:USP9X|hsa:4851:NOTCH1|hsa:2297:FOXD1|hsa:2022:ENG	http://amigo.geneontology.org/amigo/term/GO:0071773
ear development	biological_process	GO:0043583	21	198	2.13	0.0167346901061	0.499852661985	hsa:652:BMP4|hsa:2736:GLI2|hsa:6657:SOX2|hsa:5076:PAX2|hsa:10736:SIX2|hsa:4487:MSX1|hsa:9351:SLC9A3R2|hsa:50506:DUOX2|hsa:64072:CDH23|hsa:650:BMP2|hsa:1889:ECE1|hsa:9620:CELSR1|hsa:220:ALDH1A3|hsa:2048:EPHB2|hsa:5754:PTK7|hsa:4094:MAF|hsa:341640:FREM2|hsa:4851:NOTCH1|hsa:374462:PTPRQ|hsa:10194:TSHZ1|hsa:9935:MAFB	http://amigo.geneontology.org/amigo/term/GO:0043583
dendrite development	biological_process	GO:0016358	20	186	2.16	0.0169975994039	0.499852661985	hsa:2896:GRN|hsa:9820:CUL7|hsa:4915:NTRK2|hsa:6446:SGK1|hsa:6383:SDC2|hsa:50488:MINK1|hsa:351:APP|hsa:23043:TNIK|hsa:10458:BAIAP2|hsa:26050:SLITRK5|hsa:5789:PTPRD|hsa:7287:TULP1|hsa:2047:EPHB1|hsa:3084:NRG1|hsa:2048:EPHB2|hsa:1742:DLG4|hsa:23380:SRGAP2|hsa:10611:PDLIM5|hsa:1600:DAB1|hsa:57118:CAMK1D	http://amigo.geneontology.org/amigo/term/GO:0016358
somatodendritic compartment	cellular_component	GO:0036477	55	651	1.7	0.0171012031035	0.499852661985	hsa:2892:GRIA3|hsa:8777:MPDZ|hsa:1742:DLG4|hsa:6478:SIAH2|hsa:23380:SRGAP2|hsa:10300:KATNB1|hsa:1943:EFNA2|hsa:2047:EPHB1|hsa:6853:SYN1|hsa:441509:GLRA4|hsa:4763:NF1|hsa:214:ALCAM|hsa:11130:ZWINT|hsa:3756:KCNH1|hsa:306:ANXA3|hsa:3356:HTR2A|hsa:6328:SCN3A|hsa:6383:SDC2|hsa:5499:PPP1CA|hsa:4218:RAB8A|hsa:60481:ELOVL5|hsa:2048:EPHB2|hsa:23162:MAPK8IP3|hsa:1917:EEF1A2|hsa:4311:MME|hsa:6861:SYT5|hsa:3…	http://amigo.geneontology.org/amigo/term/GO:0036477
regulation of immature T cell proliferation in thymus	biological_process	GO:0033084	3	7	8.6	0.0171179685621	0.499852661985	hsa:23240:TMEM131L|hsa:652:BMP4|hsa:2064:ERBB2	http://amigo.geneontology.org/amigo/term/GO:0033084
positive regulation of Wnt signaling pathway, planar cell polarity pathway	biological_process	GO:2000096	3	7	8.6	0.0171179685621	0.499852661985	hsa:25:ABL1|hsa:84870:RSPO3|hsa:1601:DAB2	http://amigo.geneontology.org/amigo/term/GO:2000096
response to hydrostatic pressure	biological_process	GO:0051599	3	7	8.6	0.0171179685621	0.499852661985	hsa:80781:COL18A1|hsa:4914:NTRK1|hsa:493:ATP2B4	http://amigo.geneontology.org/amigo/term/GO:0051599
negative regulation of lipoprotein particle clearance	biological_process	GO:0010985	3	7	8.6	0.0171179685621	0.499852661985	hsa:4043:LRPAP1|hsa:29116:MYLIP|hsa:255738:PCSK9	http://amigo.geneontology.org/amigo/term/GO:0010985
positive regulation of gonadotropin secretion	biological_process	GO:0032278	3	7	8.6	0.0171179685621	0.499852661985	hsa:3625:INHBB|hsa:3952:LEP|hsa:3624:INHBA	http://amigo.geneontology.org/amigo/term/GO:0032278
positive regulation of macrophage cytokine production	biological_process	GO:0060907	3	7	8.6	0.0171179685621	0.499852661985	hsa:10417:SPON2|hsa:948:CD36|hsa:7099:AL160272.2	http://amigo.geneontology.org/amigo/term/GO:0060907
kidney morphogenesis	biological_process	GO:0060993	12	92	2.62	0.0173029023727	0.499852661985	hsa:3911:LAMA5|hsa:652:BMP4|hsa:9245:GCNT3|hsa:10736:SIX2|hsa:27031:NPHP3|hsa:5076:PAX2|hsa:5310:PKD1|hsa:650:BMP2|hsa:2668:GDNF|hsa:2297:FOXD1|hsa:5087:PBX1|hsa:2302:FOXJ1	http://amigo.geneontology.org/amigo/term/GO:0060993
vasoconstriction	biological_process	GO:0042310	11	81	2.73	0.017343512733	0.499852661985	hsa:3269:HRH1|hsa:3356:HTR2A|hsa:1907:EDN2|hsa:3952:LEP|hsa:1889:ECE1|hsa:148:ADRA1A|hsa:1908:EDN3|hsa:9732:DOCK4|hsa:1910:EDNRB|hsa:10242:KCNMB2|hsa:5588:PRKCQ	http://amigo.geneontology.org/amigo/term/GO:0042310
regulation of pathway-restricted SMAD protein phosphorylation	biological_process	GO:0060393	9	60	3.01	0.017799720604	0.499852661985	hsa:652:BMP4|hsa:753:LDLRAD4|hsa:392255:GDF6|hsa:1601:DAB2|hsa:650:BMP2|hsa:3625:INHBB|hsa:83891:SNX25|hsa:3624:INHBA|hsa:2022:ENG	http://amigo.geneontology.org/amigo/term/GO:0060393
axon extension involved in axon guidance	biological_process	GO:0048846	7	40	3.51	0.0178334861639	0.499852661985	hsa:9723:SEMA3E|hsa:5362:PLXNA2|hsa:223117:SEMA3D|hsa:10509:SEMA4B|hsa:10154:PLXNC1|hsa:7473:WNT3|hsa:214:ALCAM	http://amigo.geneontology.org/amigo/term/GO:0048846
neuron projection extension involved in neuron projection guidance	biological_process	GO:1902284	7	40	3.51	0.0178334861639	0.499852661985	hsa:9723:SEMA3E|hsa:5362:PLXNA2|hsa:223117:SEMA3D|hsa:10509:SEMA4B|hsa:10154:PLXNC1|hsa:7473:WNT3|hsa:214:ALCAM	http://amigo.geneontology.org/amigo/term/GO:1902284
regulation of lipoprotein particle clearance	biological_process	GO:0010984	4	14	5.73	0.0178659204643	0.499852661985	hsa:4043:LRPAP1|hsa:29116:MYLIP|hsa:255738:PCSK9|hsa:9388:LIPG	http://amigo.geneontology.org/amigo/term/GO:0010984
programmed cell death involved in cell development	biological_process	GO:0010623	4	14	5.73	0.0178659204643	0.499852661985	hsa:4254:KITLG|hsa:4914:NTRK1|hsa:128408:BHLHE23|hsa:356:FASLG	http://amigo.geneontology.org/amigo/term/GO:0010623
macrophage cytokine production	biological_process	GO:0010934	4	14	5.73	0.0178659204643	0.499852661985	hsa:10417:SPON2|hsa:2621:GAS6|hsa:948:CD36|hsa:7099:AL160272.2	http://amigo.geneontology.org/amigo/term/GO:0010934
positive regulation of p38MAPK cascade	biological_process	GO:1900745	4	14	5.73	0.0178659204643	0.499852661985	hsa:10912:GADD45G|hsa:392255:GDF6|hsa:650:BMP2|hsa:3952:LEP	http://amigo.geneontology.org/amigo/term/GO:1900745
positive regulation of extrinsic apoptotic signaling pathway in absence of ligand	biological_process	GO:2001241	4	14	5.73	0.0178659204643	0.499852661985	hsa:5499:PPP1CA|hsa:5979:RET|hsa:4763:NF1|hsa:3624:INHBA	http://amigo.geneontology.org/amigo/term/GO:2001241
adenohypophysis development	biological_process	GO:0021984	4	14	5.73	0.0178659204643	0.499852661985	hsa:6531:SLC6A3|hsa:50506:DUOX2|hsa:6657:SOX2|hsa:650:BMP2	http://amigo.geneontology.org/amigo/term/GO:0021984
UDP-N-acetylglucosamine metabolic process	biological_process	GO:0006047	4	14	5.73	0.0178659204643	0.499852661985	hsa:64841:GNPNAT1|hsa:91373:UAP1L1|hsa:2673:GFPT1|hsa:6675:UAP1	http://amigo.geneontology.org/amigo/term/GO:0006047
ovulation	biological_process	GO:0030728	5	22	4.56	0.0180173849199	0.499852661985	hsa:3625:INHBB|hsa:2309:FOXO3|hsa:5328:PLAU|hsa:3952:LEP|hsa:3624:INHBA	http://amigo.geneontology.org/amigo/term/GO:0030728
regulation of hair cycle	biological_process	GO:0042634	5	22	4.56	0.0180173849199	0.499852661985	hsa:5187:PER1|hsa:1001:CDH3|hsa:162514:TRPV3|hsa:51083:GAL|hsa:4488:MSX2	http://amigo.geneontology.org/amigo/term/GO:0042634
endocardial cushion morphogenesis	biological_process	GO:0003203	5	22	4.56	0.0180173849199	0.499852661985	hsa:4487:MSX1|hsa:4851:NOTCH1|hsa:650:BMP2|hsa:2022:ENG|hsa:4488:MSX2	http://amigo.geneontology.org/amigo/term/GO:0003203
branching involved in mammary gland duct morphogenesis	biological_process	GO:0060444	5	22	4.56	0.0180173849199	0.499852661985	hsa:1969:EPHA2|hsa:6926:TBX3|hsa:4488:MSX2|hsa:4041:LRP5|hsa:374:AREG	http://amigo.geneontology.org/amigo/term/GO:0060444
proteinaceous extracellular matrix	Undef	GO:0005578	33	354	1.87	0.0180388468552	0.499852661985	hsa:2734:GLG1|hsa:1277:COL1A1|hsa:1291:COL6A1|hsa:10319:LAMC3|hsa:80781:COL18A1|hsa:341640:FREM2|hsa:84034:EMILIN2|hsa:10631:POSTN|hsa:50859:SPOCK3|hsa:162466:PHOSPHO1|hsa:652:BMP4|hsa:3617:IMPG1|hsa:2262:GPC5|hsa:375790:AGRN|hsa:136227:COL26A1|hsa:81794:ADAMTS10|hsa:2200:FBN1|hsa:150356:CHADL|hsa:954:ENTPD2|hsa:169044:COL22A1|hsa:10082:GPC6|hsa:145864:HAPLN3|hsa:3911:LAMA5|hsa:11096:ADAMTS5|hsa:…	http://amigo.geneontology.org/amigo/term/GO:0005578
MAPK cascade	biological_process	GO:0000165	69	850	1.63	0.0181549263483	0.499985728276	hsa:5602:MAPK10|hsa:134:ADORA1|hsa:3667:IRS1|hsa:3952:LEP|hsa:148:ADRA1A|hsa:10912:GADD45G|hsa:2064:ERBB2|hsa:23043:TNIK|hsa:5607:MAP2K5|hsa:114897:C1QTNF1|hsa:1908:EDN3|hsa:3480:IGF1R|hsa:53358:SHC3|hsa:1956:EGFR|hsa:51196:PLCE1|hsa:56940:DUSP22|hsa:54206:ERRFI1|hsa:652:BMP4|hsa:4763:NF1|hsa:3356:HTR2A|hsa:9978:RBX1|hsa:57761:TRIB3|hsa:392255:GDF6|hsa:8550:MAPKAPK5|hsa:650:BMP2|hsa:1889:ECE1|hsa…	http://amigo.geneontology.org/amigo/term/GO:0000165
unsaturated fatty acid metabolic process	biological_process	GO:0033559	13	104	2.51	0.0181698283588	0.499985728276	hsa:66002:CYP4F12|hsa:2180:ACSL1|hsa:1907:EDN2|hsa:1646:AKR1C2|hsa:246:ALOX15|hsa:301:ANXA1|hsa:4051:CYP4F3|hsa:127281:PRXL2B|hsa:747:DAGLA|hsa:8681:JMJD7-PLA2G4B|hsa:60481:ELOVL5|hsa:3995:FADS3|hsa:1553:CYP2A13	http://amigo.geneontology.org/amigo/term/GO:0033559
anterior/posterior pattern specification	biological_process	GO:0009952	21	200	2.11	0.0183355760022	0.502800829817	hsa:2294:FOXF1|hsa:652:BMP4|hsa:2736:GLI2|hsa:7473:WNT3|hsa:8313:AXIN2|hsa:7832:BTG2|hsa:10736:SIX2|hsa:4487:MSX1|hsa:6926:TBX3|hsa:5087:PBX1|hsa:650:BMP2|hsa:6862:TBXT|hsa:5046:PCSK6|hsa:5362:PLXNA2|hsa:9620:CELSR1|hsa:4041:LRP5|hsa:4488:MSX2|hsa:7026:NR2F2|hsa:7704:ZBTB16|hsa:4851:NOTCH1|hsa:10194:TSHZ1	http://amigo.geneontology.org/amigo/term/GO:0009952
mammary gland duct morphogenesis	biological_process	GO:0060603	6	31	3.88	0.0186042282704	0.506468606986	hsa:2736:GLI2|hsa:374:AREG|hsa:4041:LRP5|hsa:4488:MSX2|hsa:6926:TBX3|hsa:1969:EPHA2	http://amigo.geneontology.org/amigo/term/GO:0060603
eye photoreceptor cell development	biological_process	GO:0042462	6	31	3.88	0.0186042282704	0.506468606986	hsa:4915:NTRK2|hsa:7287:TULP1|hsa:128408:BHLHE23|hsa:4901:NRL|hsa:7070:THY1|hsa:348980:HCN1	http://amigo.geneontology.org/amigo/term/GO:0042462
multicellular organism development	biological_process	GO:0007275	331	4770	1.39	0.0186610515129	0.506468606986	hsa:23240:TMEM131L|hsa:2309:FOXO3|hsa:1999:ELF3|hsa:374:AREG|hsa:54828:BCAS3|hsa:5499:PPP1CA|hsa:79789:CLMN|hsa:7135:TNNI1|hsa:2128:EVX1|hsa:4956:ODF1|hsa:53358:SHC3|hsa:7026:NR2F2|hsa:10090:UST|hsa:10631:POSTN|hsa:57118:CAMK1D|hsa:147495:APCDD1|hsa:162466:PHOSPHO1|hsa:148345:C1orf127|hsa:2903:GRIN2A|hsa:306:ANXA3|hsa:22858:CILK1|hsa:1907:EDN2|hsa:4487:MSX1|hsa:148:ADRA1A|hsa:2734:GLG1|hsa:55755:…	http://amigo.geneontology.org/amigo/term/GO:0007275
negative regulation of neurogenesis	biological_process	GO:0050768	24	239	2.02	0.0193319502133	0.522886366692	hsa:9723:SEMA3E|hsa:23380:SRGAP2|hsa:4763:NF1|hsa:430:ASCL2|hsa:652:BMP4|hsa:10509:SEMA4B|hsa:55755:CDK5RAP2|hsa:2048:EPHB2|hsa:7070:THY1|hsa:6657:SOX2|hsa:223117:SEMA3D|hsa:3084:NRG1|hsa:6664:SOX11|hsa:22876:INPP5F|hsa:1809:DPYSL3|hsa:4851:NOTCH1|hsa:1600:DAB1|hsa:11075:STMN2|hsa:7473:WNT3|hsa:5764:PTN|hsa:7161:TP73|hsa:351:APP|hsa:1910:EDNRB|hsa:5087:PBX1	http://amigo.geneontology.org/amigo/term/GO:0050768
extracellular matrix	cellular_component	GO:0031012	38	423	1.8	0.0194082014838	0.523163254282	hsa:2734:GLG1|hsa:1277:COL1A1|hsa:7177:TPSAB1|hsa:1291:COL6A1|hsa:10319:LAMC3|hsa:80781:COL18A1|hsa:341640:FREM2|hsa:84034:EMILIN2|hsa:10631:POSTN|hsa:50859:SPOCK3|hsa:162466:PHOSPHO1|hsa:652:BMP4|hsa:3617:IMPG1|hsa:2262:GPC5|hsa:375790:AGRN|hsa:136227:COL26A1|hsa:81794:ADAMTS10|hsa:2200:FBN1|hsa:150356:CHADL|hsa:954:ENTPD2|hsa:169044:COL22A1|hsa:10082:GPC6|hsa:2152:F3|hsa:284297:SSC5D|hsa:145864…	http://amigo.geneontology.org/amigo/term/GO:0031012
regulation of cell adhesion	biological_process	GO:0030155	53	629	1.69	0.0196957484444	0.529114598039	hsa:1946:EFNA5|hsa:9723:SEMA3E|hsa:2042:EPHA3|hsa:23654:PLXNB2|hsa:1803:DPP4|hsa:3952:LEP|hsa:102:ADAM10|hsa:54828:BCAS3|hsa:1277:COL1A1|hsa:1901:S1PR1|hsa:5310:PKD1|hsa:114897:C1QTNF1|hsa:650:BMP2|hsa:4004:LMO1|hsa:1051:CEBPB|hsa:10631:POSTN|hsa:2022:ENG|hsa:652:BMP4|hsa:4763:NF1|hsa:1604:CD55|hsa:246:ALOX15|hsa:301:ANXA1|hsa:136227:COL26A1|hsa:2934:GSN|hsa:5328:PLAU|hsa:7704:ZBTB16|hsa:3084:NRG…	http://amigo.geneontology.org/amigo/term/GO:0030155
metanephric nephron development	biological_process	GO:0072210	7	41	3.43	0.0198635273145	0.529280480904	hsa:652:BMP4|hsa:10736:SIX2|hsa:5076:PAX2|hsa:5310:PKD1|hsa:5979:RET|hsa:2668:GDNF|hsa:2297:FOXD1	http://amigo.geneontology.org/amigo/term/GO:0072210
regulation of ossification	biological_process	GO:0030278	19	177	2.15	0.0198884535354	0.529280480904	hsa:162466:PHOSPHO1|hsa:652:BMP4|hsa:4000:LMNA|hsa:8313:AXIN2|hsa:374:AREG|hsa:10736:SIX2|hsa:6664:SOX11|hsa:1901:S1PR1|hsa:650:BMP2|hsa:3727:JUND|hsa:1051:CEBPB|hsa:4041:LRP5|hsa:4488:MSX2|hsa:91461:PKDCC|hsa:7704:ZBTB16|hsa:5587:PRKD1|hsa:4851:NOTCH1|hsa:5087:PBX1|hsa:9365:KL	http://amigo.geneontology.org/amigo/term/GO:0030278
positive regulation of fat cell differentiation	biological_process	GO:0045600	8	51	3.15	0.0199690679862	0.529280480904	hsa:3356:HTR2A|hsa:3358:HTR2C|hsa:650:BMP2|hsa:6783:SULT1E1|hsa:7704:ZBTB16|hsa:1051:CEBPB|hsa:285590:SH3PXD2B|hsa:4041:LRP5	http://amigo.geneontology.org/amigo/term/GO:0045600
positive regulation of reproductive process	biological_process	GO:2000243	8	51	3.15	0.0199690679862	0.529280480904	hsa:151056:PLB1|hsa:4487:MSX1|hsa:3624:INHBA|hsa:23414:ZFPM2|hsa:3625:INHBB|hsa:5328:PLAU|hsa:4488:MSX2|hsa:1910:EDNRB	http://amigo.geneontology.org/amigo/term/GO:2000243
positive regulation of ossification	biological_process	GO:0045778	11	83	2.66	0.020073447949	0.530273583318	hsa:652:BMP4|hsa:4000:LMNA|hsa:6664:SOX11|hsa:3727:JUND|hsa:650:BMP2|hsa:1051:CEBPB|hsa:4488:MSX2|hsa:91461:PKDCC|hsa:7704:ZBTB16|hsa:5587:PRKD1|hsa:9365:KL	http://amigo.geneontology.org/amigo/term/GO:0045778
behavior	biological_process	GO:0007610	47	547	1.72	0.0201983910206	0.531801491156	hsa:9369:NRXN3|hsa:134:ADORA1|hsa:1803:DPP4|hsa:3952:LEP|hsa:29105:CFAP20|hsa:26050:SLITRK5|hsa:83715:ESPN|hsa:220:ALDH1A3|hsa:53358:SHC3|hsa:3953:LEPR|hsa:1051:CEBPB|hsa:107:ADCY1|hsa:5764:PTN|hsa:2903:GRIN2A|hsa:1742:DLG4|hsa:3356:HTR2A|hsa:7832:BTG2|hsa:26053:AUTS2|hsa:6446:SGK1|hsa:127343:DMBX1|hsa:64072:CDH23|hsa:2048:EPHB2|hsa:4045:LSAMP|hsa:26047:CNTNAP2|hsa:2896:GRN|hsa:3269:HRH1|hsa:3358…	http://amigo.geneontology.org/amigo/term/GO:0007610
embryo development ending in birth or egg hatching	biological_process	GO:0009792	48	561	1.72	0.0203149896287	0.532901463835	hsa:23654:PLXNB2|hsa:102:ADAM10|hsa:4154:MBNL1|hsa:1277:COL1A1|hsa:3340:NDST1|hsa:6862:TBXT|hsa:5310:PKD1|hsa:2128:EVX1|hsa:23414:ZFPM2|hsa:2909:ARHGAP35|hsa:1999:ELF3|hsa:430:ASCL2|hsa:5081:PAX7|hsa:652:BMP4|hsa:1051:CEBPB|hsa:4487:MSX1|hsa:650:BMP2|hsa:1889:ECE1|hsa:84870:RSPO3|hsa:23162:MAPK8IP3|hsa:2294:FOXF1|hsa:2736:GLI2|hsa:8313:AXIN2|hsa:10736:SIX2|hsa:27077:B9D1|hsa:6664:SOX11|hsa:1028:C…	http://amigo.geneontology.org/amigo/term/GO:0009792
tube development	biological_process	GO:0035295	49	575	1.71	0.0204156876557	0.532901463835	hsa:3911:LAMA5|hsa:9723:SEMA3E|hsa:23654:PLXNB2|hsa:374:AREG|hsa:54828:BCAS3|hsa:5499:PPP1CA|hsa:6862:TBXT|hsa:5310:PKD1|hsa:23414:ZFPM2|hsa:2909:ARHGAP35|hsa:91461:PKDCC|hsa:4763:NF1|hsa:5764:PTN|hsa:2022:ENG|hsa:1956:EGFR|hsa:652:BMP4|hsa:1907:EDN2|hsa:650:BMP2|hsa:23162:MAPK8IP3|hsa:5081:PAX7|hsa:10913:EDAR|hsa:2294:FOXF1|hsa:2736:GLI2|hsa:9788:MTSS1|hsa:10736:SIX2|hsa:4488:MSX2|hsa:6664:SOX11…	http://amigo.geneontology.org/amigo/term/GO:0035295
microtubule-based movement	biological_process	GO:0007018	22	215	2.05	0.0204418984235	0.532901463835	hsa:28981:IFT81|hsa:29105:CFAP20|hsa:84643:KIF2B|hsa:93233:CCDC114|hsa:22858:CILK1|hsa:1769:DNAH8|hsa:124602:KIF19|hsa:55330:BLOC1S4|hsa:23303:KIF13B|hsa:54768:HYDIN|hsa:6687:SPG7|hsa:23095:KIF1B|hsa:403:ARL3|hsa:10300:KATNB1|hsa:27031:NPHP3|hsa:22820:COPG1|hsa:200162:SPAG17|hsa:4914:NTRK1|hsa:1768:DNAH6|hsa:1778:DYNC1H1|hsa:351:APP|hsa:64446:DNAI2	http://amigo.geneontology.org/amigo/term/GO:0007018
nephron epithelium development	biological_process	GO:0072009	13	106	2.46	0.0206288006394	0.536010639566	hsa:3911:LAMA5|hsa:652:BMP4|hsa:9788:MTSS1|hsa:2302:FOXJ1|hsa:10736:SIX2|hsa:4643:MYO1E|hsa:5076:PAX2|hsa:5310:PKD1|hsa:650:BMP2|hsa:2668:GDNF|hsa:2297:FOXD1|hsa:4851:NOTCH1|hsa:5087:PBX1	http://amigo.geneontology.org/amigo/term/GO:0072009
organ maturation	biological_process	GO:0048799	5	23	4.36	0.0209134120956	0.537861576899	hsa:162466:PHOSPHO1|hsa:5076:PAX2|hsa:650:BMP2|hsa:3952:LEP|hsa:5979:RET	http://amigo.geneontology.org/amigo/term/GO:0048799
regulation of ERK1 and ERK2 cascade	biological_process	GO:0070372	24	241	2.0	0.0209590950243	0.537861576899	hsa:148:ADRA1A|hsa:2047:EPHB1|hsa:1956:EGFR|hsa:652:BMP4|hsa:3356:HTR2A|hsa:650:BMP2|hsa:1889:ECE1|hsa:246:ALOX15|hsa:57007:ACKR3|hsa:2621:GAS6|hsa:7099:AL160272.2|hsa:6367:CCL22|hsa:6361:CCL17|hsa:3358:HTR2C|hsa:960:CD44|hsa:10344:CCL26|hsa:2064:ERBB2|hsa:4914:NTRK1|hsa:5314:PKHD1|hsa:54206:ERRFI1|hsa:25:ABL1|hsa:948:CD36|hsa:154043:CNKSR3|hsa:1969:EPHA2	http://amigo.geneontology.org/amigo/term/GO:0070372
positive regulation of interleukin-2 production	biological_process	GO:0032743	6	32	3.76	0.0210389331907	0.537861576899	hsa:301:ANXA1|hsa:25:ABL1|hsa:7186:TRAF2|hsa:5144:PDE4D|hsa:5588:PRKCQ|hsa:920:CD4	http://amigo.geneontology.org/amigo/term/GO:0032743
plasma lipoprotein particle clearance	biological_process	GO:0034381	6	32	3.76	0.0210389331907	0.537861576899	hsa:4043:LRPAP1|hsa:255738:PCSK9|hsa:10938:EHD1|hsa:29116:MYLIP|hsa:948:CD36|hsa:9388:LIPG	http://amigo.geneontology.org/amigo/term/GO:0034381
positive regulation of synapse assembly	biological_process	GO:0051965	9	62	2.91	0.0211170597694	0.537861576899	hsa:9369:NRXN3|hsa:1946:EFNA5|hsa:4915:NTRK2|hsa:4914:NTRK1|hsa:375790:AGRN|hsa:26050:SLITRK5|hsa:2047:EPHB1|hsa:2048:EPHB2|hsa:23768:FLRT2	http://amigo.geneontology.org/amigo/term/GO:0051965
aging	biological_process	GO:0007568	28	293	1.92	0.0212082957216	0.537861576899	hsa:4000:LMNA|hsa:148:ADRA1A|hsa:3727:JUND|hsa:8550:MAPKAPK5|hsa:7014:TERF2|hsa:2022:ENG|hsa:3356:HTR2A|hsa:3861:KRT14|hsa:1028:CDKN1C|hsa:5588:PRKCQ|hsa:2934:GSN|hsa:5144:PDE4D|hsa:4311:MME|hsa:2152:F3|hsa:57178:ZMIZ1|hsa:1075:CTSC|hsa:6531:SLC6A3|hsa:84417:ECRG4|hsa:6926:TBX3|hsa:4915:NTRK2|hsa:4914:NTRK1|hsa:5076:PAX2|hsa:10783:NEK6|hsa:25:ABL1|hsa:1268:CNR1|hsa:1910:EDNRB|hsa:6256:RXRA|hsa:93…	http://amigo.geneontology.org/amigo/term/GO:0007568
signal transduction by protein phosphorylation	biological_process	GO:0023014	71	886	1.61	0.0212342712027	0.537861576899	hsa:5602:MAPK10|hsa:134:ADORA1|hsa:3667:IRS1|hsa:3952:LEP|hsa:148:ADRA1A|hsa:10912:GADD45G|hsa:2064:ERBB2|hsa:23043:TNIK|hsa:5607:MAP2K5|hsa:114897:C1QTNF1|hsa:1908:EDN3|hsa:3480:IGF1R|hsa:53358:SHC3|hsa:1956:EGFR|hsa:51196:PLCE1|hsa:56940:DUSP22|hsa:3756:KCNH1|hsa:54206:ERRFI1|hsa:652:BMP4|hsa:4763:NF1|hsa:3356:HTR2A|hsa:9978:RBX1|hsa:1889:ECE1|hsa:57761:TRIB3|hsa:392255:GDF6|hsa:8550:MAPKAPK5|h…	http://amigo.geneontology.org/amigo/term/GO:0023014
external side of plasma membrane	cellular_component	GO:0009897	22	216	2.04	0.0213301484424	0.537861576899	hsa:1946:EFNA5|hsa:1901:S1PR1|hsa:1048:CEACAM5|hsa:255738:PCSK9|hsa:214:ALCAM|hsa:2022:ENG|hsa:301:ANXA1|hsa:1889:ECE1|hsa:926:CD8B2|hsa:2152:F3|hsa:948:CD36|hsa:3084:NRG1|hsa:2028:ENPEP|hsa:920:CD4|hsa:29126:CD274|hsa:5314:PKHD1|hsa:7099:AL160272.2|hsa:356:FASLG|hsa:2811:GP1BA|hsa:7070:THY1|hsa:154796:AMOT|hsa:64446:DNAI2	http://amigo.geneontology.org/amigo/term/GO:0009897
cellular response to acid chemical	biological_process	GO:0071229	17	154	2.22	0.0213579547556	0.537861576899	hsa:1956:EGFR|hsa:4915:NTRK2|hsa:2042:EPHA3|hsa:339479:BRINP3|hsa:3952:LEP|hsa:1646:AKR1C2|hsa:5076:PAX2|hsa:1277:COL1A1|hsa:6862:TBXT|hsa:1291:COL6A1|hsa:1051:CEBPB|hsa:5754:PTK7|hsa:5979:RET|hsa:7473:WNT3|hsa:359:AQP2|hsa:10325:RRAGB|hsa:23304:UBR2	http://amigo.geneontology.org/amigo/term/GO:0071229
neuron-neuron synaptic transmission	biological_process	GO:0007270	15	130	2.32	0.0213787251386	0.537861576899	hsa:134:ADORA1|hsa:23095:KIF1B|hsa:4915:NTRK2|hsa:2913:GRM3|hsa:4914:NTRK1|hsa:148:ADRA1A|hsa:3356:HTR2A|hsa:9228:DLGAP2|hsa:1268:CNR1|hsa:53358:SHC3|hsa:2918:GRM8|hsa:6531:SLC6A3|hsa:441509:GLRA4|hsa:2668:GDNF|hsa:4763:NF1	http://amigo.geneontology.org/amigo/term/GO:0007270
telencephalon development	biological_process	GO:0021537	23	229	2.02	0.0216112326871	0.538643983539	hsa:7832:BTG2|hsa:23380:SRGAP2|hsa:26050:SLITRK5|hsa:1943:EFNA2|hsa:220:ALDH1A3|hsa:10460:TACC3|hsa:4763:NF1|hsa:83696:TRAPPC9|hsa:652:BMP4|hsa:306:ANXA3|hsa:26468:LHX6|hsa:1600:DAB1|hsa:650:BMP2|hsa:2048:EPHB2|hsa:3624:INHBA|hsa:4301:AFDN|hsa:84750:FUT10|hsa:26047:CNTNAP2|hsa:3084:NRG1|hsa:5454:POU3F2|hsa:4915:NTRK2|hsa:493:ATP2B4|hsa:1956:EGFR	http://amigo.geneontology.org/amigo/term/GO:0021537
positive regulation of endothelial cell differentiation	biological_process	GO:0045603	4	15	5.35	0.0216137270366	0.538643983539	hsa:652:BMP4|hsa:84913:ATOH8|hsa:4851:NOTCH1|hsa:7122:CLDN5	http://amigo.geneontology.org/amigo/term/GO:0045603
response to vitamin E	biological_process	GO:0033197	4	15	5.35	0.0216137270366	0.538643983539	hsa:1277:COL1A1|hsa:595:CCND1|hsa:3952:LEP|hsa:210:ALAD	http://amigo.geneontology.org/amigo/term/GO:0033197
neuromuscular process controlling balance	biological_process	GO:0050885	8	52	3.09	0.0219067296167	0.539605529788	hsa:55330:BLOC1S4|hsa:64072:CDH23|hsa:5457:POU4F1|hsa:25:ABL1|hsa:220:ALDH1A3|hsa:1742:DLG4|hsa:351:APP|hsa:374462:PTPRQ	http://amigo.geneontology.org/amigo/term/GO:0050885
pituitary gland development	biological_process	GO:0021983	7	42	3.35	0.0220492556957	0.539605529788	hsa:652:BMP4|hsa:2736:GLI2|hsa:6657:SOX2|hsa:50506:DUOX2|hsa:650:BMP2|hsa:6531:SLC6A3|hsa:5454:POU3F2	http://amigo.geneontology.org/amigo/term/GO:0021983
regulation of localization	biological_process	GO:0032879	174	2405	1.45	0.0225350300345	0.539605529788	hsa:3667:IRS1|hsa:54828:BCAS3|hsa:4000:LMNA|hsa:6853:SYN1|hsa:650:BMP2|hsa:285605:DTWD2|hsa:10631:POSTN|hsa:57118:CAMK1D|hsa:2022:ENG|hsa:23511:NUP188|hsa:306:ANXA3|hsa:154810:AMOTL1|hsa:1907:EDN2|hsa:57761:TRIB3|hsa:57620:STIM2|hsa:481:ATP1B1|hsa:246:ALOX15|hsa:5328:PLAU|hsa:5144:PDE4D|hsa:2152:F3|hsa:5444:PON1|hsa:8313:AXIN2|hsa:223117:SEMA3D|hsa:685:BTC|hsa:777:CACNA1E|hsa:3084:NRG1|hsa:55107:…	http://amigo.geneontology.org/amigo/term/GO:0032879
mesenchymal cell differentiation involved in kidney development	biological_process	GO:0072161	3	8	7.53	0.0225374675533	0.539605529788	hsa:652:BMP4|hsa:5076:PAX2|hsa:10736:SIX2	http://amigo.geneontology.org/amigo/term/GO:0072161
hair follicle maturation	biological_process	GO:0048820	3	8	7.53	0.0225374675533	0.539605529788	hsa:51083:GAL|hsa:1001:CDH3|hsa:4488:MSX2	http://amigo.geneontology.org/amigo/term/GO:0048820
regulation of follicle-stimulating hormone secretion	biological_process	GO:0046880	3	8	7.53	0.0225374675533	0.539605529788	hsa:3625:INHBB|hsa:3952:LEP|hsa:3624:INHBA	http://amigo.geneontology.org/amigo/term/GO:0046880
optic cup morphogenesis involved in camera-type eye development	biological_process	GO:0002072	3	8	7.53	0.0225374675533	0.539605529788	hsa:5076:PAX2|hsa:220:ALDH1A3|hsa:6664:SOX11	http://amigo.geneontology.org/amigo/term/GO:0002072
coreceptor activity involved in Wnt signaling pathway	molecular_function	GO:0071936	3	8	7.53	0.0225374675533	0.539605529788	hsa:10082:GPC6|hsa:4041:LRP5|hsa:5754:PTK7	http://amigo.geneontology.org/amigo/term/GO:0071936
NMDA glutamate receptor activity	molecular_function	GO:0004972	3	8	7.53	0.0225374675533	0.539605529788	hsa:116444:GRIN3B|hsa:2903:GRIN2A|hsa:2906:GRIN2D	http://amigo.geneontology.org/amigo/term/GO:0004972
immature T cell proliferation in thymus	biological_process	GO:0033080	3	8	7.53	0.0225374675533	0.539605529788	hsa:23240:TMEM131L|hsa:652:BMP4|hsa:2064:ERBB2	http://amigo.geneontology.org/amigo/term/GO:0033080
biological phase	biological_process	GO:0044848	3	8	7.53	0.0225374675533	0.539605529788	hsa:51083:GAL|hsa:1001:CDH3|hsa:4488:MSX2	http://amigo.geneontology.org/amigo/term/GO:0044848
alpha-(1->3)-fucosyltransferase activity	molecular_function	GO:0046920	3	8	7.53	0.0225374675533	0.539605529788	hsa:84750:FUT10|hsa:10690:FUT9|hsa:2527:AC024592.3	http://amigo.geneontology.org/amigo/term/GO:0046920
mesenchymal cell differentiation involved in renal system development	biological_process	GO:2001012	3	8	7.53	0.0225374675533	0.539605529788	hsa:652:BMP4|hsa:5076:PAX2|hsa:10736:SIX2	http://amigo.geneontology.org/amigo/term/GO:2001012
osteoblast differentiation	biological_process	GO:0001649	21	205	2.06	0.0228603758025	0.545688187454	hsa:652:BMP4|hsa:2736:GLI2|hsa:7473:WNT3|hsa:27044:SND1|hsa:4763:NF1|hsa:374:AREG|hsa:6657:SOX2|hsa:1277:COL1A1|hsa:6664:SOX11|hsa:3727:JUND|hsa:650:BMP2|hsa:1291:COL6A1|hsa:1969:EPHA2|hsa:4000:LMNA|hsa:1051:CEBPB|hsa:4041:LRP5|hsa:4488:MSX2|hsa:4851:NOTCH1|hsa:5587:PRKD1|hsa:23314:SATB2|hsa:8313:AXIN2	http://amigo.geneontology.org/amigo/term/GO:0001649
pathway-restricted SMAD protein phosphorylation	biological_process	GO:0060389	9	63	2.87	0.0229324642584	0.545765102845	hsa:652:BMP4|hsa:753:LDLRAD4|hsa:392255:GDF6|hsa:1601:DAB2|hsa:650:BMP2|hsa:3625:INHBB|hsa:83891:SNX25|hsa:3624:INHBA|hsa:2022:ENG	http://amigo.geneontology.org/amigo/term/GO:0060389
cardiac septum development	biological_process	GO:0003279	11	85	2.6	0.0231076223791	0.548287147769	hsa:199699:DAND5|hsa:652:BMP4|hsa:6664:SOX11|hsa:3340:NDST1|hsa:23414:ZFPM2|hsa:5754:PTK7|hsa:4488:MSX2|hsa:4052:LTBP1|hsa:4851:NOTCH1|hsa:6926:TBX3|hsa:27031:NPHP3	http://amigo.geneontology.org/amigo/term/GO:0003279
positive regulation of cell motility	biological_process	GO:2000147	36	402	1.8	0.0232070208598	0.549001911384	hsa:1901:S1PR1|hsa:102:ADAM10|hsa:4641:MYO1C|hsa:29105:CFAP20|hsa:1277:COL1A1|hsa:1601:DAB2|hsa:9723:SEMA3E|hsa:1908:EDN3|hsa:9732:DOCK4|hsa:3480:IGF1R|hsa:59352:LGR6|hsa:10631:POSTN|hsa:57118:CAMK1D|hsa:1956:EGFR|hsa:652:BMP4|hsa:306:ANXA3|hsa:154810:AMOTL1|hsa:1907:EDN2|hsa:10509:SEMA4B|hsa:650:BMP2|hsa:54828:BCAS3|hsa:5328:PLAU|hsa:2621:GAS6|hsa:2152:F3|hsa:2294:FOXF1|hsa:223117:SEMA3D|hsa:103…	http://amigo.geneontology.org/amigo/term/GO:2000147
metanephros morphogenesis	biological_process	GO:0003338	6	33	3.65	0.0236802183996	0.558528960765	hsa:652:BMP4|hsa:2302:FOXJ1|hsa:10736:SIX2|hsa:5076:PAX2|hsa:5310:PKD1|hsa:2668:GDNF	http://amigo.geneontology.org/amigo/term/GO:0003338
cardiac chamber development	biological_process	GO:0003205	16	144	2.23	0.0238079818945	0.559876132089	hsa:2294:FOXF1|hsa:652:BMP4|hsa:199699:DAND5|hsa:6664:SOX11|hsa:3084:NRG1|hsa:3340:NDST1|hsa:23414:ZFPM2|hsa:7135:TNNI1|hsa:5457:POU4F1|hsa:5754:PTK7|hsa:4488:MSX2|hsa:4052:LTBP1|hsa:4851:NOTCH1|hsa:6256:RXRA|hsa:6926:TBX3|hsa:27031:NPHP3	http://amigo.geneontology.org/amigo/term/GO:0003205
ionotropic glutamate receptor signaling pathway	biological_process	GO:0035235	5	24	4.18	0.0240965000406	0.561661067123	hsa:116444:GRIN3B|hsa:2892:GRIA3|hsa:2903:GRIN2A|hsa:2906:GRIN2D|hsa:351:APP	http://amigo.geneontology.org/amigo/term/GO:0035235
regulation of p38MAPK cascade	biological_process	GO:1900744	5	24	4.18	0.0240965000406	0.561661067123	hsa:10912:GADD45G|hsa:5187:PER1|hsa:392255:GDF6|hsa:650:BMP2|hsa:3952:LEP	http://amigo.geneontology.org/amigo/term/GO:1900744
negative regulation of myoblast differentiation	biological_process	GO:0045662	5	24	4.18	0.0240965000406	0.561661067123	hsa:4851:NOTCH1|hsa:652:BMP4|hsa:144165:PRICKLE1|hsa:6361:CCL17|hsa:6926:TBX3	http://amigo.geneontology.org/amigo/term/GO:0045662
chordate embryonic development	biological_process	GO:0043009	47	554	1.7	0.0241757497068	0.561855766646	hsa:23654:PLXNB2|hsa:102:ADAM10|hsa:4154:MBNL1|hsa:1277:COL1A1|hsa:3340:NDST1|hsa:6862:TBXT|hsa:5310:PKD1|hsa:23414:ZFPM2|hsa:2909:ARHGAP35|hsa:1999:ELF3|hsa:430:ASCL2|hsa:5081:PAX7|hsa:652:BMP4|hsa:1051:CEBPB|hsa:4487:MSX1|hsa:650:BMP2|hsa:1889:ECE1|hsa:84870:RSPO3|hsa:23162:MAPK8IP3|hsa:2294:FOXF1|hsa:2736:GLI2|hsa:8313:AXIN2|hsa:10736:SIX2|hsa:27077:B9D1|hsa:6664:SOX11|hsa:1028:CDKN1C|hsa:5717…	http://amigo.geneontology.org/amigo/term/GO:0043009
positive regulation of cell migration	biological_process	GO:0030335	35	390	1.8	0.0242653564637	0.562289327412	hsa:1901:S1PR1|hsa:102:ADAM10|hsa:4641:MYO1C|hsa:1277:COL1A1|hsa:1601:DAB2|hsa:9723:SEMA3E|hsa:1908:EDN3|hsa:9732:DOCK4|hsa:3480:IGF1R|hsa:59352:LGR6|hsa:10631:POSTN|hsa:57118:CAMK1D|hsa:1956:EGFR|hsa:652:BMP4|hsa:306:ANXA3|hsa:154810:AMOTL1|hsa:1907:EDN2|hsa:10509:SEMA4B|hsa:650:BMP2|hsa:54828:BCAS3|hsa:5328:PLAU|hsa:2621:GAS6|hsa:2152:F3|hsa:2294:FOXF1|hsa:223117:SEMA3D|hsa:10344:CCL26|hsa:5979…	http://amigo.geneontology.org/amigo/term/GO:0030335
eye photoreceptor cell differentiation	biological_process	GO:0001754	7	43	3.27	0.0243957700005	0.563663198992	hsa:5764:PTN|hsa:4915:NTRK2|hsa:7287:TULP1|hsa:128408:BHLHE23|hsa:4901:NRL|hsa:7070:THY1|hsa:348980:HCN1	http://amigo.geneontology.org/amigo/term/GO:0001754
cellular developmental process	biological_process	GO:0048869	268	3837	1.4	0.0245241541702	0.56498233081	hsa:23240:TMEM131L|hsa:2309:FOXO3|hsa:374:AREG|hsa:8936:WASF1|hsa:79789:CLMN|hsa:2128:EVX1|hsa:4956:ODF1|hsa:650:BMP2|hsa:7026:NR2F2|hsa:93233:CCDC114|hsa:23654:PLXNB2|hsa:389730:SPATA31A6|hsa:10090:UST|hsa:10631:POSTN|hsa:57118:CAMK1D|hsa:147495:APCDD1|hsa:2811:GP1BA|hsa:83696:TRAPPC9|hsa:28951:TRIB2|hsa:2903:GRIN2A|hsa:84518:CNFN|hsa:22858:CILK1|hsa:4487:MSX1|hsa:9576:SPAG6|hsa:2734:GLG1|hsa:85…	http://amigo.geneontology.org/amigo/term/GO:0048869
negative regulation of multicellular organismal process	biological_process	GO:0051241	77	980	1.58	0.0248198179072	0.569330044655	hsa:23240:TMEM131L|hsa:9723:SEMA3E|hsa:4000:LMNA|hsa:3952:LEP|hsa:374:AREG|hsa:23380:SRGAP2|hsa:255738:PCSK9|hsa:5607:MAP2K5|hsa:114897:C1QTNF1|hsa:650:BMP2|hsa:9732:DOCK4|hsa:162514:TRPV3|hsa:9935:MAFB|hsa:4763:NF1|hsa:5764:PTN|hsa:6657:SOX2|hsa:148:ADRA1A|hsa:28951:TRIB2|hsa:652:BMP4|hsa:753:LDLRAD4|hsa:4043:LRPAP1|hsa:10509:SEMA4B|hsa:301:ANXA1|hsa:55755:CDK5RAP2|hsa:1809:DPYSL3|hsa:5328:PLAU|…	http://amigo.geneontology.org/amigo/term/GO:0051241
muscle tissue morphogenesis	biological_process	GO:0060415	9	64	2.82	0.024856554631	0.569330044655	hsa:5081:PAX7|hsa:1901:S1PR1|hsa:3084:NRG1|hsa:650:BMP2|hsa:7135:TNNI1|hsa:5457:POU4F1|hsa:23414:ZFPM2|hsa:4851:NOTCH1|hsa:6256:RXRA	http://amigo.geneontology.org/amigo/term/GO:0060415
ERBB signaling pathway	biological_process	GO:0038127	16	145	2.21	0.0250610348039	0.572359368361	hsa:134:ADORA1|hsa:1956:EGFR|hsa:51196:PLCE1|hsa:374:AREG|hsa:3084:NRG1|hsa:351:APP|hsa:7879:RAB7A|hsa:685:BTC|hsa:54206:ERRFI1|hsa:25:ABL1|hsa:3320:HSP90AA1|hsa:8027:STAM|hsa:356:FASLG|hsa:2064:ERBB2|hsa:84985:FAM83A|hsa:53358:SHC3	http://amigo.geneontology.org/amigo/term/GO:0038127
negative regulation of cell adhesion	biological_process	GO:0007162	22	220	2.01	0.0251847371543	0.573531729735	hsa:1946:EFNA5|hsa:9723:SEMA3E|hsa:23654:PLXNB2|hsa:23240:TMEM131L|hsa:54828:BCAS3|hsa:1277:COL1A1|hsa:114897:C1QTNF1|hsa:650:BMP2|hsa:4763:NF1|hsa:10631:POSTN|hsa:652:BMP4|hsa:1051:CEBPB|hsa:301:ANXA1|hsa:102:ADAM10|hsa:56940:DUSP22|hsa:2064:ERBB2|hsa:4851:NOTCH1|hsa:1600:DAB1|hsa:2302:FOXJ1|hsa:29126:CD274|hsa:5607:MAP2K5|hsa:25:ABL1	http://amigo.geneontology.org/amigo/term/GO:0007162
regulation of hormone levels	biological_process	GO:0010817	41	473	1.74	0.0252798553335	0.574048290882	hsa:1946:EFNA5|hsa:3952:LEP|hsa:114897:C1QTNF1|hsa:1908:EDN3|hsa:220:ALDH1A3|hsa:650:BMP2|hsa:777:CACNA1E|hsa:51171:HSD17B14|hsa:151056:PLB1|hsa:8694:DGAT1|hsa:3356:HTR2A|hsa:53905:DUOX1|hsa:301:ANXA1|hsa:1889:ECE1|hsa:8228:PNPLA4|hsa:55809:TRERF1|hsa:3624:INHBA|hsa:4311:MME|hsa:134:ADORA1|hsa:6817:SULT1A1|hsa:55107:ANO1|hsa:3358:HTR2C|hsa:50506:DUOX2|hsa:6664:SOX11|hsa:2028:ENPEP|hsa:3625:INHBB|…	http://amigo.geneontology.org/amigo/term/GO:0010817
transmembrane receptor protein tyrosine kinase signaling pathway	biological_process	GO:0007169	54	654	1.66	0.0255635842731	0.576337855979	hsa:1946:EFNA5|hsa:2042:EPHA3|hsa:3667:IRS1|hsa:3952:LEP|hsa:374:AREG|hsa:4641:MYO1C|hsa:2064:ERBB2|hsa:84335:AKT1S1|hsa:8997:KALRN|hsa:2047:EPHB1|hsa:64283:ARHGEF28|hsa:3480:IGF1R|hsa:53358:SHC3|hsa:51196:PLCE1|hsa:1001:CDH3|hsa:1956:EGFR|hsa:11122:PTPRT|hsa:6383:SDC2|hsa:23768:FLRT2|hsa:650:BMP2|hsa:1943:EFNA2|hsa:2048:EPHB2|hsa:920:CD4|hsa:84985:FAM83A|hsa:3084:NRG1|hsa:134:ADORA1|hsa:102:ADAM…	http://amigo.geneontology.org/amigo/term/GO:0007169
striatum development	biological_process	GO:0021756	4	16	5.02	0.0258065825359	0.576337855979	hsa:26047:CNTNAP2|hsa:220:ALDH1A3|hsa:26050:SLITRK5|hsa:3624:INHBA	http://amigo.geneontology.org/amigo/term/GO:0021756
endocardial cushion formation	biological_process	GO:0003272	4	16	5.02	0.0258065825359	0.576337855979	hsa:4487:MSX1|hsa:4851:NOTCH1|hsa:2022:ENG|hsa:4488:MSX2	http://amigo.geneontology.org/amigo/term/GO:0003272
metanephric renal vesicle morphogenesis	biological_process	GO:0072283	4	16	5.02	0.0258065825359	0.576337855979	hsa:5076:PAX2|hsa:652:BMP4|hsa:2668:GDNF|hsa:10736:SIX2	http://amigo.geneontology.org/amigo/term/GO:0072283
positive regulation of epithelial cell differentiation	biological_process	GO:0030858	8	54	2.97	0.0261726318249	0.576337855979	hsa:652:BMP4|hsa:10626:TRIM16|hsa:2302:FOXJ1|hsa:5076:PAX2|hsa:84913:ATOH8|hsa:2668:GDNF|hsa:4851:NOTCH1|hsa:7122:CLDN5	http://amigo.geneontology.org/amigo/term/GO:0030858
cardiac muscle tissue morphogenesis	biological_process	GO:0055008	8	54	2.97	0.0261726318249	0.576337855979	hsa:1901:S1PR1|hsa:3084:NRG1|hsa:650:BMP2|hsa:7135:TNNI1|hsa:5457:POU4F1|hsa:23414:ZFPM2|hsa:4851:NOTCH1|hsa:6256:RXRA	http://amigo.geneontology.org/amigo/term/GO:0055008
cellular response to growth factor stimulus	biological_process	GO:0071363	50	599	1.68	0.0261883191606	0.576337855979	hsa:83891:SNX25|hsa:2200:FBN1|hsa:4641:MYO1C|hsa:2734:GLG1|hsa:1277:COL1A1|hsa:84335:AKT1S1|hsa:6862:TBXT|hsa:1028:CDKN1C|hsa:8239:USP9X|hsa:10631:POSTN|hsa:5764:PTN|hsa:2022:ENG|hsa:1956:EGFR|hsa:652:BMP4|hsa:753:LDLRAD4|hsa:4487:MSX1|hsa:23768:FLRT2|hsa:392255:GDF6|hsa:650:BMP2|hsa:5328:PLAU|hsa:4488:MSX2|hsa:2621:GAS6|hsa:199699:DAND5|hsa:3340:NDST1|hsa:351:APP|hsa:6664:SOX11|hsa:56940:DUSP22|…	http://amigo.geneontology.org/amigo/term/GO:0071363
endothelium development	biological_process	GO:0003158	13	110	2.37	0.0262807121458	0.576337855979	hsa:3911:LAMA5|hsa:652:BMP4|hsa:3084:NRG1|hsa:84913:ATOH8|hsa:1901:S1PR1|hsa:5764:PTN|hsa:80781:COL18A1|hsa:7122:CLDN5|hsa:7026:NR2F2|hsa:4301:AFDN|hsa:5144:PDE4D|hsa:4851:NOTCH1|hsa:2022:ENG	http://amigo.geneontology.org/amigo/term/GO:0003158
limb morphogenesis	biological_process	GO:0035108	16	146	2.2	0.0263628291483	0.576337855979	hsa:5362:PLXNA2|hsa:652:BMP4|hsa:2736:GLI2|hsa:7473:WNT3|hsa:4154:MBNL1|hsa:4487:MSX1|hsa:27077:B9D1|hsa:6664:SOX11|hsa:6926:TBX3|hsa:1889:ECE1|hsa:4041:LRP5|hsa:4488:MSX2|hsa:91461:PKDCC|hsa:7704:ZBTB16|hsa:4851:NOTCH1|hsa:5087:PBX1	http://amigo.geneontology.org/amigo/term/GO:0035108
appendage morphogenesis	biological_process	GO:0035107	16	146	2.2	0.0263628291483	0.576337855979	hsa:5362:PLXNA2|hsa:652:BMP4|hsa:2736:GLI2|hsa:7473:WNT3|hsa:4154:MBNL1|hsa:4487:MSX1|hsa:27077:B9D1|hsa:6664:SOX11|hsa:6926:TBX3|hsa:1889:ECE1|hsa:4041:LRP5|hsa:4488:MSX2|hsa:91461:PKDCC|hsa:7704:ZBTB16|hsa:4851:NOTCH1|hsa:5087:PBX1	http://amigo.geneontology.org/amigo/term/GO:0035107
actin cytoskeleton reorganization	biological_process	GO:0031532	11	87	2.54	0.0264632828185	0.576337855979	hsa:6280:S100A9|hsa:9723:SEMA3E|hsa:54828:BCAS3|hsa:1901:S1PR1|hsa:23043:TNIK|hsa:10458:BAIAP2|hsa:301:ANXA1|hsa:25:ABL1|hsa:2934:GSN|hsa:5754:PTK7|hsa:50488:MINK1	http://amigo.geneontology.org/amigo/term/GO:0031532
extracellular matrix disassembly	biological_process	GO:0022617	11	87	2.54	0.0264632828185	0.576337855979	hsa:285590:SH3PXD2B|hsa:11096:ADAMTS5|hsa:1803:DPP4|hsa:2200:FBN1|hsa:102:ADAM10|hsa:7177:TPSAB1|hsa:960:CD44|hsa:101:ADAM8|hsa:7092:TLL1|hsa:2022:ENG|hsa:2006:ELN	http://amigo.geneontology.org/amigo/term/GO:0022617
regulation of axon extension involved in axon guidance	biological_process	GO:0048841	6	34	3.54	0.0265345227905	0.576337855979	hsa:9723:SEMA3E|hsa:5362:PLXNA2|hsa:223117:SEMA3D|hsa:10509:SEMA4B|hsa:10154:PLXNC1|hsa:7473:WNT3	http://amigo.geneontology.org/amigo/term/GO:0048841
response to fluid shear stress	biological_process	GO:0034405	6	34	3.54	0.0265345227905	0.576337855979	hsa:9788:MTSS1|hsa:5310:PKD1|hsa:5607:MAP2K5|hsa:5025:P2RX4|hsa:5328:PLAU|hsa:2152:F3	http://amigo.geneontology.org/amigo/term/GO:0034405
inositol phosphate-mediated signaling	biological_process	GO:0048016	6	34	3.54	0.0265345227905	0.576337855979	hsa:3269:HRH1|hsa:51196:PLCE1|hsa:1907:EDN2|hsa:3084:NRG1|hsa:1908:EDN3|hsa:493:ATP2B4	http://amigo.geneontology.org/amigo/term/GO:0048016
phosphatidylinositol-mediated signaling	biological_process	GO:0048015	20	196	2.05	0.0267087174665	0.576337855979	hsa:1956:EGFR|hsa:4915:NTRK2|hsa:4914:NTRK1|hsa:5288:PIK3C2G|hsa:3952:LEP|hsa:685:BTC|hsa:5291:PIK3CB|hsa:5297:PI4KA|hsa:22876:INPP5F|hsa:4254:KITLG|hsa:2934:GSN|hsa:3480:IGF1R|hsa:219699:UNC5B|hsa:3667:IRS1|hsa:2064:ERBB2|hsa:3356:HTR2A|hsa:4763:NF1|hsa:3084:NRG1|hsa:5289:PIK3C3|hsa:9365:KL	http://amigo.geneontology.org/amigo/term/GO:0048015
epithelium development	biological_process	GO:0060429	81	1042	1.56	0.0268241865935	0.576337855979	hsa:3911:LAMA5|hsa:9723:SEMA3E|hsa:23654:PLXNB2|hsa:2909:ARHGAP35|hsa:374:AREG|hsa:5499:PPP1CA|hsa:54472:TOLLIP|hsa:23254:KAZN|hsa:1901:S1PR1|hsa:5310:PKD1|hsa:220:ALDH1A3|hsa:80781:COL18A1|hsa:650:BMP2|hsa:23086:EXPH5|hsa:7026:NR2F2|hsa:341640:FREM2|hsa:1999:ELF3|hsa:5081:PAX7|hsa:374462:PTPRQ|hsa:147495:APCDD1|hsa:1956:EGFR|hsa:652:BMP4|hsa:84518:CNFN|hsa:10626:TRIM16|hsa:5362:PLXNA2|hsa:4487:M…	http://amigo.geneontology.org/amigo/term/GO:0060429
terminal bouton	cellular_component	GO:0043195	9	65	2.78	0.026892351754	0.576337855979	hsa:134:ADORA1|hsa:2892:GRIA3|hsa:4915:NTRK2|hsa:7879:RAB7A|hsa:8492:PRSS12|hsa:5025:P2RX4|hsa:6853:SYN1|hsa:351:APP|hsa:5413:SEPTIN5	http://amigo.geneontology.org/amigo/term/GO:0043195
cellular response to retinoic acid	biological_process	GO:0071300	9	65	2.78	0.026892351754	0.576337855979	hsa:2042:EPHA3|hsa:339479:BRINP3|hsa:3952:LEP|hsa:5076:PAX2|hsa:1277:COL1A1|hsa:6862:TBXT|hsa:5754:PTK7|hsa:5979:RET|hsa:7473:WNT3	http://amigo.geneontology.org/amigo/term/GO:0071300
ionotropic glutamate receptor complex	cellular_component	GO:0008328	7	44	3.19	0.0269078872823	0.576337855979	hsa:116444:GRIN3B|hsa:2892:GRIA3|hsa:2903:GRIN2A|hsa:2906:GRIN2D|hsa:1742:DLG4|hsa:1740:DLG2|hsa:22941:SHANK2	http://amigo.geneontology.org/amigo/term/GO:0008328
neurotransmitter receptor complex	cellular_component	GO:0098878	7	44	3.19	0.0269078872823	0.576337855979	hsa:116444:GRIN3B|hsa:2892:GRIA3|hsa:2903:GRIN2A|hsa:2906:GRIN2D|hsa:1742:DLG4|hsa:1740:DLG2|hsa:22941:SHANK2	http://amigo.geneontology.org/amigo/term/GO:0098878
pattern specification process	biological_process	GO:0007389	38	435	1.75	0.0274989675349	0.587152825042	hsa:9723:SEMA3E|hsa:7832:BTG2|hsa:6862:TBXT|hsa:2128:EVX1|hsa:9935:MAFB|hsa:2022:ENG|hsa:5362:PLXNA2|hsa:652:BMP4|hsa:4487:MSX1|hsa:650:BMP2|hsa:148345:C1orf127|hsa:4488:MSX2|hsa:7704:ZBTB16|hsa:5081:PAX7|hsa:2294:FOXF1|hsa:2736:GLI2|hsa:8313:AXIN2|hsa:10736:SIX2|hsa:5986:RFNG|hsa:100532736:NBL1|hsa:4041:LRP5|hsa:7026:NR2F2|hsa:4851:NOTCH1|hsa:6926:TBX3|hsa:10194:TSHZ1|hsa:2302:FOXJ1|hsa:7473:WNT…	http://amigo.geneontology.org/amigo/term/GO:0007389
startle response	biological_process	GO:0001964	5	25	4.01	0.0275751107486	0.587152825042	hsa:6531:SLC6A3|hsa:3756:KCNH1|hsa:2903:GRIN2A|hsa:2906:GRIN2D|hsa:3084:NRG1	http://amigo.geneontology.org/amigo/term/GO:0001964
glycosaminoglycan biosynthetic process	biological_process	GO:0006024	13	111	2.35	0.0278556608458	0.587152825042	hsa:9957:HS3ST1|hsa:83539:CHST9|hsa:6383:SDC2|hsa:375790:AGRN|hsa:9653:AC093155.3|hsa:9334:B4GALT5|hsa:64711:HS3ST6|hsa:3340:NDST1|hsa:9348:NDST3|hsa:10082:GPC6|hsa:10090:UST|hsa:2262:GPC5|hsa:9955:HS3ST3A1	http://amigo.geneontology.org/amigo/term/GO:0006024
synapse assembly	biological_process	GO:0007416	15	135	2.23	0.0279671178697	0.587152825042	hsa:9369:NRXN3|hsa:1946:EFNA5|hsa:4915:NTRK2|hsa:4914:NTRK1|hsa:5457:POU4F1|hsa:3084:NRG1|hsa:375790:AGRN|hsa:26050:SLITRK5|hsa:5789:PTPRD|hsa:2047:EPHB1|hsa:2048:EPHB2|hsa:351:APP|hsa:10611:PDLIM5|hsa:22941:SHANK2|hsa:23768:FLRT2	http://amigo.geneontology.org/amigo/term/GO:0007416
regulation of oxidoreductase activity	biological_process	GO:0051341	11	88	2.51	0.0282668649659	0.587152825042	hsa:1907:EDN2|hsa:3952:LEP|hsa:3320:HSP90AA1|hsa:1956:EGFR|hsa:25:ABL1|hsa:1268:CNR1|hsa:7014:TERF2|hsa:1001:CDH3|hsa:2668:GDNF|hsa:493:ATP2B4|hsa:2022:ENG	http://amigo.geneontology.org/amigo/term/GO:0051341
metanephros development	biological_process	GO:0001656	11	88	2.51	0.0282668649659	0.587152825042	hsa:652:BMP4|hsa:4763:NF1|hsa:2302:FOXJ1|hsa:10736:SIX2|hsa:5076:PAX2|hsa:5310:PKD1|hsa:5979:RET|hsa:2668:GDNF|hsa:359:AQP2|hsa:2297:FOXD1|hsa:2200:FBN1	http://amigo.geneontology.org/amigo/term/GO:0001656
neuronal cell body	cellular_component	GO:0043025	38	436	1.75	0.0282768692283	0.587152825042	hsa:2892:GRIA3|hsa:6478:SIAH2|hsa:5499:PPP1CA|hsa:5979:RET|hsa:1943:EFNA2|hsa:441509:GLRA4|hsa:214:ALCAM|hsa:3756:KCNH1|hsa:306:ANXA3|hsa:3356:HTR2A|hsa:6328:SCN3A|hsa:6383:SDC2|hsa:4218:RAB8A|hsa:60481:ELOVL5|hsa:2048:EPHB2|hsa:1917:EEF1A2|hsa:6861:SYT5|hsa:134:ADORA1|hsa:339479:BRINP3|hsa:26047:CNTNAP2|hsa:79739:TTLL7|hsa:10458:BAIAP2|hsa:5025:P2RX4|hsa:3782:KCNN3|hsa:3320:HSP90AA1|hsa:2521:FUS…	http://amigo.geneontology.org/amigo/term/GO:0043025
embryonic organ development	biological_process	GO:0048568	36	409	1.77	0.0285042584708	0.587152825042	hsa:23414:ZFPM2|hsa:2200:FBN1|hsa:3340:NDST1|hsa:6862:TBXT|hsa:5310:PKD1|hsa:220:ALDH1A3|hsa:9935:MAFB|hsa:91461:PKDCC|hsa:1051:CEBPB|hsa:374462:PTPRQ|hsa:2022:ENG|hsa:1956:EGFR|hsa:652:BMP4|hsa:4487:MSX1|hsa:650:BMP2|hsa:84870:RSPO3|hsa:2048:EPHB2|hsa:2294:FOXF1|hsa:2736:GLI2|hsa:430:ASCL2|hsa:10736:SIX2|hsa:5426:POLE|hsa:6664:SOX11|hsa:1028:CDKN1C|hsa:7026:NR2F2|hsa:4851:NOTCH1|hsa:6926:TBX3|hs…	http://amigo.geneontology.org/amigo/term/GO:0048568
pattern specification involved in kidney development	biological_process	GO:0061004	3	9	6.69	0.0287778082989	0.587152825042	hsa:652:BMP4|hsa:2297:FOXD1|hsa:5076:PAX2	http://amigo.geneontology.org/amigo/term/GO:0061004
L-fucose metabolic process	biological_process	GO:0042354	3	9	6.69	0.0287778082989	0.587152825042	hsa:84750:FUT10|hsa:10690:FUT9|hsa:2527:AC024592.3	http://amigo.geneontology.org/amigo/term/GO:0042354
serotonin binding	molecular_function	GO:0051378	3	9	6.69	0.0287778082989	0.587152825042	hsa:3358:HTR2C|hsa:3354:HTR1E|hsa:3356:HTR2A	http://amigo.geneontology.org/amigo/term/GO:0051378
nitric-oxide synthase regulator activity	molecular_function	GO:0030235	3	9	6.69	0.0287778082989	0.587152825042	hsa:1956:EGFR|hsa:3320:HSP90AA1|hsa:493:ATP2B4	http://amigo.geneontology.org/amigo/term/GO:0030235
fucose catabolic process	biological_process	GO:0019317	3	9	6.69	0.0287778082989	0.587152825042	hsa:84750:FUT10|hsa:10690:FUT9|hsa:2527:AC024592.3	http://amigo.geneontology.org/amigo/term/GO:0019317
retinal rod cell development	biological_process	GO:0046548	3	9	6.69	0.0287778082989	0.587152825042	hsa:4901:NRL|hsa:4915:NTRK2|hsa:128408:BHLHE23	http://amigo.geneontology.org/amigo/term/GO:0046548
L-fucose catabolic process	biological_process	GO:0042355	3	9	6.69	0.0287778082989	0.587152825042	hsa:84750:FUT10|hsa:10690:FUT9|hsa:2527:AC024592.3	http://amigo.geneontology.org/amigo/term/GO:0042355
negative regulation of nitric-oxide synthase activity	biological_process	GO:0051001	3	9	6.69	0.0287778082989	0.587152825042	hsa:1268:CNR1|hsa:493:ATP2B4|hsa:2022:ENG	http://amigo.geneontology.org/amigo/term/GO:0051001
renal system pattern specification	biological_process	GO:0072048	3	9	6.69	0.0287778082989	0.587152825042	hsa:652:BMP4|hsa:2297:FOXD1|hsa:5076:PAX2	http://amigo.geneontology.org/amigo/term/GO:0072048
regulation of immature T cell proliferation	biological_process	GO:0033083	3	9	6.69	0.0287778082989	0.587152825042	hsa:23240:TMEM131L|hsa:652:BMP4|hsa:2064:ERBB2	http://amigo.geneontology.org/amigo/term/GO:0033083
renal tubule morphogenesis	biological_process	GO:0061333	10	77	2.61	0.0288809702432	0.587152825042	hsa:3911:LAMA5|hsa:652:BMP4|hsa:9788:MTSS1|hsa:10736:SIX2|hsa:5076:PAX2|hsa:5310:PKD1|hsa:650:BMP2|hsa:2668:GDNF|hsa:2297:FOXD1|hsa:5087:PBX1	http://amigo.geneontology.org/amigo/term/GO:0061333
cell differentiation	biological_process	GO:0030154	246	3519	1.4	0.0289756156417	0.587152825042	hsa:23240:TMEM131L|hsa:2309:FOXO3|hsa:374:AREG|hsa:55330:BLOC1S4|hsa:79789:CLMN|hsa:2128:EVX1|hsa:4956:ODF1|hsa:650:BMP2|hsa:7026:NR2F2|hsa:23654:PLXNB2|hsa:389730:SPATA31A6|hsa:10090:UST|hsa:10631:POSTN|hsa:57118:CAMK1D|hsa:147495:APCDD1|hsa:83696:TRAPPC9|hsa:28951:TRIB2|hsa:2903:GRIN2A|hsa:84518:CNFN|hsa:4487:MSX1|hsa:9576:SPAG6|hsa:2734:GLG1|hsa:55755:CDK5RAP2|hsa:2934:GSN|hsa:728695:SPANXB1|h…	http://amigo.geneontology.org/amigo/term/GO:0030154
single-organism behavior	Undef	GO:0044708	35	396	1.77	0.0289983650608	0.587152825042	hsa:9369:NRXN3|hsa:1803:DPP4|hsa:3952:LEP|hsa:26050:SLITRK5|hsa:53358:SHC3|hsa:1051:CEBPB|hsa:107:ADCY1|hsa:5764:PTN|hsa:2903:GRIN2A|hsa:1742:DLG4|hsa:3356:HTR2A|hsa:7832:BTG2|hsa:26053:AUTS2|hsa:6446:SGK1|hsa:127343:DMBX1|hsa:2048:EPHB2|hsa:4045:LSAMP|hsa:134:ADORA1|hsa:3269:HRH1|hsa:3358:HTR2C|hsa:26047:CNTNAP2|hsa:2906:GRIN2D|hsa:2257:FGF12|hsa:2334:AFF2|hsa:7122:CLDN5|hsa:4915:NTRK2|hsa:4914:…	http://amigo.geneontology.org/amigo/term/GO:0044708
cargo receptor activity	molecular_function	GO:0038024	9	66	2.74	0.0290427643428	0.587152825042	hsa:4043:LRPAP1|hsa:1601:DAB2|hsa:8492:PRSS12|hsa:1238:ACKR2|hsa:948:CD36|hsa:57007:ACKR3|hsa:5651:TMPRSS15|hsa:284297:SSC5D|hsa:84171:LOXL4	http://amigo.geneontology.org/amigo/term/GO:0038024
regulation of developmental process	biological_process	GO:0050793	160	2217	1.45	0.029353983383	0.587471321017	hsa:23240:TMEM131L|hsa:2309:FOXO3|hsa:374:AREG|hsa:2042:EPHA3|hsa:650:BMP2|hsa:23654:PLXNB2|hsa:10090:UST|hsa:10631:POSTN|hsa:57118:CAMK1D|hsa:2022:ENG|hsa:162466:PHOSPHO1|hsa:28951:TRIB2|hsa:306:ANXA3|hsa:4487:MSX1|hsa:2734:GLG1|hsa:55755:CDK5RAP2|hsa:2934:GSN|hsa:84870:RSPO3|hsa:5328:PLAU|hsa:150356:CHADL|hsa:2152:F3|hsa:140685:ZBTB46|hsa:2736:GLI2|hsa:8313:AXIN2|hsa:6361:CCL17|hsa:26057:ANKRD1…	http://amigo.geneontology.org/amigo/term/GO:0050793
regionalization	biological_process	GO:0003002	30	329	1.83	0.0293555843331	0.587471321017	hsa:7832:BTG2|hsa:6862:TBXT|hsa:2128:EVX1|hsa:9935:MAFB|hsa:5362:PLXNA2|hsa:652:BMP4|hsa:4487:MSX1|hsa:650:BMP2|hsa:4488:MSX2|hsa:7704:ZBTB16|hsa:5081:PAX7|hsa:2294:FOXF1|hsa:2736:GLI2|hsa:8313:AXIN2|hsa:10736:SIX2|hsa:100532736:NBL1|hsa:4041:LRP5|hsa:7026:NR2F2|hsa:4851:NOTCH1|hsa:6926:TBX3|hsa:10194:TSHZ1|hsa:2302:FOXJ1|hsa:7473:WNT3|hsa:6656:SOX1|hsa:5046:PCSK6|hsa:5076:PAX2|hsa:9620:CELSR1|hs…	http://amigo.geneontology.org/amigo/term/GO:0003002
tissue morphogenesis	biological_process	GO:0048729	50	604	1.66	0.0294652747857	0.587471321017	hsa:1901:S1PR1|hsa:23654:PLXNB2|hsa:374:AREG|hsa:5499:PPP1CA|hsa:1601:DAB2|hsa:9723:SEMA3E|hsa:5310:PKD1|hsa:7135:TNNI1|hsa:220:ALDH1A3|hsa:23414:ZFPM2|hsa:2909:ARHGAP35|hsa:341640:FREM2|hsa:2022:ENG|hsa:5081:PAX7|hsa:652:BMP4|hsa:4487:MSX1|hsa:9620:CELSR1|hsa:650:BMP2|hsa:2934:GSN|hsa:84870:RSPO3|hsa:3624:INHBA|hsa:10082:GPC6|hsa:3853:KRT6A|hsa:3911:LAMA5|hsa:2294:FOXF1|hsa:2736:GLI2|hsa:9788:MT…	http://amigo.geneontology.org/amigo/term/GO:0048729
aminoglycan biosynthetic process	biological_process	GO:0006023	13	112	2.33	0.0294984046373	0.587471321017	hsa:9957:HS3ST1|hsa:83539:CHST9|hsa:6383:SDC2|hsa:375790:AGRN|hsa:9653:AC093155.3|hsa:9334:B4GALT5|hsa:64711:HS3ST6|hsa:3340:NDST1|hsa:9348:NDST3|hsa:10082:GPC6|hsa:10090:UST|hsa:2262:GPC5|hsa:9955:HS3ST3A1	http://amigo.geneontology.org/amigo/term/GO:0006023
ventricular cardiac muscle tissue development	biological_process	GO:0003229	7	45	3.12	0.0295901229777	0.587471321017	hsa:3084:NRG1|hsa:23414:ZFPM2|hsa:7135:TNNI1|hsa:5457:POU4F1|hsa:4851:NOTCH1|hsa:6256:RXRA|hsa:6926:TBX3	http://amigo.geneontology.org/amigo/term/GO:0003229
receptor regulator activity	molecular_function	GO:0030545	7	45	3.12	0.0295901229777	0.587471321017	hsa:1946:EFNA5|hsa:7473:WNT3|hsa:4043:LRPAP1|hsa:66004:LYNX1-SLURP2|hsa:3084:NRG1|hsa:255738:PCSK9|hsa:2621:GAS6	http://amigo.geneontology.org/amigo/term/GO:0030545
regulation of GTPase activity	biological_process	GO:0043087	55	675	1.64	0.0298429746447	0.587471321017	hsa:1946:EFNA5|hsa:1901:S1PR1|hsa:2042:EPHA3|hsa:23654:PLXNB2|hsa:1742:DLG4|hsa:54828:BCAS3|hsa:23380:SRGAP2|hsa:2064:ERBB2|hsa:64283:ARHGEF28|hsa:23263:MCF2L|hsa:53358:SHC3|hsa:2909:ARHGAP35|hsa:161514:TBC1D21|hsa:51196:PLCE1|hsa:4763:NF1|hsa:79890:RIN3|hsa:54206:ERRFI1|hsa:2903:GRIN2A|hsa:414059:TBC1D3B|hsa:1124:AC004593.2|hsa:143872:ARHGAP42|hsa:375790:AGRN|hsa:23092:ARHGAP26|hsa:79874:RABEP2|…	http://amigo.geneontology.org/amigo/term/GO:0043087
developmental cell growth	biological_process	GO:0048588	19	186	2.05	0.0299198498946	0.587471321017	hsa:1946:EFNA5|hsa:9723:SEMA3E|hsa:343472:BARHL2|hsa:23327:NEDD4L|hsa:223117:SEMA3D|hsa:351:APP|hsa:51083:GAL|hsa:214:ALCAM|hsa:3084:NRG1|hsa:10509:SEMA4B|hsa:1002:CDH4|hsa:5362:PLXNA2|hsa:25:ABL1|hsa:22999:RIMS1|hsa:8239:USP9X|hsa:10611:PDLIM5|hsa:7473:WNT3|hsa:10154:PLXNC1|hsa:10631:POSTN	http://amigo.geneontology.org/amigo/term/GO:0048588
glycosaminoglycan metabolic process	biological_process	GO:0030203	17	161	2.12	0.0300220947592	0.587471321017	hsa:9957:HS3ST1|hsa:83539:CHST9|hsa:6383:SDC2|hsa:375790:AGRN|hsa:9653:AC093155.3|hsa:9955:HS3ST3A1|hsa:960:CD44|hsa:9334:B4GALT5|hsa:80760:ITIH5|hsa:64711:HS3ST6|hsa:3340:NDST1|hsa:9348:NDST3|hsa:10082:GPC6|hsa:10090:UST|hsa:2262:GPC5|hsa:283464:GXYLT1|hsa:50859:SPOCK3	http://amigo.geneontology.org/amigo/term/GO:0030203
dendrite	cellular_component	GO:0030425	39	452	1.73	0.0301073862065	0.587471321017	hsa:2892:GRIA3|hsa:8777:MPDZ|hsa:1742:DLG4|hsa:23380:SRGAP2|hsa:2047:EPHB1|hsa:6853:SYN1|hsa:441509:GLRA4|hsa:4763:NF1|hsa:214:ALCAM|hsa:11130:ZWINT|hsa:3756:KCNH1|hsa:306:ANXA3|hsa:3356:HTR2A|hsa:4218:RAB8A|hsa:60481:ELOVL5|hsa:2048:EPHB2|hsa:23162:MAPK8IP3|hsa:4311:MME|hsa:3084:NRG1|hsa:348980:HCN1|hsa:134:ADORA1|hsa:7070:THY1|hsa:339479:BRINP3|hsa:66004:LYNX1-SLURP2|hsa:50488:MINK1|hsa:79739:T…	http://amigo.geneontology.org/amigo/term/GO:0030425
regulation of protein serine/threonine kinase activity	biological_process	GO:0071900	40	466	1.72	0.0302988751368	0.587471321017	hsa:5602:MAPK10|hsa:2180:ACSL1|hsa:10912:GADD45G|hsa:23043:TNIK|hsa:5310:PKD1|hsa:1908:EDN3|hsa:3480:IGF1R|hsa:1028:CDKN1C|hsa:51422:PRKAG2|hsa:4763:NF1|hsa:28951:TRIB2|hsa:652:BMP4|hsa:3356:HTR2A|hsa:57761:TRIB3|hsa:8550:MAPKAPK5|hsa:650:BMP2|hsa:84417:ECRG4|hsa:5576:PRKAR2A|hsa:23162:MAPK8IP3|hsa:493:ATP2B4|hsa:134:ADORA1|hsa:51196:PLCE1|hsa:5347:PLK1|hsa:1956:EGFR|hsa:3084:NRG1|hsa:56940:DUSP2…	http://amigo.geneontology.org/amigo/term/GO:0071900
inositol lipid-mediated signaling	biological_process	GO:0048017	20	199	2.02	0.0303142760283	0.587471321017	hsa:1956:EGFR|hsa:4915:NTRK2|hsa:4914:NTRK1|hsa:5288:PIK3C2G|hsa:3952:LEP|hsa:685:BTC|hsa:5291:PIK3CB|hsa:5297:PI4KA|hsa:22876:INPP5F|hsa:4254:KITLG|hsa:2934:GSN|hsa:3480:IGF1R|hsa:219699:UNC5B|hsa:3667:IRS1|hsa:2064:ERBB2|hsa:3356:HTR2A|hsa:4763:NF1|hsa:3084:NRG1|hsa:5289:PIK3C3|hsa:9365:KL	http://amigo.geneontology.org/amigo/term/GO:0048017
serotonin receptor signaling pathway	biological_process	GO:0007210	4	17	4.72	0.0304537686446	0.587471321017	hsa:3358:HTR2C|hsa:285242:HTR3E|hsa:3354:HTR1E|hsa:3356:HTR2A	http://amigo.geneontology.org/amigo/term/GO:0007210
regulation of transcription involved in cell fate commitment	biological_process	GO:0060850	4	17	4.72	0.0304537686446	0.587471321017	hsa:7026:NR2F2|hsa:2128:EVX1|hsa:6097:RORC|hsa:1051:CEBPB	http://amigo.geneontology.org/amigo/term/GO:0060850
calcium-activated potassium channel activity	molecular_function	GO:0015269	4	17	4.72	0.0304537686446	0.587471321017	hsa:343450:KCNT2|hsa:10242:KCNMB2|hsa:3782:KCNN3|hsa:3778:KCNMA1	http://amigo.geneontology.org/amigo/term/GO:0015269
nuclear envelope reassembly	biological_process	GO:0031468	4	17	4.72	0.0304537686446	0.587471321017	hsa:221035:REEP3|hsa:4000:LMNA|hsa:23141:ANKLE2|hsa:7443:VRK1	http://amigo.geneontology.org/amigo/term/GO:0031468
phasic smooth muscle contraction	biological_process	GO:0014821	4	17	4.72	0.0304537686446	0.587471321017	hsa:1910:EDNRB|hsa:1908:EDN3|hsa:2668:GDNF|hsa:1907:EDN2	http://amigo.geneontology.org/amigo/term/GO:0014821
G-protein coupled serotonin receptor activity	molecular_function	GO:0004993	4	17	4.72	0.0304537686446	0.587471321017	hsa:3358:HTR2C|hsa:285242:HTR3E|hsa:3354:HTR1E|hsa:3356:HTR2A	http://amigo.geneontology.org/amigo/term/GO:0004993
synaptic membrane	cellular_component	GO:0097060	25	264	1.9	0.0306415915565	0.587471321017	hsa:2892:GRIA3|hsa:8777:MPDZ|hsa:23380:SRGAP2|hsa:9228:DLGAP2|hsa:441509:GLRA4|hsa:4907:NT5E|hsa:3756:KCNH1|hsa:2903:GRIN2A|hsa:22999:RIMS1|hsa:2918:GRM8|hsa:134:ADORA1|hsa:140730:RIMS4|hsa:50488:MINK1|hsa:2565:GABRG1|hsa:2906:GRIN2D|hsa:1742:DLG4|hsa:1756:DMD|hsa:116444:GRIN3B|hsa:4915:NTRK2|hsa:2913:GRM3|hsa:11346:SYNPO|hsa:57497:LRFN2|hsa:10611:PDLIM5|hsa:1740:DLG2|hsa:22941:SHANK2	http://amigo.geneontology.org/amigo/term/GO:0097060
protein tyrosine kinase activity	molecular_function	GO:0004713	18	174	2.08	0.0307175059408	0.587471321017	hsa:685:BTC|hsa:4915:NTRK2|hsa:2042:EPHA3|hsa:4914:NTRK1|hsa:8798:DYRK4|hsa:3320:HSP90AA1|hsa:7297:TYK2|hsa:2064:ERBB2|hsa:5607:MAP2K5|hsa:1956:EGFR|hsa:2047:EPHB1|hsa:25:ABL1|hsa:3480:IGF1R|hsa:2048:EPHB2|hsa:5979:RET|hsa:91461:PKDCC|hsa:3084:NRG1|hsa:1969:EPHA2	http://amigo.geneontology.org/amigo/term/GO:0004713
synapse organization	biological_process	GO:0050808	22	225	1.96	0.0307261014941	0.587471321017	hsa:9369:NRXN3|hsa:1946:EFNA5|hsa:9723:SEMA3E|hsa:26050:SLITRK5|hsa:2047:EPHB1|hsa:4774:NFIA|hsa:375790:AGRN|hsa:23114:NFASC|hsa:2048:EPHB2|hsa:3084:NRG1|hsa:1742:DLG4|hsa:2064:ERBB2|hsa:23768:FLRT2|hsa:5789:PTPRD|hsa:4915:NTRK2|hsa:4914:NTRK1|hsa:5764:PTN|hsa:5457:POU4F1|hsa:351:APP|hsa:10611:PDLIM5|hsa:2668:GDNF|hsa:22941:SHANK2	http://amigo.geneontology.org/amigo/term/GO:0050808
Golgi apparatus	cellular_component	GO:0005794	107	1431	1.5	0.0308859969556	0.587471321017	hsa:55568:GALNT10|hsa:643707:GOLGA6L4|hsa:374:AREG|hsa:9653:AC093155.3|hsa:54463:RETREG1|hsa:6853:SYN1|hsa:442117:GALNTL6|hsa:10090:UST|hsa:10631:POSTN|hsa:83696:TRAPPC9|hsa:2734:GLG1|hsa:55755:CDK5RAP2|hsa:10325:RRAGB|hsa:8313:AXIN2|hsa:5986:RFNG|hsa:26047:CNTNAP2|hsa:440295:GOLGA6L9|hsa:1075:CTSC|hsa:10690:FUT9|hsa:359:AQP2|hsa:647042:GOLGA6L10|hsa:22820:COPG1|hsa:79065:ATG9A|hsa:7473:WNT3|hsa:…	http://amigo.geneontology.org/amigo/term/GO:0005794
diencephalon development	biological_process	GO:0021536	10	78	2.57	0.0309522873064	0.587471321017	hsa:652:BMP4|hsa:2736:GLI2|hsa:6657:SOX2|hsa:26047:CNTNAP2|hsa:50506:DUOX2|hsa:650:BMP2|hsa:5764:PTN|hsa:5457:POU4F1|hsa:6531:SLC6A3|hsa:5454:POU3F2	http://amigo.geneontology.org/amigo/term/GO:0021536
neuron migration	biological_process	GO:0001764	15	137	2.2	0.0309840612026	0.587471321017	hsa:23314:SATB2|hsa:4915:NTRK2|hsa:343472:BARHL2|hsa:23654:PLXNB2|hsa:6656:SOX1|hsa:26468:LHX6|hsa:23380:SRGAP2|hsa:3084:NRG1|hsa:9620:CELSR1|hsa:3320:HSP90AA1|hsa:8239:USP9X|hsa:7026:NR2F2|hsa:2621:GAS6|hsa:1600:DAB1|hsa:23768:FLRT2	http://amigo.geneontology.org/amigo/term/GO:0001764
brain development	biological_process	GO:0007420	55	677	1.63	0.0311743837505	0.587471321017	hsa:1901:S1PR1|hsa:23654:PLXNB2|hsa:26468:LHX6|hsa:23380:SRGAP2|hsa:6926:TBX3|hsa:3340:NDST1|hsa:26050:SLITRK5|hsa:1943:EFNA2|hsa:220:ALDH1A3|hsa:9114:ATP6V0D1|hsa:9935:MAFB|hsa:2909:ARHGAP35|hsa:10460:TACC3|hsa:4907:NT5E|hsa:83696:TRAPPC9|hsa:5764:PTN|hsa:652:BMP4|hsa:306:ANXA3|hsa:2334:AFF2|hsa:7832:BTG2|hsa:3021:H3Y1|hsa:4487:MSX1|hsa:84630:TTBK1|hsa:650:BMP2|hsa:55755:CDK5RAP2|hsa:2048:EPHB2|…	http://amigo.geneontology.org/amigo/term/GO:0007420
calcium ion transmembrane transporter activity	molecular_function	GO:0015085	14	125	2.25	0.0312165285319	0.587471321017	hsa:116444:GRIN3B|hsa:2903:GRIN2A|hsa:8913:CACNA1G|hsa:6520:SLC3A2|hsa:777:CACNA1E|hsa:57419:SLC24A3|hsa:162514:TRPV3|hsa:57620:STIM2|hsa:5310:PKD1|hsa:492:ATP2B3|hsa:55503:TRPV6|hsa:2621:GAS6|hsa:493:ATP2B4|hsa:55799:CACNA2D3	http://amigo.geneontology.org/amigo/term/GO:0015085
regulation of epithelial to mesenchymal transition	biological_process	GO:0010717	9	67	2.7	0.0313105800288	0.587471321017	hsa:2042:EPHA3|hsa:8313:AXIN2|hsa:1277:COL1A1|hsa:1601:DAB2|hsa:650:BMP2|hsa:753:LDLRAD4|hsa:348262:MCRIP1|hsa:4851:NOTCH1|hsa:55223:TRIM62	http://amigo.geneontology.org/amigo/term/GO:0010717
neuron fate commitment	biological_process	GO:0048663	9	67	2.7	0.0313105800288	0.587471321017	hsa:5081:PAX7|hsa:652:BMP4|hsa:2736:GLI2|hsa:6656:SOX1|hsa:3084:NRG1|hsa:5457:POU4F1|hsa:2128:EVX1|hsa:4851:NOTCH1|hsa:23314:SATB2	http://amigo.geneontology.org/amigo/term/GO:0048663
gland development	biological_process	GO:0048732	37	426	1.74	0.0313206423629	0.587471321017	hsa:3911:LAMA5|hsa:374:AREG|hsa:255738:PCSK9|hsa:5310:PKD1|hsa:9935:MAFB|hsa:1999:ELF3|hsa:650:BMP2|hsa:5764:PTN|hsa:652:BMP4|hsa:1051:CEBPB|hsa:4487:MSX1|hsa:9612:NCOR2|hsa:301:ANXA1|hsa:5328:PLAU|hsa:4488:MSX2|hsa:10913:EDAR|hsa:2294:FOXF1|hsa:2736:GLI2|hsa:6657:SOX2|hsa:3084:NRG1|hsa:50506:DUOX2|hsa:1028:CDKN1C|hsa:4041:LRP5|hsa:6531:SLC6A3|hsa:64841:GNPNAT1|hsa:4851:NOTCH1|hsa:5454:POU3F2|hsa…	http://amigo.geneontology.org/amigo/term/GO:0048732
melanocyte differentiation	biological_process	GO:0030318	5	26	3.86	0.031356513412	0.587471321017	hsa:4254:KITLG|hsa:1908:EDN3|hsa:56999:ADAMTS9|hsa:7306:TYRP1|hsa:1910:EDNRB	http://amigo.geneontology.org/amigo/term/GO:0030318
metanephric nephron morphogenesis	biological_process	GO:0072273	5	26	3.86	0.031356513412	0.587471321017	hsa:5076:PAX2|hsa:652:BMP4|hsa:2668:GDNF|hsa:5310:PKD1|hsa:10736:SIX2	http://amigo.geneontology.org/amigo/term/GO:0072273
positive regulation of cell morphogenesis involved in differentiation	biological_process	GO:0010770	17	162	2.11	0.0314459226942	0.587756927715	hsa:1946:EFNA5|hsa:4915:NTRK2|hsa:7473:WNT3|hsa:8313:AXIN2|hsa:5076:PAX2|hsa:6446:SGK1|hsa:9820:CUL7|hsa:3084:NRG1|hsa:1277:COL1A1|hsa:1601:DAB2|hsa:10458:BAIAP2|hsa:650:BMP2|hsa:1002:CDH4|hsa:23654:PLXNB2|hsa:2668:GDNF|hsa:5789:PTPRD|hsa:4851:NOTCH1	http://amigo.geneontology.org/amigo/term/GO:0010770
cognition	biological_process	GO:0050890	24	252	1.91	0.0318877498354	0.593946759723	hsa:9369:NRXN3|hsa:7832:BTG2|hsa:53358:SHC3|hsa:4763:NF1|hsa:107:ADCY1|hsa:5764:PTN|hsa:2903:GRIN2A|hsa:1051:CEBPB|hsa:3356:HTR2A|hsa:6446:SGK1|hsa:2048:EPHB2|hsa:134:ADORA1|hsa:3269:HRH1|hsa:26047:CNTNAP2|hsa:1742:DLG4|hsa:2334:AFF2|hsa:7122:CLDN5|hsa:4915:NTRK2|hsa:4914:NTRK1|hsa:1956:EGFR|hsa:1268:CNR1|hsa:351:APP|hsa:22941:SHANK2|hsa:4835:NQO2	http://amigo.geneontology.org/amigo/term/GO:0050890
positive regulation of locomotion	biological_process	GO:0040017	36	413	1.75	0.0319269803965	0.593946759723	hsa:1901:S1PR1|hsa:102:ADAM10|hsa:4641:MYO1C|hsa:29105:CFAP20|hsa:1277:COL1A1|hsa:1601:DAB2|hsa:9723:SEMA3E|hsa:1908:EDN3|hsa:9732:DOCK4|hsa:3480:IGF1R|hsa:59352:LGR6|hsa:10631:POSTN|hsa:57118:CAMK1D|hsa:1956:EGFR|hsa:652:BMP4|hsa:306:ANXA3|hsa:154810:AMOTL1|hsa:1907:EDN2|hsa:10509:SEMA4B|hsa:650:BMP2|hsa:54828:BCAS3|hsa:5328:PLAU|hsa:2621:GAS6|hsa:2152:F3|hsa:2294:FOXF1|hsa:223117:SEMA3D|hsa:103…	http://amigo.geneontology.org/amigo/term/GO:0040017
lung development	biological_process	GO:0030324	18	175	2.06	0.0321080220741	0.595915866364	hsa:3911:LAMA5|hsa:2294:FOXF1|hsa:652:BMP4|hsa:2736:GLI2|hsa:2302:FOXJ1|hsa:5499:PPP1CA|hsa:6664:SOX11|hsa:5310:PKD1|hsa:54206:ERRFI1|hsa:9620:CELSR1|hsa:23414:ZFPM2|hsa:5754:PTK7|hsa:23162:MAPK8IP3|hsa:91461:PKDCC|hsa:4851:NOTCH1|hsa:27031:NPHP3|hsa:5764:PTN|hsa:1907:EDN2	http://amigo.geneontology.org/amigo/term/GO:0030324
mesonephros development	biological_process	GO:0001823	12	102	2.36	0.0327708640419	0.605042151981	hsa:3911:LAMA5|hsa:652:BMP4|hsa:2302:FOXJ1|hsa:10736:SIX2|hsa:5076:PAX2|hsa:5310:PKD1|hsa:650:BMP2|hsa:5979:RET|hsa:7704:ZBTB16|hsa:2297:FOXD1|hsa:2668:GDNF|hsa:5087:PBX1	http://amigo.geneontology.org/amigo/term/GO:0001823
positive regulation of cellular component movement	biological_process	GO:0051272	36	414	1.75	0.0328301173355	0.605042151981	hsa:1901:S1PR1|hsa:102:ADAM10|hsa:4641:MYO1C|hsa:29105:CFAP20|hsa:1277:COL1A1|hsa:1601:DAB2|hsa:9723:SEMA3E|hsa:1908:EDN3|hsa:9732:DOCK4|hsa:3480:IGF1R|hsa:59352:LGR6|hsa:10631:POSTN|hsa:57118:CAMK1D|hsa:1956:EGFR|hsa:652:BMP4|hsa:306:ANXA3|hsa:154810:AMOTL1|hsa:1907:EDN2|hsa:10509:SEMA4B|hsa:650:BMP2|hsa:54828:BCAS3|hsa:5328:PLAU|hsa:2621:GAS6|hsa:2152:F3|hsa:2294:FOXF1|hsa:223117:SEMA3D|hsa:103…	http://amigo.geneontology.org/amigo/term/GO:0051272
head morphogenesis	biological_process	GO:0060323	6	36	3.35	0.0329051315462	0.605042151981	hsa:83690:CRISPLD1|hsa:4487:MSX1|hsa:1277:COL1A1|hsa:29123:ANKRD11|hsa:7473:WNT3|hsa:7122:CLDN5	http://amigo.geneontology.org/amigo/term/GO:0060323
semaphorin-plexin signaling pathway	biological_process	GO:0071526	6	36	3.35	0.0329051315462	0.605042151981	hsa:9723:SEMA3E|hsa:5362:PLXNA2|hsa:223117:SEMA3D|hsa:10509:SEMA4B|hsa:10154:PLXNC1|hsa:23654:PLXNB2	http://amigo.geneontology.org/amigo/term/GO:0071526
ERK1 and ERK2 cascade	biological_process	GO:0070371	24	253	1.9	0.0330615040094	0.606510229801	hsa:148:ADRA1A|hsa:2047:EPHB1|hsa:1956:EGFR|hsa:652:BMP4|hsa:3356:HTR2A|hsa:650:BMP2|hsa:1889:ECE1|hsa:246:ALOX15|hsa:57007:ACKR3|hsa:2621:GAS6|hsa:7099:AL160272.2|hsa:6367:CCL22|hsa:6361:CCL17|hsa:3358:HTR2C|hsa:960:CD44|hsa:10344:CCL26|hsa:2064:ERBB2|hsa:4914:NTRK1|hsa:5314:PKHD1|hsa:54206:ERRFI1|hsa:25:ABL1|hsa:948:CD36|hsa:154043:CNKSR3|hsa:1969:EPHA2	http://amigo.geneontology.org/amigo/term/GO:0070371
activation of protein kinase activity	biological_process	GO:0032147	27	293	1.85	0.0334690540317	0.608081183237	hsa:5602:MAPK10|hsa:1946:EFNA5|hsa:3952:LEP|hsa:10912:GADD45G|hsa:23043:TNIK|hsa:80174:DBF4B|hsa:51422:PRKAG2|hsa:107:ADCY1|hsa:652:BMP4|hsa:8550:MAPKAPK5|hsa:650:BMP2|hsa:5576:PRKAR2A|hsa:23162:MAPK8IP3|hsa:2621:GAS6|hsa:134:ADORA1|hsa:51196:PLCE1|hsa:3084:NRG1|hsa:7186:TRAF2|hsa:4293:MAP3K9|hsa:4914:NTRK1|hsa:5291:PIK3CB|hsa:5607:MAP2K5|hsa:1956:EGFR|hsa:25:ABL1|hsa:7099:AL160272.2|hsa:7161:TP7…	http://amigo.geneontology.org/amigo/term/GO:0032147
glutamate receptor signaling pathway	biological_process	GO:0007215	9	68	2.66	0.0336984568614	0.608081183237	hsa:116444:GRIN3B|hsa:2892:GRIA3|hsa:2903:GRIN2A|hsa:2913:GRM3|hsa:50488:MINK1|hsa:2906:GRIN2D|hsa:1742:DLG4|hsa:351:APP|hsa:2918:GRM8	http://amigo.geneontology.org/amigo/term/GO:0007215
angiogenesis	biological_process	GO:0001525	36	415	1.74	0.0337527284931	0.608081183237	hsa:9369:NRXN3|hsa:9723:SEMA3E|hsa:3952:LEP|hsa:54828:BCAS3|hsa:1901:S1PR1|hsa:2047:EPHB1|hsa:80781:COL18A1|hsa:3953:LEPR|hsa:4763:NF1|hsa:2022:ENG|hsa:652:BMP4|hsa:306:ANXA3|hsa:10908:PNPLA6|hsa:7127:TNFAIP2|hsa:84870:RSPO3|hsa:219699:UNC5B|hsa:2048:EPHB2|hsa:57007:ACKR3|hsa:2152:F3|hsa:5328:PLAU|hsa:3911:LAMA5|hsa:7070:THY1|hsa:2028:ENPEP|hsa:4041:LRP5|hsa:2064:ERBB2|hsa:4851:NOTCH1|hsa:4914:NT…	http://amigo.geneontology.org/amigo/term/GO:0001525
nephron tubule development	biological_process	GO:0072080	11	91	2.43	0.0342042506856	0.608081183237	hsa:3911:LAMA5|hsa:652:BMP4|hsa:9788:MTSS1|hsa:10736:SIX2|hsa:5076:PAX2|hsa:5310:PKD1|hsa:650:BMP2|hsa:2668:GDNF|hsa:2297:FOXD1|hsa:4851:NOTCH1|hsa:5087:PBX1	http://amigo.geneontology.org/amigo/term/GO:0072080
phosphatidylinositol phosphorylation	biological_process	GO:0046854	11	91	2.43	0.0342042506856	0.608081183237	hsa:1956:EGFR|hsa:5288:PIK3C2G|hsa:685:BTC|hsa:5291:PIK3CB|hsa:5297:PI4KA|hsa:4254:KITLG|hsa:3667:IRS1|hsa:2064:ERBB2|hsa:3084:NRG1|hsa:5289:PIK3C3|hsa:9365:KL	http://amigo.geneontology.org/amigo/term/GO:0046854
endocytic vesicle	cellular_component	GO:0030139	24	254	1.9	0.0342674377306	0.608081183237	hsa:2892:GRIA3|hsa:1803:DPP4|hsa:84440:RAB11FIP4|hsa:23380:SRGAP2|hsa:9114:ATP6V0D1|hsa:306:ANXA3|hsa:4218:RAB8A|hsa:5289:PIK3C3|hsa:9788:MTSS1|hsa:7306:TYRP1|hsa:7879:RAB7A|hsa:22876:INPP5F|hsa:3320:HSP90AA1|hsa:1742:DLG4|hsa:4643:MYO1E|hsa:7473:WNT3|hsa:55626:AC003002.2|hsa:1956:EGFR|hsa:30849:PIK3R4|hsa:948:CD36|hsa:11031:RAB31|hsa:154796:AMOT|hsa:101:ADAM8|hsa:80223:RAB11FIP1	http://amigo.geneontology.org/amigo/term/GO:0030139
respiratory system development	biological_process	GO:0060541	20	202	1.99	0.0342725611417	0.608081183237	hsa:3911:LAMA5|hsa:2294:FOXF1|hsa:652:BMP4|hsa:2736:GLI2|hsa:2302:FOXJ1|hsa:54768:HYDIN|hsa:5499:PPP1CA|hsa:6664:SOX11|hsa:5310:PKD1|hsa:54206:ERRFI1|hsa:9620:CELSR1|hsa:220:ALDH1A3|hsa:23414:ZFPM2|hsa:5754:PTK7|hsa:23162:MAPK8IP3|hsa:91461:PKDCC|hsa:4851:NOTCH1|hsa:27031:NPHP3|hsa:5764:PTN|hsa:1907:EDN2	http://amigo.geneontology.org/amigo/term/GO:0060541
transmembrane receptor protein serine/threonine kinase signaling pathway	biological_process	GO:0007178	28	308	1.82	0.0353151851929	0.608081183237	hsa:392255:GDF6|hsa:1601:DAB2|hsa:6862:TBXT|hsa:1028:CDKN1C|hsa:8239:USP9X|hsa:2022:ENG|hsa:199699:DAND5|hsa:652:BMP4|hsa:753:LDLRAD4|hsa:4487:MSX1|hsa:2734:GLG1|hsa:650:BMP2|hsa:2200:FBN1|hsa:4488:MSX2|hsa:3624:INHBA|hsa:6664:SOX11|hsa:56940:DUSP22|hsa:100532736:NBL1|hsa:3625:INHBB|hsa:83891:SNX25|hsa:4851:NOTCH1|hsa:7122:CLDN5|hsa:8287:USP9Y|hsa:5046:PCSK6|hsa:84913:ATOH8|hsa:25:ABL1|hsa:4052:L…	http://amigo.geneontology.org/amigo/term/GO:0007178
nuclear envelope organization	biological_process	GO:0006998	10	80	2.51	0.0354042473759	0.608081183237	hsa:79902:NUP85|hsa:23511:NUP188|hsa:4000:LMNA|hsa:129401:NUP35|hsa:5347:PLK1|hsa:221035:REEP3|hsa:10783:NEK6|hsa:4927:NUP88|hsa:7443:VRK1|hsa:23141:ANKLE2	http://amigo.geneontology.org/amigo/term/GO:0006998
molting cycle process	biological_process	GO:0022404	10	80	2.51	0.0354042473759	0.608081183237	hsa:10913:EDAR|hsa:3911:LAMA5|hsa:51083:GAL|hsa:3624:INHBA|hsa:1956:EGFR|hsa:9620:CELSR1|hsa:4488:MSX2|hsa:1001:CDH3|hsa:4851:NOTCH1|hsa:147495:APCDD1	http://amigo.geneontology.org/amigo/term/GO:0022404
hair follicle development	biological_process	GO:0001942	10	80	2.51	0.0354042473759	0.608081183237	hsa:10913:EDAR|hsa:3911:LAMA5|hsa:51083:GAL|hsa:3624:INHBA|hsa:1956:EGFR|hsa:9620:CELSR1|hsa:4488:MSX2|hsa:1001:CDH3|hsa:4851:NOTCH1|hsa:147495:APCDD1	http://amigo.geneontology.org/amigo/term/GO:0001942
regulation of synapse assembly	biological_process	GO:0051963	10	80	2.51	0.0354042473759	0.608081183237	hsa:9369:NRXN3|hsa:1946:EFNA5|hsa:4915:NTRK2|hsa:4914:NTRK1|hsa:375790:AGRN|hsa:26050:SLITRK5|hsa:2047:EPHB1|hsa:2048:EPHB2|hsa:10611:PDLIM5|hsa:23768:FLRT2	http://amigo.geneontology.org/amigo/term/GO:0051963
hair cycle process	biological_process	GO:0022405	10	80	2.51	0.0354042473759	0.608081183237	hsa:10913:EDAR|hsa:3911:LAMA5|hsa:51083:GAL|hsa:3624:INHBA|hsa:1956:EGFR|hsa:9620:CELSR1|hsa:4488:MSX2|hsa:1001:CDH3|hsa:4851:NOTCH1|hsa:147495:APCDD1	http://amigo.geneontology.org/amigo/term/GO:0022405
transmitter-gated channel activity	molecular_function	GO:0022835	5	27	3.72	0.0354467650953	0.608081183237	hsa:116444:GRIN3B|hsa:2892:GRIA3|hsa:2903:GRIN2A|hsa:2906:GRIN2D|hsa:441509:GLRA4	http://amigo.geneontology.org/amigo/term/GO:0022835
transmitter-gated ion channel activity	molecular_function	GO:0022824	5	27	3.72	0.0354467650953	0.608081183237	hsa:116444:GRIN3B|hsa:2892:GRIA3|hsa:2903:GRIN2A|hsa:2906:GRIN2D|hsa:441509:GLRA4	http://amigo.geneontology.org/amigo/term/GO:0022824
positive regulation of filopodium assembly	biological_process	GO:0051491	5	27	3.72	0.0354467650953	0.608081183237	hsa:83715:ESPN|hsa:54828:BCAS3|hsa:375790:AGRN|hsa:5588:PRKCQ|hsa:1809:DPYSL3	http://amigo.geneontology.org/amigo/term/GO:0051491
cell differentiation involved in kidney development	biological_process	GO:0061005	7	47	2.99	0.0354813964524	0.608081183237	hsa:652:BMP4|hsa:9788:MTSS1|hsa:2302:FOXJ1|hsa:10736:SIX2|hsa:5076:PAX2|hsa:4851:NOTCH1|hsa:4643:MYO1E	http://amigo.geneontology.org/amigo/term/GO:0061005
cell-cell signaling	biological_process	GO:0007267	110	1485	1.49	0.0354934927096	0.608081183237	hsa:2892:GRIA3|hsa:2309:FOXO3|hsa:1742:DLG4|hsa:374:AREG|hsa:5499:PPP1CA|hsa:6853:SYN1|hsa:53358:SHC3|hsa:54472:TOLLIP|hsa:2903:GRIN2A|hsa:154810:AMOTL1|hsa:9978:RBX1|hsa:84870:RSPO3|hsa:2736:GLI2|hsa:8313:AXIN2|hsa:6361:CCL17|hsa:777:CACNA1E|hsa:55107:ANO1|hsa:4915:NTRK2|hsa:22999:RIMS1|hsa:3667:IRS1|hsa:2918:GRM8|hsa:8839:CCN5|hsa:4914:NTRK1|hsa:140730:RIMS4|hsa:6280:S100A9|hsa:7473:WNT3|hsa:59…	http://amigo.geneontology.org/amigo/term/GO:0007267
response to water	biological_process	GO:0009415	4	18	4.46	0.0355615928009	0.608081183237	hsa:80781:COL18A1|hsa:359:AQP2|hsa:4914:NTRK1|hsa:493:ATP2B4	http://amigo.geneontology.org/amigo/term/GO:0009415
serotonin receptor activity	molecular_function	GO:0099589	4	18	4.46	0.0355615928009	0.608081183237	hsa:3358:HTR2C|hsa:285242:HTR3E|hsa:3354:HTR1E|hsa:3356:HTR2A	http://amigo.geneontology.org/amigo/term/GO:0099589
anchored component of external side of plasma membrane	cellular_component	GO:0031362	4	18	4.46	0.0355615928009	0.608081183237	hsa:1946:EFNA5|hsa:2811:GP1BA|hsa:5314:PKHD1|hsa:7070:THY1	http://amigo.geneontology.org/amigo/term/GO:0031362
sulfation	biological_process	GO:0051923	4	18	4.46	0.0355615928009	0.608081183237	hsa:6817:SULT1A1|hsa:10090:UST|hsa:3340:NDST1|hsa:6783:SULT1E1	http://amigo.geneontology.org/amigo/term/GO:0051923
regulation of epithelial tube formation	biological_process	GO:1905276	4	18	4.46	0.0355615928009	0.608081183237	hsa:27031:NPHP3|hsa:2668:GDNF|hsa:9620:CELSR1|hsa:5754:PTK7	http://amigo.geneontology.org/amigo/term/GO:1905276
regulation of secretion	biological_process	GO:0051046	54	669	1.62	0.0356145794991	0.608081183237	hsa:1946:EFNA5|hsa:284297:SSC5D|hsa:3952:LEP|hsa:114897:C1QTNF1|hsa:1908:EDN3|hsa:6570:SLC18A1|hsa:6853:SYN1|hsa:23086:EXPH5|hsa:4763:NF1|hsa:10631:POSTN|hsa:5413:SEPTIN5|hsa:84236:RHBDD1|hsa:10626:TRIM16|hsa:6446:SGK1|hsa:25924:MYRIP|hsa:301:ANXA1|hsa:777:CACNA1E|hsa:55503:TRPV6|hsa:3624:INHBA|hsa:22999:RIMS1|hsa:2621:GAS6|hsa:5289:PIK3C3|hsa:7099:AL160272.2|hsa:134:ADORA1|hsa:2294:FOXF1|hsa:335…	http://amigo.geneontology.org/amigo/term/GO:0051046
fatty acid derivative metabolic process	biological_process	GO:1901568	3	10	6.02	0.035832670356	0.608081183237	hsa:66002:CYP4F12|hsa:4051:CYP4F3|hsa:246:ALOX15	http://amigo.geneontology.org/amigo/term/GO:1901568
notochord morphogenesis	biological_process	GO:0048570	3	10	6.02	0.035832670356	0.608081183237	hsa:2736:GLI2|hsa:6862:TBXT|hsa:1969:EPHA2	http://amigo.geneontology.org/amigo/term/GO:0048570
limb bud formation	biological_process	GO:0060174	3	10	6.02	0.035832670356	0.608081183237	hsa:6664:SOX11|hsa:7473:WNT3|hsa:5362:PLXNA2	http://amigo.geneontology.org/amigo/term/GO:0060174
neurotrophin binding	molecular_function	GO:0043121	3	10	6.02	0.035832670356	0.608081183237	hsa:4915:NTRK2|hsa:4914:NTRK1|hsa:5046:PCSK6	http://amigo.geneontology.org/amigo/term/GO:0043121
locomotory exploration behavior	biological_process	GO:0035641	3	10	6.02	0.035832670356	0.608081183237	hsa:4045:LSAMP|hsa:1803:DPP4|hsa:1742:DLG4	http://amigo.geneontology.org/amigo/term/GO:0035641
juxtaparanode region of axon	cellular_component	GO:0044224	3	10	6.02	0.035832670356	0.608081183237	hsa:1740:DLG2|hsa:26047:CNTNAP2|hsa:1742:DLG4	http://amigo.geneontology.org/amigo/term/GO:0044224
dichotomous subdivision of an epithelial terminal unit	biological_process	GO:0060600	3	10	6.02	0.035832670356	0.608081183237	hsa:9620:CELSR1|hsa:2297:FOXD1|hsa:374:AREG	http://amigo.geneontology.org/amigo/term/GO:0060600
chaperone-mediated autophagy	biological_process	GO:0061684	3	10	6.02	0.035832670356	0.608081183237	hsa:1917:EEF1A2|hsa:3320:HSP90AA1|hsa:6625:SNRNP70	http://amigo.geneontology.org/amigo/term/GO:0061684
immature T cell proliferation	biological_process	GO:0033079	3	10	6.02	0.035832670356	0.608081183237	hsa:23240:TMEM131L|hsa:652:BMP4|hsa:2064:ERBB2	http://amigo.geneontology.org/amigo/term/GO:0033079
bone mineralization involved in bone maturation	biological_process	GO:0035630	3	10	6.02	0.035832670356	0.608081183237	hsa:162466:PHOSPHO1|hsa:650:BMP2|hsa:3952:LEP	http://amigo.geneontology.org/amigo/term/GO:0035630
microfibril	cellular_component	GO:0001527	3	10	6.02	0.035832670356	0.608081183237	hsa:4052:LTBP1|hsa:81794:ADAMTS10|hsa:2200:FBN1	http://amigo.geneontology.org/amigo/term/GO:0001527
regulation of anatomical structure morphogenesis	biological_process	GO:0022603	77	1001	1.54	0.036186395868	0.612398259451	hsa:1946:EFNA5|hsa:9723:SEMA3E|hsa:2042:EPHA3|hsa:23654:PLXNB2|hsa:348262:MCRIP1|hsa:3952:LEP|hsa:84630:TTBK1|hsa:1277:COL1A1|hsa:23043:TNIK|hsa:5789:PTPRD|hsa:10154:PLXNC1|hsa:23303:KIF13B|hsa:650:BMP2|hsa:2909:ARHGAP35|hsa:5754:PTK7|hsa:10090:UST|hsa:10631:POSTN|hsa:2022:ENG|hsa:9820:CUL7|hsa:652:BMP4|hsa:306:ANXA3|hsa:23327:NEDD4L|hsa:6446:SGK1|hsa:6383:SDC2|hsa:10509:SEMA4B|hsa:9620:CELSR1|hs…	http://amigo.geneontology.org/amigo/term/GO:0022603
cell surface receptor signaling pathway	biological_process	GO:0007166	183	2583	1.42	0.0362826706329	0.612398259451	hsa:2892:GRIA3|hsa:2309:FOXO3|hsa:1742:DLG4|hsa:374:AREG|hsa:2180:ACSL1|hsa:5499:PPP1CA|hsa:951:CD37|hsa:2042:EPHA3|hsa:3480:IGF1R|hsa:53358:SHC3|hsa:10631:POSTN|hsa:51196:PLCE1|hsa:147495:APCDD1|hsa:199699:DAND5|hsa:2903:GRIN2A|hsa:154810:AMOTL1|hsa:9978:RBX1|hsa:4487:MSX1|hsa:2734:GLG1|hsa:23266:ADGRL2|hsa:84870:RSPO3|hsa:5144:PDE4D|hsa:23555:TSPAN15|hsa:2152:F3|hsa:2048:EPHB2|hsa:2736:GLI2|hsa…	http://amigo.geneontology.org/amigo/term/GO:0007166
regulation of gliogenesis	biological_process	GO:0014013	11	92	2.4	0.0363651244708	0.612398259451	hsa:652:BMP4|hsa:26011:TENM4|hsa:430:ASCL2|hsa:6664:SOX11|hsa:650:BMP2|hsa:5764:PTN|hsa:7161:TP73|hsa:4301:AFDN|hsa:4851:NOTCH1|hsa:4763:NF1|hsa:1600:DAB1	http://amigo.geneontology.org/amigo/term/GO:0014013
epithelial cell differentiation involved in kidney development	biological_process	GO:0035850	6	37	3.25	0.0364314291845	0.612398259451	hsa:652:BMP4|hsa:9788:MTSS1|hsa:2302:FOXJ1|hsa:5076:PAX2|hsa:4851:NOTCH1|hsa:4643:MYO1E	http://amigo.geneontology.org/amigo/term/GO:0035850
recycling endosome	cellular_component	GO:0055037	14	128	2.2	0.0364734357679	0.612398259451	hsa:79065:ATG9A|hsa:84440:RAB11FIP4|hsa:6861:SYT5|hsa:4218:RAB8A|hsa:23043:TNIK|hsa:22876:INPP5F|hsa:10938:EHD1|hsa:1238:ACKR2|hsa:55275:VPS53|hsa:63894:VIPAS39|hsa:57007:ACKR3|hsa:359:AQP2|hsa:55610:VPS50|hsa:80223:RAB11FIP1	http://amigo.geneontology.org/amigo/term/GO:0055037
adherens junction organization	biological_process	GO:0034332	13	116	2.25	0.0367758147677	0.616169835168	hsa:3911:LAMA5|hsa:1946:EFNA5|hsa:2042:EPHA3|hsa:1007:CDH9|hsa:54828:BCAS3|hsa:1005:CDH7|hsa:1002:CDH4|hsa:253559:CADM2|hsa:4301:AFDN|hsa:1001:CDH3|hsa:1004:CDH6|hsa:1010:CDH12|hsa:7070:THY1	http://amigo.geneontology.org/amigo/term/GO:0034332
cell fate commitment	biological_process	GO:0045165	23	243	1.9	0.0369984054835	0.618591484086	hsa:2128:EVX1|hsa:2736:GLI2|hsa:1051:CEBPB|hsa:5081:PAX7|hsa:652:BMP4|hsa:6097:RORC|hsa:650:BMP2|hsa:2596:GAP43|hsa:343472:BARHL2|hsa:6657:SOX2|hsa:10736:SIX2|hsa:3084:NRG1|hsa:7026:NR2F2|hsa:4851:NOTCH1|hsa:6926:TBX3|hsa:26011:TENM4|hsa:7473:WNT3|hsa:6656:SOX1|hsa:5076:PAX2|hsa:5457:POU4F1|hsa:55553:SOX6|hsa:6929:TCF3|hsa:23314:SATB2	http://amigo.geneontology.org/amigo/term/GO:0045165
morphogenesis of embryonic epithelium	biological_process	GO:0016331	15	141	2.14	0.0377214195711	0.627837476539	hsa:3911:LAMA5|hsa:652:BMP4|hsa:2736:GLI2|hsa:23654:PLXNB2|hsa:2909:ARHGAP35|hsa:27031:NPHP3|hsa:5076:PAX2|hsa:6664:SOX11|hsa:144165:PRICKLE1|hsa:6862:TBXT|hsa:9620:CELSR1|hsa:220:ALDH1A3|hsa:5754:PTK7|hsa:5979:RET|hsa:2668:GDNF	http://amigo.geneontology.org/amigo/term/GO:0016331
cell fate specification	biological_process	GO:0001708	10	81	2.48	0.0377890821841	0.627837476539	hsa:2736:GLI2|hsa:6656:SOX1|hsa:10736:SIX2|hsa:5076:PAX2|hsa:5457:POU4F1|hsa:2128:EVX1|hsa:26011:TENM4|hsa:55553:SOX6|hsa:4851:NOTCH1|hsa:6657:SOX2	http://amigo.geneontology.org/amigo/term/GO:0001708
negative regulation of leukocyte differentiation	biological_process	GO:1902106	10	81	2.48	0.0377890821841	0.627837476539	hsa:23240:TMEM131L|hsa:652:BMP4|hsa:2302:FOXJ1|hsa:140685:ZBTB46|hsa:3624:INHBA|hsa:301:ANXA1|hsa:7099:AL160272.2|hsa:2064:ERBB2|hsa:4763:NF1|hsa:9935:MAFB	http://amigo.geneontology.org/amigo/term/GO:1902106
respiratory tube development	biological_process	GO:0030323	18	179	2.02	0.0381382070647	0.629310828455	hsa:3911:LAMA5|hsa:2294:FOXF1|hsa:652:BMP4|hsa:2736:GLI2|hsa:2302:FOXJ1|hsa:5499:PPP1CA|hsa:6664:SOX11|hsa:5310:PKD1|hsa:54206:ERRFI1|hsa:9620:CELSR1|hsa:23414:ZFPM2|hsa:5754:PTK7|hsa:23162:MAPK8IP3|hsa:91461:PKDCC|hsa:4851:NOTCH1|hsa:27031:NPHP3|hsa:5764:PTN|hsa:1907:EDN2	http://amigo.geneontology.org/amigo/term/GO:0030323
developmental maturation	biological_process	GO:0021700	22	231	1.91	0.038531768527	0.629310828455	hsa:9369:NRXN3|hsa:1901:S1PR1|hsa:2309:FOXO3|hsa:3952:LEP|hsa:1028:CDKN1C|hsa:4774:NFIA|hsa:5452:POU2F2|hsa:162466:PHOSPHO1|hsa:26468:LHX6|hsa:375790:AGRN|hsa:23114:NFASC|hsa:650:BMP2|hsa:4488:MSX2|hsa:26057:ANKRD17|hsa:26047:CNTNAP2|hsa:1742:DLG4|hsa:5979:RET|hsa:51083:GAL|hsa:5076:PAX2|hsa:351:APP|hsa:1910:EDNRB|hsa:1001:CDH3	http://amigo.geneontology.org/amigo/term/GO:0021700
postsynaptic membrane	cellular_component	GO:0045211	20	205	1.96	0.0386013915963	0.629310828455	hsa:116444:GRIN3B|hsa:2892:GRIA3|hsa:4915:NTRK2|hsa:2913:GRM3|hsa:134:ADORA1|hsa:23380:SRGAP2|hsa:50488:MINK1|hsa:9228:DLGAP2|hsa:2903:GRIN2A|hsa:8777:MPDZ|hsa:2565:GABRG1|hsa:11346:SYNPO|hsa:57497:LRFN2|hsa:2906:GRIN2D|hsa:1742:DLG4|hsa:10611:PDLIM5|hsa:441509:GLRA4|hsa:1740:DLG2|hsa:22941:SHANK2|hsa:1756:DMD	http://amigo.geneontology.org/amigo/term/GO:0045211
presynapse	cellular_component	GO:0098793	26	284	1.84	0.0386188071927	0.629310828455	hsa:9369:NRXN3|hsa:2892:GRIA3|hsa:6570:SLC18A1|hsa:85439:STON2|hsa:6853:SYN1|hsa:4763:NF1|hsa:132204:SYNPR|hsa:5413:SEPTIN5|hsa:3756:KCNH1|hsa:2903:GRIN2A|hsa:4218:RAB8A|hsa:22999:RIMS1|hsa:2918:GRM8|hsa:4311:MME|hsa:6861:SYT5|hsa:134:ADORA1|hsa:7879:RAB7A|hsa:5025:P2RX4|hsa:1742:DLG4|hsa:6531:SLC6A3|hsa:140730:RIMS4|hsa:4915:NTRK2|hsa:2913:GRM3|hsa:8492:PRSS12|hsa:351:APP|hsa:9114:ATP6V0D1	http://amigo.geneontology.org/amigo/term/GO:0098793
heart morphogenesis	biological_process	GO:0003007	21	218	1.93	0.0386223654072	0.629310828455	hsa:2294:FOXF1|hsa:652:BMP4|hsa:8313:AXIN2|hsa:23414:ZFPM2|hsa:4487:MSX1|hsa:3084:NRG1|hsa:23768:FLRT2|hsa:6664:SOX11|hsa:1901:S1PR1|hsa:650:BMP2|hsa:6862:TBXT|hsa:7135:TNNI1|hsa:5457:POU4F1|hsa:57178:ZMIZ1|hsa:2022:ENG|hsa:4488:MSX2|hsa:4851:NOTCH1|hsa:6256:RXRA|hsa:6926:TBX3|hsa:7122:CLDN5|hsa:27031:NPHP3	http://amigo.geneontology.org/amigo/term/GO:0003007
regulation of nitric-oxide synthase activity	biological_process	GO:0050999	7	48	2.93	0.0386978034586	0.629310828455	hsa:3952:LEP|hsa:1956:EGFR|hsa:1268:CNR1|hsa:7014:TERF2|hsa:3320:HSP90AA1|hsa:493:ATP2B4|hsa:2022:ENG	http://amigo.geneontology.org/amigo/term/GO:0050999
positive regulation of pathway-restricted SMAD protein phosphorylation	biological_process	GO:0010862	7	48	2.93	0.0386978034586	0.629310828455	hsa:652:BMP4|hsa:392255:GDF6|hsa:1601:DAB2|hsa:650:BMP2|hsa:3625:INHBB|hsa:3624:INHBA|hsa:2022:ENG	http://amigo.geneontology.org/amigo/term/GO:0010862
mesoderm morphogenesis	biological_process	GO:0048332	9	70	2.58	0.0388443305264	0.629310828455	hsa:2294:FOXF1|hsa:652:BMP4|hsa:7473:WNT3|hsa:10736:SIX2|hsa:5076:PAX2|hsa:6862:TBXT|hsa:3624:INHBA|hsa:6926:TBX3|hsa:1969:EPHA2	http://amigo.geneontology.org/amigo/term/GO:0048332
peripheral nervous system development	biological_process	GO:0007422	9	70	2.58	0.0388443305264	0.629310828455	hsa:4915:NTRK2|hsa:3084:NRG1|hsa:23114:NFASC|hsa:5457:POU4F1|hsa:2064:ERBB2|hsa:1910:EDNRB|hsa:2668:GDNF|hsa:4763:NF1|hsa:5454:POU3F2	http://amigo.geneontology.org/amigo/term/GO:0007422
synaptic transmission, glutamatergic	biological_process	GO:0035249	9	70	2.58	0.0388443305264	0.629310828455	hsa:134:ADORA1|hsa:4915:NTRK2|hsa:2913:GRM3|hsa:4914:NTRK1|hsa:1268:CNR1|hsa:53358:SHC3|hsa:2918:GRM8|hsa:3356:HTR2A|hsa:4763:NF1	http://amigo.geneontology.org/amigo/term/GO:0035249
synapse part	cellular_component	GO:0044456	48	588	1.64	0.0389068882777	0.629310828455	hsa:9369:NRXN3|hsa:2892:GRIA3|hsa:6570:SLC18A1|hsa:1742:DLG4|hsa:102:ADAM10|hsa:23380:SRGAP2|hsa:9228:DLGAP2|hsa:6531:SLC6A3|hsa:8777:MPDZ|hsa:9114:ATP6V0D1|hsa:441509:GLRA4|hsa:4907:NT5E|hsa:132204:SYNPR|hsa:5413:SEPTIN5|hsa:3756:KCNH1|hsa:2903:GRIN2A|hsa:4763:NF1|hsa:2596:GAP43|hsa:4218:RAB8A|hsa:5499:PPP1CA|hsa:22999:RIMS1|hsa:2918:GRM8|hsa:4311:MME|hsa:6861:SYT5|hsa:134:ADORA1|hsa:140730:RIMS…	http://amigo.geneontology.org/amigo/term/GO:0044456
postsynapse	cellular_component	GO:0098794	31	352	1.77	0.0392680637875	0.629310828455	hsa:2892:GRIA3|hsa:8777:MPDZ|hsa:1742:DLG4|hsa:23380:SRGAP2|hsa:9228:DLGAP2|hsa:6853:SYN1|hsa:441509:GLRA4|hsa:2903:GRIN2A|hsa:2596:GAP43|hsa:4218:RAB8A|hsa:5499:PPP1CA|hsa:134:ADORA1|hsa:102:ADAM10|hsa:8313:AXIN2|hsa:50488:MINK1|hsa:10458:BAIAP2|hsa:5025:P2RX4|hsa:2565:GABRG1|hsa:2906:GRIN2D|hsa:2521:FUS|hsa:1600:DAB1|hsa:1756:DMD|hsa:116444:GRIN3B|hsa:4915:NTRK2|hsa:2913:GRM3|hsa:11346:SYNPO|hs…	http://amigo.geneontology.org/amigo/term/GO:0098794
regulation of cell cycle G2/M phase transition	biological_process	GO:1902749	8	59	2.72	0.0392809820869	0.629310828455	hsa:29933:GPR132|hsa:5347:PLK1|hsa:595:CCND1|hsa:80174:DBF4B|hsa:23476:BRD4|hsa:351:APP|hsa:5588:PRKCQ|hsa:5087:PBX1	http://amigo.geneontology.org/amigo/term/GO:1902749
phagocytic vesicle membrane	cellular_component	GO:0030670	8	59	2.72	0.0392809820869	0.629310828455	hsa:306:ANXA3|hsa:7879:RAB7A|hsa:4218:RAB8A|hsa:30849:PIK3R4|hsa:9114:ATP6V0D1|hsa:11031:RAB31|hsa:5289:PIK3C3|hsa:80223:RAB11FIP1	http://amigo.geneontology.org/amigo/term/GO:0030670
branching involved in ureteric bud morphogenesis	biological_process	GO:0001658	8	59	2.72	0.0392809820869	0.629310828455	hsa:3911:LAMA5|hsa:652:BMP4|hsa:10736:SIX2|hsa:5076:PAX2|hsa:650:BMP2|hsa:2668:GDNF|hsa:2297:FOXD1|hsa:5087:PBX1	http://amigo.geneontology.org/amigo/term/GO:0001658
positive regulation of osteoblast differentiation	biological_process	GO:0045669	8	59	2.72	0.0392809820869	0.629310828455	hsa:652:BMP4|hsa:4000:LMNA|hsa:6664:SOX11|hsa:3727:JUND|hsa:650:BMP2|hsa:1051:CEBPB|hsa:4488:MSX2|hsa:5587:PRKD1	http://amigo.geneontology.org/amigo/term/GO:0045669
cerebral cortex radially oriented cell migration	biological_process	GO:0021799	5	28	3.58	0.0398507025531	0.629310828455	hsa:84750:FUT10|hsa:5454:POU3F2|hsa:1600:DAB1|hsa:26468:LHX6|hsa:23380:SRGAP2	http://amigo.geneontology.org/amigo/term/GO:0021799
calcium activated cation channel activity	molecular_function	GO:0005227	5	28	3.58	0.0398507025531	0.629310828455	hsa:3778:KCNMA1|hsa:343450:KCNT2|hsa:10242:KCNMB2|hsa:55107:ANO1|hsa:3782:KCNN3	http://amigo.geneontology.org/amigo/term/GO:0005227
embryonic morphogenesis	biological_process	GO:0048598	46	561	1.65	0.0400138988762	0.629310828455	hsa:5607:MAP2K5|hsa:23654:PLXNB2|hsa:2200:FBN1|hsa:4154:MBNL1|hsa:3340:NDST1|hsa:6862:TBXT|hsa:4488:MSX2|hsa:1291:COL6A1|hsa:220:ALDH1A3|hsa:9935:MAFB|hsa:2909:ARHGAP35|hsa:374462:PTPRQ|hsa:2022:ENG|hsa:652:BMP4|hsa:4487:MSX1|hsa:1028:CDKN1C|hsa:1889:ECE1|hsa:84870:RSPO3|hsa:2048:EPHB2|hsa:3624:INHBA|hsa:7704:ZBTB16|hsa:3911:LAMA5|hsa:2294:FOXF1|hsa:2736:GLI2|hsa:6657:SOX2|hsa:10736:SIX2|hsa:2707…	http://amigo.geneontology.org/amigo/term/GO:0048598
regulation of axon guidance	biological_process	GO:1902667	6	38	3.17	0.0401906952977	0.629310828455	hsa:9723:SEMA3E|hsa:5362:PLXNA2|hsa:223117:SEMA3D|hsa:10509:SEMA4B|hsa:10154:PLXNC1|hsa:7473:WNT3	http://amigo.geneontology.org/amigo/term/GO:1902667
coreceptor activity	molecular_function	GO:0015026	6	38	3.17	0.0401906952977	0.629310828455	hsa:4041:LRP5|hsa:5754:PTK7|hsa:10082:GPC6|hsa:57007:ACKR3|hsa:926:CD8B2|hsa:920:CD4	http://amigo.geneontology.org/amigo/term/GO:0015026
response to nerve growth factor	biological_process	GO:1990089	6	38	3.17	0.0401906952977	0.629310828455	hsa:4915:NTRK2|hsa:4914:NTRK1|hsa:10938:EHD1|hsa:5764:PTN|hsa:351:APP|hsa:11075:STMN2	http://amigo.geneontology.org/amigo/term/GO:1990089
regulation of filopodium assembly	biological_process	GO:0051489	6	38	3.17	0.0401906952977	0.629310828455	hsa:54828:BCAS3|hsa:375790:AGRN|hsa:1809:DPYSL3|hsa:2596:GAP43|hsa:83715:ESPN|hsa:5588:PRKCQ	http://amigo.geneontology.org/amigo/term/GO:0051489
positive regulation of kinase activity	biological_process	GO:0033674	41	491	1.68	0.0402205489419	0.629310828455	hsa:5602:MAPK10|hsa:1946:EFNA5|hsa:2180:ACSL1|hsa:3952:LEP|hsa:10912:GADD45G|hsa:23043:TNIK|hsa:5310:PKD1|hsa:1908:EDN3|hsa:51422:PRKAG2|hsa:107:ADCY1|hsa:1956:EGFR|hsa:652:BMP4|hsa:3356:HTR2A|hsa:8550:MAPKAPK5|hsa:650:BMP2|hsa:5576:PRKAR2A|hsa:23162:MAPK8IP3|hsa:1917:EEF1A2|hsa:2621:GAS6|hsa:493:ATP2B4|hsa:134:ADORA1|hsa:51196:PLCE1|hsa:3084:NRG1|hsa:7186:TRAF2|hsa:4293:MAP3K9|hsa:3667:IRS1|hsa:…	http://amigo.geneontology.org/amigo/term/GO:0033674
skin epidermis development	biological_process	GO:0098773	10	82	2.45	0.0402824443123	0.629310828455	hsa:10913:EDAR|hsa:3911:LAMA5|hsa:51083:GAL|hsa:3624:INHBA|hsa:1956:EGFR|hsa:9620:CELSR1|hsa:4488:MSX2|hsa:1001:CDH3|hsa:4851:NOTCH1|hsa:147495:APCDD1	http://amigo.geneontology.org/amigo/term/GO:0098773
neuron projection terminus	cellular_component	GO:0044306	14	130	2.16	0.0403128383345	0.629310828455	hsa:134:ADORA1|hsa:2892:GRIA3|hsa:4915:NTRK2|hsa:7879:RAB7A|hsa:8492:PRSS12|hsa:5025:P2RX4|hsa:5413:SEPTIN5|hsa:7287:TULP1|hsa:6853:SYN1|hsa:1742:DLG4|hsa:351:APP|hsa:9114:ATP6V0D1|hsa:4311:MME|hsa:1756:DMD	http://amigo.geneontology.org/amigo/term/GO:0044306
renal tubule development	biological_process	GO:0061326	11	94	2.35	0.0409699066004	0.629310828455	hsa:3911:LAMA5|hsa:652:BMP4|hsa:9788:MTSS1|hsa:10736:SIX2|hsa:5076:PAX2|hsa:5310:PKD1|hsa:650:BMP2|hsa:2668:GDNF|hsa:2297:FOXD1|hsa:4851:NOTCH1|hsa:5087:PBX1	http://amigo.geneontology.org/amigo/term/GO:0061326
limb development	biological_process	GO:0060173	17	168	2.03	0.0410528824419	0.629310828455	hsa:5362:PLXNA2|hsa:652:BMP4|hsa:2736:GLI2|hsa:7473:WNT3|hsa:4154:MBNL1|hsa:4487:MSX1|hsa:27077:B9D1|hsa:6664:SOX11|hsa:6926:TBX3|hsa:91461:PKDCC|hsa:1889:ECE1|hsa:4041:LRP5|hsa:4488:MSX2|hsa:7026:NR2F2|hsa:7704:ZBTB16|hsa:4851:NOTCH1|hsa:5087:PBX1	http://amigo.geneontology.org/amigo/term/GO:0060173
appendage development	biological_process	GO:0048736	17	168	2.03	0.0410528824419	0.629310828455	hsa:5362:PLXNA2|hsa:652:BMP4|hsa:2736:GLI2|hsa:7473:WNT3|hsa:4154:MBNL1|hsa:4487:MSX1|hsa:27077:B9D1|hsa:6664:SOX11|hsa:6926:TBX3|hsa:91461:PKDCC|hsa:1889:ECE1|hsa:4041:LRP5|hsa:4488:MSX2|hsa:7026:NR2F2|hsa:7704:ZBTB16|hsa:4851:NOTCH1|hsa:5087:PBX1	http://amigo.geneontology.org/amigo/term/GO:0048736
aminoglycan metabolic process	biological_process	GO:0006022	17	168	2.03	0.0410528824419	0.629310828455	hsa:9957:HS3ST1|hsa:83539:CHST9|hsa:6383:SDC2|hsa:375790:AGRN|hsa:9653:AC093155.3|hsa:9955:HS3ST3A1|hsa:960:CD44|hsa:9334:B4GALT5|hsa:80760:ITIH5|hsa:64711:HS3ST6|hsa:3340:NDST1|hsa:9348:NDST3|hsa:10082:GPC6|hsa:10090:UST|hsa:2262:GPC5|hsa:283464:GXYLT1|hsa:50859:SPOCK3	http://amigo.geneontology.org/amigo/term/GO:0006022
cardiac ventricle development	biological_process	GO:0003231	12	106	2.27	0.041112204263	0.629310828455	hsa:2294:FOXF1|hsa:199699:DAND5|hsa:3084:NRG1|hsa:6664:SOX11|hsa:23414:ZFPM2|hsa:7135:TNNI1|hsa:5457:POU4F1|hsa:5754:PTK7|hsa:4052:LTBP1|hsa:4851:NOTCH1|hsa:6256:RXRA|hsa:6926:TBX3	http://amigo.geneontology.org/amigo/term/GO:0003231
lens morphogenesis in camera-type eye	biological_process	GO:0002089	4	19	4.23	0.0411335027305	0.629310828455	hsa:652:BMP4|hsa:6664:SOX11|hsa:6656:SOX1|hsa:1969:EPHA2	http://amigo.geneontology.org/amigo/term/GO:0002089
cardioblast differentiation	biological_process	GO:0010002	4	19	4.23	0.0411335027305	0.629310828455	hsa:4851:NOTCH1|hsa:3084:NRG1|hsa:144165:PRICKLE1|hsa:6862:TBXT	http://amigo.geneontology.org/amigo/term/GO:0010002
renal vesicle morphogenesis	biological_process	GO:0072077	4	19	4.23	0.0411335027305	0.629310828455	hsa:5076:PAX2|hsa:652:BMP4|hsa:2668:GDNF|hsa:10736:SIX2	http://amigo.geneontology.org/amigo/term/GO:0072077
kidney mesenchyme development	biological_process	GO:0072074	4	19	4.23	0.0411335027305	0.629310828455	hsa:652:BMP4|hsa:2297:FOXD1|hsa:5076:PAX2|hsa:10736:SIX2	http://amigo.geneontology.org/amigo/term/GO:0072074
mesenchymal to epithelial transition	biological_process	GO:0060231	4	19	4.23	0.0411335027305	0.629310828455	hsa:5076:PAX2|hsa:652:BMP4|hsa:2668:GDNF|hsa:10736:SIX2	http://amigo.geneontology.org/amigo/term/GO:0060231
positive regulation of chondrocyte differentiation	biological_process	GO:0032332	4	19	4.23	0.0411335027305	0.629310828455	hsa:91461:PKDCC|hsa:7704:ZBTB16|hsa:392255:GDF6|hsa:55553:SOX6	http://amigo.geneontology.org/amigo/term/GO:0032332
neuronal stem cell population maintenance	biological_process	GO:0097150	4	19	4.23	0.0411335027305	0.629310828455	hsa:84750:FUT10|hsa:4851:NOTCH1|hsa:2309:FOXO3|hsa:6657:SOX2	http://amigo.geneontology.org/amigo/term/GO:0097150
nucleotide-sugar biosynthetic process	biological_process	GO:0009226	4	19	4.23	0.0411335027305	0.629310828455	hsa:64841:GNPNAT1|hsa:91373:UAP1L1|hsa:2673:GFPT1|hsa:6675:UAP1	http://amigo.geneontology.org/amigo/term/GO:0009226
low-density lipoprotein particle clearance	biological_process	GO:0034383	4	19	4.23	0.0411335027305	0.629310828455	hsa:29116:MYLIP|hsa:255738:PCSK9|hsa:948:CD36|hsa:10938:EHD1	http://amigo.geneontology.org/amigo/term/GO:0034383
ionotropic glutamate receptor activity	molecular_function	GO:0004970	4	19	4.23	0.0411335027305	0.629310828455	hsa:116444:GRIN3B|hsa:2892:GRIA3|hsa:2903:GRIN2A|hsa:2906:GRIN2D	http://amigo.geneontology.org/amigo/term/GO:0004970
muscle organ morphogenesis	biological_process	GO:0048644	9	71	2.54	0.0416069256876	0.635327333477	hsa:5081:PAX7|hsa:1901:S1PR1|hsa:3084:NRG1|hsa:650:BMP2|hsa:7135:TNNI1|hsa:5457:POU4F1|hsa:23414:ZFPM2|hsa:4851:NOTCH1|hsa:6256:RXRA	http://amigo.geneontology.org/amigo/term/GO:0048644
phosphatidylinositol kinase activity	molecular_function	GO:0052742	7	49	2.87	0.0420990406683	0.63761258968	hsa:5288:PIK3C2G|hsa:5291:PIK3CB|hsa:5297:PI4KA|hsa:30849:PIK3R4|hsa:3667:IRS1|hsa:5289:PIK3C3|hsa:9365:KL	http://amigo.geneontology.org/amigo/term/GO:0052742
digestive tract morphogenesis	biological_process	GO:0048546	7	49	2.87	0.0420990406683	0.63761258968	hsa:2294:FOXF1|hsa:652:BMP4|hsa:2736:GLI2|hsa:10736:SIX2|hsa:6664:SOX11|hsa:1956:EGFR|hsa:4851:NOTCH1	http://amigo.geneontology.org/amigo/term/GO:0048546
regulation of systemic arterial blood pressure mediated by a chemical signal	biological_process	GO:0003044	7	49	2.87	0.0420990406683	0.63761258968	hsa:1907:EDN2|hsa:148:ADRA1A|hsa:2028:ENPEP|hsa:1889:ECE1|hsa:1908:EDN3|hsa:5144:PDE4D|hsa:4311:MME	http://amigo.geneontology.org/amigo/term/GO:0003044
negative regulation of nervous system development	biological_process	GO:0051961	24	260	1.85	0.0422052139275	0.63761258968	hsa:9723:SEMA3E|hsa:23380:SRGAP2|hsa:4763:NF1|hsa:430:ASCL2|hsa:652:BMP4|hsa:10509:SEMA4B|hsa:55755:CDK5RAP2|hsa:2048:EPHB2|hsa:7070:THY1|hsa:6657:SOX2|hsa:223117:SEMA3D|hsa:3084:NRG1|hsa:6664:SOX11|hsa:22876:INPP5F|hsa:1809:DPYSL3|hsa:4851:NOTCH1|hsa:1600:DAB1|hsa:11075:STMN2|hsa:7473:WNT3|hsa:5764:PTN|hsa:7161:TP73|hsa:351:APP|hsa:1910:EDNRB|hsa:5087:PBX1	http://amigo.geneontology.org/amigo/term/GO:0051961
blood circulation	biological_process	GO:0008015	41	493	1.67	0.0422245909728	0.63761258968	hsa:2981:GUCA2B|hsa:3952:LEP|hsa:148:ADRA1A|hsa:7135:TNNI1|hsa:1908:EDN3|hsa:9732:DOCK4|hsa:2909:ARHGAP35|hsa:10631:POSTN|hsa:2022:ENG|hsa:66002:CYP4F12|hsa:23327:NEDD4L|hsa:1907:EDN2|hsa:6446:SGK1|hsa:481:ATP1B1|hsa:1889:ECE1|hsa:5144:PDE4D|hsa:4311:MME|hsa:2621:GAS6|hsa:493:ATP2B4|hsa:134:ADORA1|hsa:3269:HRH1|hsa:6444:SGCD|hsa:3753:KCNE1B|hsa:3084:NRG1|hsa:2028:ENPEP|hsa:5025:P2RX4|hsa:1756:DMD…	http://amigo.geneontology.org/amigo/term/GO:0008015
response to endogenous stimulus	biological_process	GO:0009719	113	1544	1.47	0.0432419011061	0.63761258968	hsa:3667:IRS1|hsa:374:AREG|hsa:3480:IGF1R|hsa:650:BMP2|hsa:5352:PLOD2|hsa:10631:POSTN|hsa:2022:ENG|hsa:23304:UBR2|hsa:199699:DAND5|hsa:2903:GRIN2A|hsa:306:ANXA3|hsa:121278:TPH2|hsa:57761:TRIB3|hsa:2734:GLG1|hsa:2934:GSN|hsa:5328:PLAU|hsa:5576:PRKAR2A|hsa:5144:PDE4D|hsa:10325:RRAGB|hsa:21:ABCA3|hsa:100532736:NBL1|hsa:6550:SLC9A3|hsa:7026:NR2F2|hsa:4914:NTRK1|hsa:595:CCND1|hsa:9356:SLC22A6|hsa:1093…	http://amigo.geneontology.org/amigo/term/GO:0009719
anatomical structure formation involved in morphogenesis	biological_process	GO:0048646	85	1129	1.51	0.0432939502043	0.63761258968	hsa:9369:NRXN3|hsa:3911:LAMA5|hsa:9723:SEMA3E|hsa:5607:MAP2K5|hsa:23654:PLXNB2|hsa:3953:LEPR|hsa:3952:LEP|hsa:28981:IFT81|hsa:54828:BCAS3|hsa:5076:PAX2|hsa:1277:COL1A1|hsa:1901:S1PR1|hsa:64446:DNAI2|hsa:5314:PKHD1|hsa:1291:COL6A1|hsa:2047:EPHB1|hsa:220:ALDH1A3|hsa:9114:ATP6V0D1|hsa:2909:ARHGAP35|hsa:93233:CCDC114|hsa:11190:CEP250|hsa:4763:NF1|hsa:4218:RAB8A|hsa:2022:ENG|hsa:6657:SOX2|hsa:3756:KCN…	http://amigo.geneontology.org/amigo/term/GO:0048646
cerebral cortex development	biological_process	GO:0021987	12	107	2.25	0.0434094084077	0.63761258968	hsa:83696:TRAPPC9|hsa:4915:NTRK2|hsa:26468:LHX6|hsa:23380:SRGAP2|hsa:26047:CNTNAP2|hsa:1956:EGFR|hsa:1600:DAB1|hsa:4301:AFDN|hsa:84750:FUT10|hsa:10460:TACC3|hsa:4763:NF1|hsa:5454:POU3F2	http://amigo.geneontology.org/amigo/term/GO:0021987
NMDA selective glutamate receptor complex	cellular_component	GO:0017146	3	11	5.47	0.0436875250721	0.63761258968	hsa:116444:GRIN3B|hsa:2903:GRIN2A|hsa:2906:GRIN2D	http://amigo.geneontology.org/amigo/term/GO:0017146
glomerular epithelial cell development	biological_process	GO:0072310	3	11	5.47	0.0436875250721	0.63761258968	hsa:652:BMP4|hsa:4643:MYO1E|hsa:2302:FOXJ1	http://amigo.geneontology.org/amigo/term/GO:0072310
optic nerve development	biological_process	GO:0021554	3	11	5.47	0.0436875250721	0.63761258968	hsa:2047:EPHB1|hsa:5076:PAX2|hsa:2048:EPHB2	http://amigo.geneontology.org/amigo/term/GO:0021554
positive regulation of osteoblast proliferation	biological_process	GO:0033690	3	11	5.47	0.0436875250721	0.63761258968	hsa:25:ABL1|hsa:4041:LRP5|hsa:650:BMP2	http://amigo.geneontology.org/amigo/term/GO:0033690
cell fate specification involved in pattern specification	biological_process	GO:0060573	3	11	5.47	0.0436875250721	0.63761258968	hsa:2128:EVX1|hsa:2736:GLI2|hsa:6656:SOX1	http://amigo.geneontology.org/amigo/term/GO:0060573
peptidyl-cysteine S-nitrosylation	biological_process	GO:0018119	3	11	5.47	0.0436875250721	0.63761258968	hsa:6280:S100A9|hsa:1756:DMD|hsa:493:ATP2B4	http://amigo.geneontology.org/amigo/term/GO:0018119
semaphorin receptor activity	molecular_function	GO:0017154	3	11	5.47	0.0436875250721	0.63761258968	hsa:5362:PLXNA2|hsa:23654:PLXNB2|hsa:10154:PLXNC1	http://amigo.geneontology.org/amigo/term/GO:0017154
enteric nervous system development	biological_process	GO:0048484	3	11	5.47	0.0436875250721	0.63761258968	hsa:1910:EDNRB|hsa:2668:GDNF|hsa:5979:RET	http://amigo.geneontology.org/amigo/term/GO:0048484
establishment of apical/basal cell polarity	biological_process	GO:0035089	3	11	5.47	0.0436875250721	0.63761258968	hsa:2294:FOXF1|hsa:2302:FOXJ1|hsa:5754:PTK7	http://amigo.geneontology.org/amigo/term/GO:0035089
semaphorin receptor complex	cellular_component	GO:0002116	3	11	5.47	0.0436875250721	0.63761258968	hsa:5362:PLXNA2|hsa:23654:PLXNB2|hsa:10154:PLXNC1	http://amigo.geneontology.org/amigo/term/GO:0002116
amine binding	molecular_function	GO:0043176	3	11	5.47	0.0436875250721	0.63761258968	hsa:3358:HTR2C|hsa:3354:HTR1E|hsa:3356:HTR2A	http://amigo.geneontology.org/amigo/term/GO:0043176
positive regulation of myeloid leukocyte cytokine production involved in immune response	biological_process	GO:0061081	3	11	5.47	0.0436875250721	0.63761258968	hsa:10417:SPON2|hsa:948:CD36|hsa:7099:AL160272.2	http://amigo.geneontology.org/amigo/term/GO:0061081
regulation of nuclear cell cycle DNA replication	biological_process	GO:0033262	3	11	5.47	0.0436875250721	0.63761258968	hsa:1602:DACH1|hsa:80174:DBF4B|hsa:7014:TERF2	http://amigo.geneontology.org/amigo/term/GO:0033262
negative regulation of pathway-restricted SMAD protein phosphorylation	biological_process	GO:0060394	3	11	5.47	0.0436875250721	0.63761258968	hsa:753:LDLRAD4|hsa:83891:SNX25|hsa:2022:ENG	http://amigo.geneontology.org/amigo/term/GO:0060394
protein nitrosylation	biological_process	GO:0017014	3	11	5.47	0.0436875250721	0.63761258968	hsa:6280:S100A9|hsa:1756:DMD|hsa:493:ATP2B4	http://amigo.geneontology.org/amigo/term/GO:0017014
ventral spinal cord interneuron specification	biological_process	GO:0021521	3	11	5.47	0.0436875250721	0.63761258968	hsa:2128:EVX1|hsa:2736:GLI2|hsa:6656:SOX1	http://amigo.geneontology.org/amigo/term/GO:0021521
positive regulation of GTPase activity	biological_process	GO:0043547	50	622	1.61	0.0439803990414	0.638967670976	hsa:1901:S1PR1|hsa:1742:DLG4|hsa:54828:BCAS3|hsa:23380:SRGAP2|hsa:2064:ERBB2|hsa:64283:ARHGEF28|hsa:23263:MCF2L|hsa:53358:SHC3|hsa:2909:ARHGAP35|hsa:161514:TBC1D21|hsa:51196:PLCE1|hsa:4763:NF1|hsa:79890:RIN3|hsa:4254:KITLG|hsa:2903:GRIN2A|hsa:414059:TBC1D3B|hsa:1124:AC004593.2|hsa:143872:ARHGAP42|hsa:375790:AGRN|hsa:23092:ARHGAP26|hsa:79874:RABEP2|hsa:4301:AFDN|hsa:9266:CYTH2|hsa:10045:SH2D3A|hsa…	http://amigo.geneontology.org/amigo/term/GO:0043547
ventricular cardiac muscle tissue morphogenesis	biological_process	GO:0055010	6	39	3.09	0.0441863722735	0.638967670976	hsa:3084:NRG1|hsa:23414:ZFPM2|hsa:7135:TNNI1|hsa:5457:POU4F1|hsa:4851:NOTCH1|hsa:6256:RXRA	http://amigo.geneontology.org/amigo/term/GO:0055010
negative regulation of lymphocyte differentiation	biological_process	GO:0045620	6	39	3.09	0.0441863722735	0.638967670976	hsa:23240:TMEM131L|hsa:652:BMP4|hsa:2302:FOXJ1|hsa:3624:INHBA|hsa:301:ANXA1|hsa:2064:ERBB2	http://amigo.geneontology.org/amigo/term/GO:0045620
cell recognition	biological_process	GO:0008037	14	132	2.13	0.0444304220661	0.638967670976	hsa:3911:LAMA5|hsa:4978:OPCML|hsa:2042:EPHA3|hsa:84329:HVCN1|hsa:26047:CNTNAP2|hsa:2596:GAP43|hsa:7287:TULP1|hsa:2047:EPHB1|hsa:948:CD36|hsa:1268:CNR1|hsa:2048:EPHB2|hsa:351:APP|hsa:253559:CADM2|hsa:26998:FETUB	http://amigo.geneontology.org/amigo/term/GO:0008037
biomineral tissue development	biological_process	GO:0031214	14	132	2.13	0.0444304220661	0.638967670976	hsa:162466:PHOSPHO1|hsa:652:BMP4|hsa:1277:COL1A1|hsa:8313:AXIN2|hsa:3952:LEP|hsa:50506:DUOX2|hsa:1901:S1PR1|hsa:650:BMP2|hsa:5764:PTN|hsa:246:ALOX15|hsa:4488:MSX2|hsa:91461:PKDCC|hsa:2621:GAS6|hsa:9365:KL	http://amigo.geneontology.org/amigo/term/GO:0031214
learning	biological_process	GO:0007612	14	132	2.13	0.0444304220661	0.638967670976	hsa:9369:NRXN3|hsa:4915:NTRK2|hsa:2903:GRIN2A|hsa:7832:BTG2|hsa:6446:SGK1|hsa:26047:CNTNAP2|hsa:4763:NF1|hsa:3269:HRH1|hsa:5764:PTN|hsa:2048:EPHB2|hsa:1742:DLG4|hsa:351:APP|hsa:22941:SHANK2|hsa:7122:CLDN5	http://amigo.geneontology.org/amigo/term/GO:0007612
regulation of oligodendrocyte differentiation	biological_process	GO:0048713	5	29	3.46	0.0445719442659	0.638967670976	hsa:652:BMP4|hsa:26011:TENM4|hsa:4763:NF1|hsa:4851:NOTCH1|hsa:7161:TP73	http://amigo.geneontology.org/amigo/term/GO:0048713
p38MAPK cascade	biological_process	GO:0038066	5	29	3.46	0.0445719442659	0.638967670976	hsa:10912:GADD45G|hsa:5187:PER1|hsa:392255:GDF6|hsa:650:BMP2|hsa:3952:LEP	http://amigo.geneontology.org/amigo/term/GO:0038066
myelin sheath	cellular_component	GO:0043209	17	170	2.01	0.0446803107199	0.638967670976	hsa:481:ATP1B1|hsa:6389:AC021087.5|hsa:8777:MPDZ|hsa:10963:STIP1|hsa:3320:HSP90AA1|hsa:127281:PRXL2B|hsa:4705:NDUFA10|hsa:3945:LDHB|hsa:50:ACO2|hsa:2934:GSN|hsa:6853:SYN1|hsa:23114:NFASC|hsa:2064:ERBB2|hsa:1917:EEF1A2|hsa:2806:GOT2|hsa:7122:CLDN5|hsa:7070:THY1	http://amigo.geneontology.org/amigo/term/GO:0043209
regulation of cell size	biological_process	GO:0008361	17	170	2.01	0.0446803107199	0.638967670976	hsa:1946:EFNA5|hsa:9723:SEMA3E|hsa:343472:BARHL2|hsa:7473:WNT3|hsa:223117:SEMA3D|hsa:3778:KCNMA1|hsa:3084:NRG1|hsa:10509:SEMA4B|hsa:84335:AKT1S1|hsa:1002:CDH4|hsa:25:ABL1|hsa:3320:HSP90AA1|hsa:5979:RET|hsa:5362:PLXNA2|hsa:10154:PLXNC1|hsa:359:AQP2|hsa:154796:AMOT	http://amigo.geneontology.org/amigo/term/GO:0008361
regeneration	biological_process	GO:0031099	18	183	1.97	0.0449534987623	0.638967670976	hsa:3977:LIFR|hsa:306:ANXA3|hsa:6657:SOX2|hsa:5081:PAX7|hsa:2621:GAS6|hsa:595:CCND1|hsa:22876:INPP5F|hsa:301:ANXA1|hsa:2596:GAP43|hsa:2934:GSN|hsa:346007:EYS|hsa:1051:CEBPB|hsa:5328:PLAU|hsa:4851:NOTCH1|hsa:6256:RXRA|hsa:10631:POSTN|hsa:5588:PRKCQ|hsa:10076:PTPRU	http://amigo.geneontology.org/amigo/term/GO:0031099
action potential	biological_process	GO:0001508	13	120	2.17	0.0452471826361	0.638967670976	hsa:29119:CTNNA3|hsa:23327:NEDD4L|hsa:8913:CACNA1G|hsa:148:ADRA1A|hsa:777:CACNA1E|hsa:3753:KCNE1B|hsa:5025:P2RX4|hsa:481:ATP1B1|hsa:1268:CNR1|hsa:2257:FGF12|hsa:10242:KCNMB2|hsa:1756:DMD|hsa:6328:SCN3A	http://amigo.geneontology.org/amigo/term/GO:0001508
dendritic spine	cellular_component	GO:0043197	13	120	2.17	0.0452471826361	0.638967670976	hsa:134:ADORA1|hsa:2892:GRIA3|hsa:4915:NTRK2|hsa:2913:GRM3|hsa:1742:DLG4|hsa:23380:SRGAP2|hsa:351:APP|hsa:10458:BAIAP2|hsa:5025:P2RX4|hsa:11346:SYNPO|hsa:2521:FUS|hsa:5499:PPP1CA|hsa:22941:SHANK2	http://amigo.geneontology.org/amigo/term/GO:0043197
cell body	cellular_component	GO:0044297	41	496	1.66	0.0453705975191	0.638967670976	hsa:2892:GRIA3|hsa:6478:SIAH2|hsa:5499:PPP1CA|hsa:10300:KATNB1|hsa:1943:EFNA2|hsa:441509:GLRA4|hsa:214:ALCAM|hsa:3756:KCNH1|hsa:306:ANXA3|hsa:3356:HTR2A|hsa:6328:SCN3A|hsa:6383:SDC2|hsa:4218:RAB8A|hsa:60481:ELOVL5|hsa:2048:EPHB2|hsa:954:ENTPD2|hsa:1917:EEF1A2|hsa:6861:SYT5|hsa:26047:CNTNAP2|hsa:134:ADORA1|hsa:339479:BRINP3|hsa:3084:NRG1|hsa:79739:TTLL7|hsa:10458:BAIAP2|hsa:5025:P2RX4|hsa:3782:KCN…	http://amigo.geneontology.org/amigo/term/GO:0044297
endocytosis	biological_process	GO:0006897	48	595	1.62	0.0453855319383	0.638967670976	hsa:134:ADORA1|hsa:1742:DLG4|hsa:4641:MYO1C|hsa:55707:NECAP2|hsa:255738:PCSK9|hsa:8492:PRSS12|hsa:374868:ATP9B|hsa:5651:TMPRSS15|hsa:80230:RUFY1|hsa:306:ANXA3|hsa:23327:NEDD4L|hsa:4043:LRPAP1|hsa:246:ALOX15|hsa:301:ANXA1|hsa:57118:CAMK1D|hsa:2934:GSN|hsa:79874:RABEP2|hsa:9266:CYTH2|hsa:57007:ACKR3|hsa:2621:GAS6|hsa:284297:SSC5D|hsa:2896:GRN|hsa:79890:RIN3|hsa:1601:DAB2|hsa:10960:LMAN2|hsa:7879:RA…	http://amigo.geneontology.org/amigo/term/GO:0006897
neuron projection extension	biological_process	GO:1990138	15	145	2.08	0.0454518752057	0.638967670976	hsa:5362:PLXNA2|hsa:9723:SEMA3E|hsa:343472:BARHL2|hsa:23327:NEDD4L|hsa:223117:SEMA3D|hsa:214:ALCAM|hsa:3084:NRG1|hsa:10509:SEMA4B|hsa:1002:CDH4|hsa:25:ABL1|hsa:8239:USP9X|hsa:22999:RIMS1|hsa:7473:WNT3|hsa:10154:PLXNC1|hsa:10631:POSTN	http://amigo.geneontology.org/amigo/term/GO:1990138
negative regulation of lymphocyte proliferation	biological_process	GO:0050672	8	61	2.63	0.0455654976577	0.638967670976	hsa:23240:TMEM131L|hsa:652:BMP4|hsa:2302:FOXJ1|hsa:51083:GAL|hsa:29126:CD274|hsa:6664:SOX11|hsa:2064:ERBB2|hsa:1051:CEBPB	http://amigo.geneontology.org/amigo/term/GO:0050672
negative regulation of mononuclear cell proliferation	biological_process	GO:0032945	8	61	2.63	0.0455654976577	0.638967670976	hsa:23240:TMEM131L|hsa:652:BMP4|hsa:2302:FOXJ1|hsa:51083:GAL|hsa:29126:CD274|hsa:6664:SOX11|hsa:2064:ERBB2|hsa:1051:CEBPB	http://amigo.geneontology.org/amigo/term/GO:0032945
regulation of blood vessel endothelial cell migration	biological_process	GO:0043535	7	50	2.81	0.0456878818858	0.638967670976	hsa:4763:NF1|hsa:154810:AMOTL1|hsa:5607:MAP2K5|hsa:4851:NOTCH1|hsa:5587:PRKD1|hsa:154796:AMOT|hsa:1969:EPHA2	http://amigo.geneontology.org/amigo/term/GO:0043535
regulation of synaptic transmission, glutamatergic	biological_process	GO:0051966	7	50	2.81	0.0456878818858	0.638967670976	hsa:134:ADORA1|hsa:4915:NTRK2|hsa:2913:GRM3|hsa:4914:NTRK1|hsa:1268:CNR1|hsa:2918:GRM8|hsa:3356:HTR2A	http://amigo.geneontology.org/amigo/term/GO:0051966
positive regulation of DNA replication	biological_process	GO:0045740	7	50	2.81	0.0456878818858	0.638967670976	hsa:1956:EGFR|hsa:652:BMP4|hsa:2736:GLI2|hsa:374:AREG|hsa:4254:KITLG|hsa:80174:DBF4B|hsa:3480:IGF1R	http://amigo.geneontology.org/amigo/term/GO:0045740
cardiac muscle cell action potential	biological_process	GO:0086001	7	50	2.81	0.0456878818858	0.638967670976	hsa:29119:CTNNA3|hsa:23327:NEDD4L|hsa:8913:CACNA1G|hsa:3753:KCNE1B|hsa:481:ATP1B1|hsa:2257:FGF12|hsa:1756:DMD	http://amigo.geneontology.org/amigo/term/GO:0086001
epithelial to mesenchymal transition	biological_process	GO:0001837	12	108	2.23	0.0457940460679	0.638967670976	hsa:9820:CUL7|hsa:2042:EPHA3|hsa:8313:AXIN2|hsa:4487:MSX1|hsa:1277:COL1A1|hsa:1601:DAB2|hsa:650:BMP2|hsa:753:LDLRAD4|hsa:348262:MCRIP1|hsa:4488:MSX2|hsa:4851:NOTCH1|hsa:55223:TRIM62	http://amigo.geneontology.org/amigo/term/GO:0001837
response to retinoic acid	biological_process	GO:0032526	12	108	2.23	0.0457940460679	0.638967670976	hsa:652:BMP4|hsa:2042:EPHA3|hsa:339479:BRINP3|hsa:3952:LEP|hsa:5076:PAX2|hsa:1277:COL1A1|hsa:6862:TBXT|hsa:10626:TRIM16|hsa:5754:PTK7|hsa:5979:RET|hsa:7473:WNT3|hsa:6256:RXRA	http://amigo.geneontology.org/amigo/term/GO:0032526
transcription factor activity, RNA polymerase II core promoter proximal region sequence-specific binding	molecular_function	GO:0000982	29	330	1.76	0.0457960425381	0.638967670976	hsa:7832:BTG2|hsa:2736:GLI2|hsa:9935:MAFB|hsa:1999:ELF3|hsa:4774:NFIA|hsa:9603:NFE2L3|hsa:1051:CEBPB|hsa:4487:MSX1|hsa:23414:ZFPM2|hsa:4488:MSX2|hsa:4901:NRL|hsa:5452:POU2F2|hsa:430:ASCL2|hsa:343472:BARHL2|hsa:6657:SOX2|hsa:10736:SIX2|hsa:6664:SOX11|hsa:5454:POU3F2|hsa:6926:TBX3|hsa:6656:SOX1|hsa:2302:FOXJ1|hsa:1602:DACH1|hsa:5457:POU4F1|hsa:4802:NFYC|hsa:7161:TP73|hsa:390874:ONECUT3|hsa:6929:TCF…	http://amigo.geneontology.org/amigo/term/GO:0000982
response to amino acid	biological_process	GO:0043200	11	96	2.3	0.0459626029206	0.639041452887	hsa:1956:EGFR|hsa:4915:NTRK2|hsa:210:ALAD|hsa:1277:COL1A1|hsa:1291:COL6A1|hsa:441509:GLRA4|hsa:1051:CEBPB|hsa:10325:RRAGB|hsa:5764:PTN|hsa:5289:PIK3C3|hsa:23304:UBR2	http://amigo.geneontology.org/amigo/term/GO:0043200
lipid phosphorylation	biological_process	GO:0046834	11	96	2.3	0.0459626029206	0.639041452887	hsa:1956:EGFR|hsa:5288:PIK3C2G|hsa:685:BTC|hsa:5291:PIK3CB|hsa:5297:PI4KA|hsa:4254:KITLG|hsa:3667:IRS1|hsa:2064:ERBB2|hsa:3084:NRG1|hsa:5289:PIK3C3|hsa:9365:KL	http://amigo.geneontology.org/amigo/term/GO:0046834
circulatory system process	biological_process	GO:0003013	41	497	1.66	0.0464573125364	0.644788444573	hsa:2981:GUCA2B|hsa:3952:LEP|hsa:148:ADRA1A|hsa:7135:TNNI1|hsa:1908:EDN3|hsa:9732:DOCK4|hsa:2909:ARHGAP35|hsa:10631:POSTN|hsa:2022:ENG|hsa:66002:CYP4F12|hsa:23327:NEDD4L|hsa:1907:EDN2|hsa:6446:SGK1|hsa:481:ATP1B1|hsa:1889:ECE1|hsa:5144:PDE4D|hsa:4311:MME|hsa:2621:GAS6|hsa:493:ATP2B4|hsa:134:ADORA1|hsa:3269:HRH1|hsa:6444:SGCD|hsa:3753:KCNE1B|hsa:3084:NRG1|hsa:2028:ENPEP|hsa:5025:P2RX4|hsa:1756:DMD…	http://amigo.geneontology.org/amigo/term/GO:0003013
regulation of MAP kinase activity	biological_process	GO:0043405	28	317	1.77	0.0466441783725	0.645835491752	hsa:5602:MAPK10|hsa:10912:GADD45G|hsa:23043:TNIK|hsa:1908:EDN3|hsa:3480:IGF1R|hsa:4763:NF1|hsa:28951:TRIB2|hsa:652:BMP4|hsa:3356:HTR2A|hsa:57761:TRIB3|hsa:8550:MAPKAPK5|hsa:650:BMP2|hsa:23162:MAPK8IP3|hsa:7099:AL160272.2|hsa:134:ADORA1|hsa:51196:PLCE1|hsa:3084:NRG1|hsa:56940:DUSP22|hsa:7186:TRAF2|hsa:4293:MAP3K9|hsa:2064:ERBB2|hsa:4914:NTRK1|hsa:5291:PIK3CB|hsa:5607:MAP2K5|hsa:1956:EGFR|hsa:4254:…	http://amigo.geneontology.org/amigo/term/GO:0043405
regulation of non-canonical Wnt signaling pathway	biological_process	GO:2000050	4	20	4.01	0.0471702220659	0.645835491752	hsa:27031:NPHP3|hsa:25:ABL1|hsa:84870:RSPO3|hsa:1601:DAB2	http://amigo.geneontology.org/amigo/term/GO:2000050
retinal ganglion cell axon guidance	biological_process	GO:0031290	4	20	4.01	0.0471702220659	0.645835491752	hsa:1946:EFNA5|hsa:214:ALCAM|hsa:2048:EPHB2|hsa:2047:EPHB1	http://amigo.geneontology.org/amigo/term/GO:0031290
response to leptin	biological_process	GO:0044321	4	20	4.01	0.0471702220659	0.645835491752	hsa:3625:INHBB|hsa:595:CCND1|hsa:3953:LEPR|hsa:3952:LEP	http://amigo.geneontology.org/amigo/term/GO:0044321
phosphatidylinositol 3-kinase complex	cellular_component	GO:0005942	4	20	4.01	0.0471702220659	0.645835491752	hsa:5291:PIK3CB|hsa:30849:PIK3R4|hsa:5288:PIK3C2G|hsa:5289:PIK3C3	http://amigo.geneontology.org/amigo/term/GO:0005942
renal vesicle development	biological_process	GO:0072087	4	20	4.01	0.0471702220659	0.645835491752	hsa:5076:PAX2|hsa:652:BMP4|hsa:2668:GDNF|hsa:10736:SIX2	http://amigo.geneontology.org/amigo/term/GO:0072087
extracellular-glutamate-gated ion channel activity	molecular_function	GO:0005234	4	20	4.01	0.0471702220659	0.645835491752	hsa:116444:GRIN3B|hsa:2892:GRIA3|hsa:2903:GRIN2A|hsa:2906:GRIN2D	http://amigo.geneontology.org/amigo/term/GO:0005234
cellular divalent inorganic cation homeostasis	biological_process	GO:0072503	33	386	1.72	0.0471847002807	0.645835491752	hsa:1901:S1PR1|hsa:148:ADRA1A|hsa:57419:SLC24A3|hsa:1907:EDN2|hsa:5310:PKD1|hsa:114897:C1QTNF1|hsa:1908:EDN3|hsa:57620:STIM2|hsa:652:BMP4|hsa:3356:HTR2A|hsa:1604:CD55|hsa:344905:ATP13A5|hsa:64072:CDH23|hsa:481:ATP1B1|hsa:5144:PDE4D|hsa:57181:SLC39A10|hsa:493:ATP2B4|hsa:7070:THY1|hsa:51196:PLCE1|hsa:3358:HTR2C|hsa:5025:P2RX4|hsa:492:ATP2B3|hsa:1742:DLG4|hsa:920:CD4|hsa:6280:S100A9|hsa:5291:PIK3CB|…	http://amigo.geneontology.org/amigo/term/GO:0072503
nephron tubule morphogenesis	biological_process	GO:0072078	9	73	2.47	0.0475217484546	0.649327338798	hsa:3911:LAMA5|hsa:652:BMP4|hsa:10736:SIX2|hsa:5076:PAX2|hsa:5310:PKD1|hsa:650:BMP2|hsa:2668:GDNF|hsa:2297:FOXD1|hsa:5087:PBX1	http://amigo.geneontology.org/amigo/term/GO:0072078
calcium ion homeostasis	biological_process	GO:0055074	32	373	1.72	0.0482319462378	0.652913234389	hsa:1901:S1PR1|hsa:148:ADRA1A|hsa:57419:SLC24A3|hsa:1907:EDN2|hsa:5310:PKD1|hsa:114897:C1QTNF1|hsa:1908:EDN3|hsa:57620:STIM2|hsa:652:BMP4|hsa:3356:HTR2A|hsa:1604:CD55|hsa:344905:ATP13A5|hsa:64072:CDH23|hsa:481:ATP1B1|hsa:5144:PDE4D|hsa:493:ATP2B4|hsa:7070:THY1|hsa:51196:PLCE1|hsa:3358:HTR2C|hsa:5025:P2RX4|hsa:492:ATP2B3|hsa:1742:DLG4|hsa:920:CD4|hsa:5291:PIK3CB|hsa:5314:PKHD1|hsa:25:ABL1|hsa:948:…	http://amigo.geneontology.org/amigo/term/GO:0055074
granulocyte migration	biological_process	GO:0097530	12	109	2.21	0.0482673457116	0.652913234389	hsa:6280:S100A9|hsa:3269:HRH1|hsa:6367:CCL22|hsa:1907:EDN2|hsa:6361:CCL17|hsa:30817:ADGRE2|hsa:301:ANXA1|hsa:1908:EDN3|hsa:10344:CCL26|hsa:5144:PDE4D|hsa:57118:CAMK1D|hsa:101:ADAM8	http://amigo.geneontology.org/amigo/term/GO:0097530
cardiocyte differentiation	biological_process	GO:0035051	12	109	2.21	0.0482673457116	0.652913234389	hsa:652:BMP4|hsa:4000:LMNA|hsa:3084:NRG1|hsa:144165:PRICKLE1|hsa:650:BMP2|hsa:6862:TBXT|hsa:26011:TENM4|hsa:55553:SOX6|hsa:10611:PDLIM5|hsa:4851:NOTCH1|hsa:6256:RXRA|hsa:6926:TBX3	http://amigo.geneontology.org/amigo/term/GO:0035051
single-organism developmental process	Undef	GO:0044767	377	5604	1.35	0.048306425898	0.652913234389	hsa:374:AREG|hsa:54828:BCAS3|hsa:5499:PPP1CA|hsa:2128:EVX1|hsa:4956:ODF1|hsa:2022:ENG|hsa:83696:TRAPPC9|hsa:84518:CNFN|hsa:4487:MSX1|hsa:9576:SPAG6|hsa:55755:CDK5RAP2|hsa:2934:GSN|hsa:6569:SLC34A1|hsa:150356:CHADL|hsa:3084:NRG1|hsa:55107:ANO1|hsa:10417:SPON2|hsa:1742:DLG4|hsa:127343:DMBX1|hsa:6280:S100A9|hsa:5314:PKHD1|hsa:29123:ANKRD11|hsa:356:FASLG|hsa:1601:DAB2|hsa:26050:SLITRK5|hsa:11190:CEP2…	http://amigo.geneontology.org/amigo/term/GO:0044767
negative chemotaxis	biological_process	GO:0050919	6	40	3.01	0.0484212620616	0.652913234389	hsa:1946:EFNA5|hsa:9723:SEMA3E|hsa:223117:SEMA3D|hsa:3084:NRG1|hsa:10509:SEMA4B|hsa:23768:FLRT2	http://amigo.geneontology.org/amigo/term/GO:0050919
mesenchyme morphogenesis	biological_process	GO:0072132	6	40	3.01	0.0484212620616	0.652913234389	hsa:2294:FOXF1|hsa:4487:MSX1|hsa:650:BMP2|hsa:4488:MSX2|hsa:4851:NOTCH1|hsa:2022:ENG	http://amigo.geneontology.org/amigo/term/GO:0072132
palate development	biological_process	GO:0060021	10	85	2.36	0.0484314429453	0.652913234389	hsa:54796:BNC2|hsa:4487:MSX1|hsa:6664:SOX11|hsa:2048:EPHB2|hsa:3624:INHBA|hsa:7122:CLDN5|hsa:91461:PKDCC|hsa:23314:SATB2|hsa:6926:TBX3|hsa:10194:TSHZ1	http://amigo.geneontology.org/amigo/term/GO:0060021
regulatory region nucleic acid binding	molecular_function	GO:0001067	63	814	1.55	0.0484438311131	0.652913234389	hsa:1388:ATF6B|hsa:2309:FOXO3|hsa:2909:ARHGAP35|hsa:6942:TCF20|hsa:4154:MBNL1|hsa:100129842:ZNF737|hsa:6862:TBXT|hsa:22926:ATF6|hsa:2736:GLI2|hsa:9935:MAFB|hsa:100381270:ZC3H11A|hsa:1999:ELF3|hsa:60468:BACH2|hsa:4774:NFIA|hsa:5452:POU2F2|hsa:5454:POU3F2|hsa:30827:CXXC1|hsa:1051:CEBPB|hsa:3021:H3Y1|hsa:2547:XRCC6|hsa:4487:MSX1|hsa:116412:ZNF837|hsa:112885:PHF21B|hsa:55755:CDK5RAP2|hsa:148979:GLIS1…	http://amigo.geneontology.org/amigo/term/GO:0001067
inner ear development	biological_process	GO:0048839	17	172	1.98	0.0485305478749	0.652913234389	hsa:652:BMP4|hsa:2736:GLI2|hsa:6657:SOX2|hsa:5076:PAX2|hsa:9351:SLC9A3R2|hsa:50506:DUOX2|hsa:64072:CDH23|hsa:650:BMP2|hsa:9620:CELSR1|hsa:220:ALDH1A3|hsa:2048:EPHB2|hsa:5754:PTK7|hsa:4094:MAF|hsa:341640:FREM2|hsa:4851:NOTCH1|hsa:374462:PTPRQ|hsa:9935:MAFB	http://amigo.geneontology.org/amigo/term/GO:0048839
smooth muscle contraction	biological_process	GO:0006939	11	97	2.28	0.0486080515192	0.652913234389	hsa:134:ADORA1|hsa:3778:KCNMA1|hsa:51196:PLCE1|hsa:1907:EDN2|hsa:148:ADRA1A|hsa:3356:HTR2A|hsa:1908:EDN3|hsa:9732:DOCK4|hsa:1910:EDNRB|hsa:5144:PDE4D|hsa:2668:GDNF	http://amigo.geneontology.org/amigo/term/GO:0006939
phosphatidylinositol-4,5-bisphosphate 3-kinase activity	molecular_function	GO:0046934	8	62	2.59	0.0489407596158	0.654278362732	hsa:1956:EGFR|hsa:685:BTC|hsa:5291:PIK3CB|hsa:4254:KITLG|hsa:3667:IRS1|hsa:2064:ERBB2|hsa:3084:NRG1|hsa:9365:KL	http://amigo.geneontology.org/amigo/term/GO:0046934
cardiac ventricle morphogenesis	biological_process	GO:0003208	8	62	2.59	0.0489407596158	0.654278362732	hsa:2294:FOXF1|hsa:3084:NRG1|hsa:6664:SOX11|hsa:23414:ZFPM2|hsa:7135:TNNI1|hsa:5457:POU4F1|hsa:4851:NOTCH1|hsa:6256:RXRA	http://amigo.geneontology.org/amigo/term/GO:0003208
transforming growth factor beta receptor binding	molecular_function	GO:0005160	7	51	2.75	0.0494667193341	0.654278362732	hsa:652:BMP4|hsa:392255:GDF6|hsa:650:BMP2|hsa:3625:INHBB|hsa:83891:SNX25|hsa:3624:INHBA|hsa:2022:ENG	http://amigo.geneontology.org/amigo/term/GO:0005160
glial cell proliferation	biological_process	GO:0014009	5	30	3.35	0.0496129017636	0.654278362732	hsa:5764:PTN|hsa:4851:NOTCH1|hsa:6664:SOX11|hsa:430:ASCL2|hsa:374:AREG	http://amigo.geneontology.org/amigo/term/GO:0014009
presynaptic active zone	cellular_component	GO:0048786	5	30	3.35	0.0496129017636	0.654278362732	hsa:140730:RIMS4|hsa:134:ADORA1|hsa:4915:NTRK2|hsa:22999:RIMS1|hsa:6853:SYN1	http://amigo.geneontology.org/amigo/term/GO:0048786
neuron spine	cellular_component	GO:0044309	13	122	2.14	0.0499546402267	0.654278362732	hsa:134:ADORA1|hsa:2892:GRIA3|hsa:4915:NTRK2|hsa:2913:GRM3|hsa:1742:DLG4|hsa:23380:SRGAP2|hsa:351:APP|hsa:10458:BAIAP2|hsa:5025:P2RX4|hsa:11346:SYNPO|hsa:2521:FUS|hsa:5499:PPP1CA|hsa:22941:SHANK2	http://amigo.geneontology.org/amigo/term/GO:0044309
