# Supplementary material for: The SMYD3-dependent H3K4me3 status of IGF2 intensifies local Th2 differentiation in CRSwNP via positive feedback
Source: Cell Commun Signal. 2023 Nov 30;21:345. doi: 10.1186/s12964-023-01375-y (PMC10688075; doi:10.1186/s12964-023-01375-y)
Supplement: Supplementary file 5 — Additional file 4. [file 12964_2023_1375_MOESM4_ESM.xls]

Term	Database	ID	Input_number	Background_number	Rich_factor	P_Value	Corrected P_Value	Input	Hyperlink
locomotion	biological_process	GO:0040011	368	1480	1.76	1.17305030107e-09	5.64364014923e-06	hsa:7114:TMSB4X|hsa:2321:FLT1|hsa:54828:BCAS3|hsa:728:C5AR1|hsa:6712:SPTBN2|hsa:2357:FPR1|hsa:5724:PTAFR|hsa:199953:TMEM201|hsa:9056:SLC7A7|hsa:10507:SEMA4D|hsa:3635:INPP5D|hsa:4967:OGDH|hsa:3791:KDR|hsa:6497:SKI|hsa:8613:AC119674.2|hsa:85458:DIXDC1|hsa:10221:TRIB1|hsa:3084:NRG1|hsa:1950:EGF|hsa:2268:FGR|hsa:10417:SPON2|hsa:5337:PLD1|hsa:54918:CMTM6|hsa:2131:EXT1|hsa:5580:PRKCD|hsa:6280:S100A9|hs…	http://amigo.geneontology.org/amigo/term/GO:0040011
cell adhesion	biological_process	GO:0007155	355	1421	1.77	1.46174497471e-09	5.64364014923e-06	hsa:54828:BCAS3|hsa:221935:SDK1|hsa:5724:PTAFR|hsa:140706:CCM2L|hsa:25992:SNED1|hsa:10507:SEMA4D|hsa:3791:KDR|hsa:8573:CASK|hsa:8613:AC119674.2|hsa:3084:NRG1|hsa:201294:UNC13D|hsa:10417:SPON2|hsa:4815:NINJ2|hsa:5580:PRKCD|hsa:6280:S100A9|hsa:56114:PCDHGA1|hsa:8832:CD84|hsa:3559:IL2RA|hsa:440275:EIF2AK4|hsa:50848:F11R|hsa:6793:STK10|hsa:10395:DLC1|hsa:54510:PCDH18|hsa:1051:CEBPB|hsa:3936:LCP1|hsa:…	http://amigo.geneontology.org/amigo/term/GO:0007155
biological adhesion	biological_process	GO:0022610	356	1428	1.76	1.68533948315e-09	5.64364014923e-06	hsa:54828:BCAS3|hsa:221935:SDK1|hsa:5724:PTAFR|hsa:140706:CCM2L|hsa:25992:SNED1|hsa:10507:SEMA4D|hsa:3791:KDR|hsa:8573:CASK|hsa:8613:AC119674.2|hsa:3084:NRG1|hsa:201294:UNC13D|hsa:10417:SPON2|hsa:4815:NINJ2|hsa:5580:PRKCD|hsa:6280:S100A9|hsa:56114:PCDHGA1|hsa:8832:CD84|hsa:3559:IL2RA|hsa:440275:EIF2AK4|hsa:50848:F11R|hsa:6793:STK10|hsa:10395:DLC1|hsa:54510:PCDH18|hsa:1051:CEBPB|hsa:3936:LCP1|hsa:…	http://amigo.geneontology.org/amigo/term/GO:0022610
cell motility	biological_process	GO:0048870	325	1288	1.78	2.92046177012e-09	5.86779178852e-06	hsa:7114:TMSB4X|hsa:1281:COL3A1|hsa:8452:CUL3|hsa:153090:DAB2IP|hsa:7141:TNP1|hsa:9353:SLIT2|hsa:4286:MITF|hsa:1793:DOCK1|hsa:728:C5AR1|hsa:9104:RGN|hsa:2195:FAT1|hsa:2042:EPHA3|hsa:3480:IGF1R|hsa:5724:PTAFR|hsa:3036:HAS1|hsa:8428:STK24|hsa:914:CD2|hsa:694:BTG1|hsa:4318:MMP9|hsa:9839:ZEB2|hsa:10631:POSTN|hsa:57118:CAMK1D|hsa:2255:FGF10|hsa:2867:FFAR2|hsa:1909:EDNRA|hsa:558:AXL|hsa:2043:EPHA4|hsa:…	http://amigo.geneontology.org/amigo/term/GO:0048870
localization of cell	biological_process	GO:0051674	325	1288	1.78	2.92046177012e-09	5.86779178852e-06	hsa:7114:TMSB4X|hsa:1281:COL3A1|hsa:8452:CUL3|hsa:153090:DAB2IP|hsa:7141:TNP1|hsa:9353:SLIT2|hsa:4286:MITF|hsa:1793:DOCK1|hsa:728:C5AR1|hsa:9104:RGN|hsa:2195:FAT1|hsa:2042:EPHA3|hsa:3480:IGF1R|hsa:5724:PTAFR|hsa:3036:HAS1|hsa:8428:STK24|hsa:914:CD2|hsa:694:BTG1|hsa:4318:MMP9|hsa:9839:ZEB2|hsa:10631:POSTN|hsa:57118:CAMK1D|hsa:2255:FGF10|hsa:2867:FFAR2|hsa:1909:EDNRA|hsa:558:AXL|hsa:2043:EPHA4|hsa:…	http://amigo.geneontology.org/amigo/term/GO:0051674
cell migration	biological_process	GO:0016477	300	1177	1.8	5.02188271115e-09	8.40830561937e-06	hsa:7114:TMSB4X|hsa:1281:COL3A1|hsa:9353:SLIT2|hsa:4286:MITF|hsa:1793:DOCK1|hsa:728:C5AR1|hsa:1435:CSF1|hsa:2195:FAT1|hsa:2042:EPHA3|hsa:3480:IGF1R|hsa:5724:PTAFR|hsa:3036:HAS1|hsa:8428:STK24|hsa:914:CD2|hsa:694:BTG1|hsa:4318:MMP9|hsa:9839:ZEB2|hsa:10631:POSTN|hsa:57118:CAMK1D|hsa:2255:FGF10|hsa:2867:FFAR2|hsa:1909:EDNRA|hsa:558:AXL|hsa:2043:EPHA4|hsa:9056:SLC7A7|hsa:3488:IGFBP5|hsa:4916:NTRK3|hs…	http://amigo.geneontology.org/amigo/term/GO:0016477
transcription factor activity, sequence-specific DNA binding	molecular_function	GO:0003700	290	1182	1.73	1.59507998159e-07	0.000200302168688	hsa:22835:ZFP30|hsa:10215:OLIG2|hsa:7022:TFAP2C|hsa:23619:ZIM2|hsa:221937:FOXK1|hsa:5083:PAX9|hsa:165:AEBP1|hsa:7021:TFAP2B|hsa:22797:TFEC|hsa:93649:MYOCD|hsa:196:AC019117.3|hsa:9202:ZMYM4|hsa:81931:ZNF66|hsa:146198:ZFP90|hsa:400720:AC004076.1|hsa:7026:NR2F2|hsa:678:ZFP36L2|hsa:2649:NR6A1|hsa:4005:LMO2|hsa:6671:SP4|hsa:9603:NFE2L3|hsa:57335:ZNF286A|hsa:140883:ZNF280B|hsa:10782:ZNF274|hsa:4088:SMA…	http://amigo.geneontology.org/amigo/term/GO:0003700
nucleic acid binding transcription factor activity	Undef	GO:0001071	290	1182	1.73	1.59507998159e-07	0.000200302168688	hsa:22835:ZFP30|hsa:10215:OLIG2|hsa:7022:TFAP2C|hsa:23619:ZIM2|hsa:221937:FOXK1|hsa:5083:PAX9|hsa:165:AEBP1|hsa:7021:TFAP2B|hsa:22797:TFEC|hsa:93649:MYOCD|hsa:196:AC019117.3|hsa:9202:ZMYM4|hsa:81931:ZNF66|hsa:146198:ZFP90|hsa:400720:AC004076.1|hsa:7026:NR2F2|hsa:678:ZFP36L2|hsa:2649:NR6A1|hsa:4005:LMO2|hsa:6671:SP4|hsa:9603:NFE2L3|hsa:57335:ZNF286A|hsa:140883:ZNF280B|hsa:10782:ZNF274|hsa:4088:SMA…	http://amigo.geneontology.org/amigo/term/GO:0001071
cell-cell adhesion	biological_process	GO:0098609	223	872	1.81	3.32027200923e-07	0.000354358609564	hsa:3142:HLX|hsa:221935:SDK1|hsa:4072:EPCAM|hsa:2195:FAT1|hsa:79576:NKAP|hsa:5724:PTAFR|hsa:914:CD2|hsa:678:ZFP36L2|hsa:89780:WNT3A|hsa:140706:CCM2L|hsa:10076:PTPRU|hsa:83737:ITCH|hsa:4088:SMAD3|hsa:10507:SEMA4D|hsa:5912:RAP2B|hsa:84466:MEGF10|hsa:199:AIF1|hsa:246:ALOX15|hsa:1948:EFNB2|hsa:2623:GATA1|hsa:5341:PLEK|hsa:8809:IL18R1|hsa:56132:PCDHB3|hsa:54440:SASH3|hsa:23075:SWAP70|hsa:2736:GLI2|hsa…	http://amigo.geneontology.org/amigo/term/GO:0098609
movement of cell or subcellular component	biological_process	GO:0006928	395	1715	1.63	3.7607287496e-07	0.000354358609564	hsa:7114:TMSB4X|hsa:2321:FLT1|hsa:54828:BCAS3|hsa:728:C5AR1|hsa:6712:SPTBN2|hsa:2357:FPR1|hsa:5724:PTAFR|hsa:199953:TMEM201|hsa:9056:SLC7A7|hsa:10507:SEMA4D|hsa:3635:INPP5D|hsa:4967:OGDH|hsa:3791:KDR|hsa:6497:SKI|hsa:8613:AC119674.2|hsa:775:CACNA1C|hsa:85458:DIXDC1|hsa:10221:TRIB1|hsa:3084:NRG1|hsa:1950:EGF|hsa:2268:FGR|hsa:10417:SPON2|hsa:5337:PLD1|hsa:2131:EXT1|hsa:5580:PRKCD|hsa:6280:S100A9|hs…	http://amigo.geneontology.org/amigo/term/GO:0006928
cell activation	biological_process	GO:0001775	220	860	1.81	3.8800962624e-07	0.000354358609564	hsa:9402:GRAP2|hsa:8993:PGLYRP1|hsa:79576:NKAP|hsa:5724:PTAFR|hsa:4683:NBN|hsa:914:CD2|hsa:678:ZFP36L2|hsa:5579:PRKCB|hsa:841:CASP8|hsa:2769:GNA15|hsa:9306:SOCS6|hsa:2776:GNAQ|hsa:23495:TNFRSF13B|hsa:558:AXL|hsa:22806:IKZF3|hsa:5912:RAP2B|hsa:116071:BATF2|hsa:84466:MEGF10|hsa:199:AIF1|hsa:5583:PRKCH|hsa:1948:EFNB2|hsa:3635:INPP5D|hsa:2623:GATA1|hsa:5341:PLEK|hsa:8809:IL18R1|hsa:54440:SASH3|hsa:48…	http://amigo.geneontology.org/amigo/term/GO:0001775
regulatory region nucleic acid binding	molecular_function	GO:0001067	208	814	1.81	8.33550790845e-07	0.000678578970143	hsa:1869:E2F1|hsa:7022:TFAP2C|hsa:374928:AC003005.1|hsa:5083:PAX9|hsa:165:AEBP1|hsa:7021:TFAP2B|hsa:4212:MEIS2|hsa:93649:MYOCD|hsa:196:AC019117.3|hsa:26149:ZNF658|hsa:400720:AC004076.1|hsa:4088:SMAD3|hsa:7700:ZNF141|hsa:4005:LMO2|hsa:9603:NFE2L3|hsa:54815:GATAD2A|hsa:2104:ESRRG|hsa:116071:BATF2|hsa:55809:TRERF1|hsa:2623:GATA1|hsa:5468:PPARG|hsa:2736:GLI2|hsa:6239:RREB1|hsa:168417:ZNF679|hsa:1997:…	http://amigo.geneontology.org/amigo/term/GO:0001067
transcription regulatory region DNA binding	molecular_function	GO:0044212	207	810	1.81	8.78113339823e-07	0.000678578970143	hsa:1869:E2F1|hsa:7022:TFAP2C|hsa:374928:AC003005.1|hsa:5083:PAX9|hsa:165:AEBP1|hsa:7021:TFAP2B|hsa:4212:MEIS2|hsa:93649:MYOCD|hsa:196:AC019117.3|hsa:26149:ZNF658|hsa:400720:AC004076.1|hsa:4088:SMAD3|hsa:7700:ZNF141|hsa:4005:LMO2|hsa:9603:NFE2L3|hsa:54815:GATAD2A|hsa:2104:ESRRG|hsa:116071:BATF2|hsa:55809:TRERF1|hsa:2623:GATA1|hsa:5468:PPARG|hsa:2736:GLI2|hsa:6239:RREB1|hsa:168417:ZNF679|hsa:1997:…	http://amigo.geneontology.org/amigo/term/GO:0044212
regulatory region DNA binding	Undef	GO:0000975	207	813	1.8	1.0829059432e-06	0.00077706236467	hsa:1869:E2F1|hsa:7022:TFAP2C|hsa:374928:AC003005.1|hsa:5083:PAX9|hsa:165:AEBP1|hsa:7021:TFAP2B|hsa:4212:MEIS2|hsa:93649:MYOCD|hsa:196:AC019117.3|hsa:26149:ZNF658|hsa:400720:AC004076.1|hsa:4088:SMAD3|hsa:7700:ZNF141|hsa:4005:LMO2|hsa:9603:NFE2L3|hsa:54815:GATAD2A|hsa:2104:ESRRG|hsa:116071:BATF2|hsa:55809:TRERF1|hsa:2623:GATA1|hsa:5468:PPARG|hsa:2736:GLI2|hsa:6239:RREB1|hsa:168417:ZNF679|hsa:1997:…	http://amigo.geneontology.org/amigo/term/GO:0000975
regulation of locomotion	biological_process	GO:0040012	191	743	1.82	1.63339930652e-06	0.00109394196222	hsa:7114:TMSB4X|hsa:1281:COL3A1|hsa:2069:EREG|hsa:9353:SLIT2|hsa:54828:BCAS3|hsa:728:C5AR1|hsa:9104:RGN|hsa:6809:STX3|hsa:3480:IGF1R|hsa:5724:PTAFR|hsa:3036:HAS1|hsa:4088:SMAD3|hsa:89780:WNT3A|hsa:10631:POSTN|hsa:57118:CAMK1D|hsa:2255:FGF10|hsa:1909:EDNRA|hsa:10395:DLC1|hsa:4916:NTRK3|hsa:10507:SEMA4D|hsa:5912:RAP2B|hsa:9734:HDAC9|hsa:199:AIF1|hsa:1948:EFNB2|hsa:91584:PLXNA4|hsa:9759:HDAC4|hsa:37…	http://amigo.geneontology.org/amigo/term/GO:0040012
regulation of cellular component movement	biological_process	GO:0051270	197	773	1.8	1.82531665229e-06	0.00114607069306	hsa:7114:TMSB4X|hsa:1281:COL3A1|hsa:2069:EREG|hsa:9353:SLIT2|hsa:54828:BCAS3|hsa:728:C5AR1|hsa:9104:RGN|hsa:3480:IGF1R|hsa:5724:PTAFR|hsa:3036:HAS1|hsa:4088:SMAD3|hsa:89780:WNT3A|hsa:10631:POSTN|hsa:57118:CAMK1D|hsa:2255:FGF10|hsa:1909:EDNRA|hsa:10395:DLC1|hsa:4916:NTRK3|hsa:10507:SEMA4D|hsa:5912:RAP2B|hsa:9734:HDAC9|hsa:199:AIF1|hsa:91584:PLXNA4|hsa:5144:PDE4D|hsa:3791:KDR|hsa:65009:NDRG4|hsa:56…	http://amigo.geneontology.org/amigo/term/GO:0051270
regulation of cell motility	biological_process	GO:2000145	184	714	1.82	2.18873294638e-06	0.00129341242232	hsa:7114:TMSB4X|hsa:1281:COL3A1|hsa:2069:EREG|hsa:9353:SLIT2|hsa:54828:BCAS3|hsa:728:C5AR1|hsa:9104:RGN|hsa:3480:IGF1R|hsa:5724:PTAFR|hsa:3036:HAS1|hsa:4088:SMAD3|hsa:4318:MMP9|hsa:10631:POSTN|hsa:57118:CAMK1D|hsa:2255:FGF10|hsa:1909:EDNRA|hsa:10395:DLC1|hsa:4916:NTRK3|hsa:10507:SEMA4D|hsa:5912:RAP2B|hsa:9734:HDAC9|hsa:199:AIF1|hsa:91584:PLXNA4|hsa:3791:KDR|hsa:65009:NDRG4|hsa:5613:PRKY|hsa:8613:…	http://amigo.geneontology.org/amigo/term/GO:2000145
single organismal cell-cell adhesion	Undef	GO:0016337	180	696	1.83	2.33119344144e-06	0.00130106496182	hsa:3142:HLX|hsa:4072:EPCAM|hsa:2195:FAT1|hsa:79576:NKAP|hsa:5724:PTAFR|hsa:914:CD2|hsa:678:ZFP36L2|hsa:89780:WNT3A|hsa:140706:CCM2L|hsa:10076:PTPRU|hsa:83737:ITCH|hsa:10507:SEMA4D|hsa:5912:RAP2B|hsa:84466:MEGF10|hsa:199:AIF1|hsa:246:ALOX15|hsa:1948:EFNB2|hsa:2623:GATA1|hsa:5341:PLEK|hsa:8809:IL18R1|hsa:54440:SASH3|hsa:2736:GLI2|hsa:9402:GRAP2|hsa:6850:SYK|hsa:919:CD247|hsa:4734:NEDD4|hsa:8613:AC…	http://amigo.geneontology.org/amigo/term/GO:0016337
single organism cell adhesion	Undef	GO:0098602	190	745	1.8	2.63187026848e-06	0.00139156677459	hsa:3142:HLX|hsa:4072:EPCAM|hsa:2195:FAT1|hsa:79576:NKAP|hsa:5724:PTAFR|hsa:914:CD2|hsa:678:ZFP36L2|hsa:89780:WNT3A|hsa:140706:CCM2L|hsa:10631:POSTN|hsa:10076:PTPRU|hsa:83737:ITCH|hsa:558:AXL|hsa:10507:SEMA4D|hsa:5912:RAP2B|hsa:84466:MEGF10|hsa:199:AIF1|hsa:246:ALOX15|hsa:1948:EFNB2|hsa:2623:GATA1|hsa:5341:PLEK|hsa:8809:IL18R1|hsa:54440:SASH3|hsa:3987:LIMS3|hsa:2736:GLI2|hsa:6239:RREB1|hsa:9402:G…	http://amigo.geneontology.org/amigo/term/GO:0098602
regulation of cell adhesion	biological_process	GO:0030155	164	629	1.84	4.28897836992e-06	0.00215435383521	hsa:54828:BCAS3|hsa:4072:EPCAM|hsa:79576:NKAP|hsa:5724:PTAFR|hsa:914:CD2|hsa:4088:SMAD3|hsa:89780:WNT3A|hsa:140706:CCM2L|hsa:10631:POSTN|hsa:6904:TBCD|hsa:10395:DLC1|hsa:10507:SEMA4D|hsa:199:AIF1|hsa:246:ALOX15|hsa:1948:EFNB2|hsa:3791:KDR|hsa:151887:CCDC80|hsa:3280:HES1|hsa:5613:PRKY|hsa:8573:CASK|hsa:2736:GLI2|hsa:6239:RREB1|hsa:9402:GRAP2|hsa:6850:SYK|hsa:3084:NRG1|hsa:919:CD247|hsa:201294:UNC1…	http://amigo.geneontology.org/amigo/term/GO:0030155
leukocyte activation	biological_process	GO:0045321	178	700	1.8	6.0862896991e-06	0.00291156506272	hsa:8993:PGLYRP1|hsa:79576:NKAP|hsa:5724:PTAFR|hsa:4683:NBN|hsa:914:CD2|hsa:678:ZFP36L2|hsa:5579:PRKCB|hsa:841:CASP8|hsa:2255:FGF10|hsa:9306:SOCS6|hsa:558:AXL|hsa:22806:IKZF3|hsa:116071:BATF2|hsa:199:AIF1|hsa:1948:EFNB2|hsa:3635:INPP5D|hsa:8809:IL18R1|hsa:54440:SASH3|hsa:4853:NOTCH2|hsa:23228:PLCL2|hsa:2736:GLI2|hsa:10814:CPLX2|hsa:7462:LAT2|hsa:6850:SYK|hsa:919:CD247|hsa:201294:UNC13D|hsa:10673:…	http://amigo.geneontology.org/amigo/term/GO:0045321
negative regulation of cell proliferation	biological_process	GO:0008285	164	640	1.81	9.57860859926e-06	0.00437394099946	hsa:153090:DAB2IP|hsa:9104:RGN|hsa:7021:TFAP2B|hsa:4087:SMAD2|hsa:6425:SFRP5|hsa:93649:MYOCD|hsa:1869:E2F1|hsa:2889:RAPGEF1|hsa:8462:KLF11|hsa:694:BTG1|hsa:2255:FGF10|hsa:7077:TIMP2|hsa:3486:IGFBP3|hsa:22920:KIFAP3|hsa:199:AIF1|hsa:1948:EFNB2|hsa:3635:INPP5D|hsa:2623:GATA1|hsa:65009:NDRG4|hsa:4853:NOTCH2|hsa:6497:SKI|hsa:8573:CASK|hsa:8854:ALDH1A2|hsa:10221:TRIB1|hsa:51738:GHRL|hsa:27102:EIF2AK1|…	http://amigo.geneontology.org/amigo/term/GO:0008285
regulation of multicellular organismal process	biological_process	GO:0051239	547	2581	1.5	1.37636764363e-05	0.0060117344991	hsa:2321:FLT1|hsa:374:AREG|hsa:54828:BCAS3|hsa:5055:SERPINB2|hsa:728:C5AR1|hsa:221935:SDK1|hsa:93649:MYOCD|hsa:5724:PTAFR|hsa:4916:NTRK3|hsa:10507:SEMA4D|hsa:4854:NOTCH3|hsa:28996:HIPK2|hsa:3635:INPP5D|hsa:3791:KDR|hsa:6497:SKI|hsa:53832:IL20RA|hsa:775:CACNA1C|hsa:85458:DIXDC1|hsa:59283:CACNG8|hsa:3400:ID4|hsa:3084:NRG1|hsa:1950:EGF|hsa:2268:FGR|hsa:10417:SPON2|hsa:2690:GHR|hsa:56829:ZC3HAV1|hsa:…	http://amigo.geneontology.org/amigo/term/GO:0051239
B cell receptor signaling pathway	biological_process	GO:0050853	25	46	3.84	1.53616585221e-05	0.00643013422971	hsa:10451:VAV3|hsa:26228:STAP1|hsa:150372:NFAM1|hsa:26191:PTPN22|hsa:7006:TEC|hsa:11314:CD300A|hsa:5579:PRKCB|hsa:5583:AL355916.3|hsa:83416:FCRL5|hsa:4208:MEF2C|hsa:5788:PTPRC|hsa:5583:PRKCH|hsa:57181:SLC39A10|hsa:23228:PLCL2|hsa:7462:LAT2|hsa:6850:SYK|hsa:695:BTK|hsa:89857:KLHL6|hsa:3071:NCKAP1L|hsa:5336:PLCG2|hsa:5293:PIK3CD|hsa:5594:MAPK1|hsa:4332:MNDA|hsa:25:ABL1|hsa:148823:GCSAML	http://amigo.geneontology.org/amigo/term/GO:0050853
regulation of developmental process	biological_process	GO:0050793	476	2217	1.52	1.66104909883e-05	0.00667475969874	hsa:2321:FLT1|hsa:114793:FMNL2|hsa:374:AREG|hsa:28996:HIPK2|hsa:728:C5AR1|hsa:221935:SDK1|hsa:93649:MYOCD|hsa:150094:SIK1|hsa:1869:E2F1|hsa:10507:SEMA4D|hsa:8312:AXIN1|hsa:4854:NOTCH3|hsa:3635:INPP5D|hsa:3791:KDR|hsa:6497:SKI|hsa:85458:DIXDC1|hsa:10221:TRIB1|hsa:3400:ID4|hsa:3084:NRG1|hsa:1950:EGF|hsa:201294:UNC13D|hsa:2268:FGR|hsa:2690:GHR|hsa:2252:BX664615.2|hsa:57554:LRRC7|hsa:7291:TWIST1|hsa:…	http://amigo.geneontology.org/amigo/term/GO:0050793
taxis	biological_process	GO:0042330	140	535	1.85	1.7362836807e-05	0.00670873302164	hsa:2321:FLT1|hsa:9353:SLIT2|hsa:9638:FEZ1|hsa:728:C5AR1|hsa:6712:SPTBN2|hsa:2357:FPR1|hsa:59277:NTN4|hsa:6809:STX3|hsa:5724:PTAFR|hsa:89780:WNT3A|hsa:9211:LGI1|hsa:2255:FGF10|hsa:2867:FFAR2|hsa:1909:EDNRA|hsa:140883:ZNF280B|hsa:2043:EPHA4|hsa:4916:NTRK3|hsa:10507:SEMA4D|hsa:323:APBB2|hsa:199:AIF1|hsa:1948:EFNB2|hsa:1237:CCR8|hsa:5144:PDE4D|hsa:3791:KDR|hsa:6036:RNASE2|hsa:2736:GLI2|hsa:6850:SYK|…	http://amigo.geneontology.org/amigo/term/GO:0042330
regulation of cell proliferation	biological_process	GO:0042127	336	1501	1.58	1.85877865875e-05	0.00691603348363	hsa:10891:PPARGC1A|hsa:2321:FLT1|hsa:8452:CUL3|hsa:153090:DAB2IP|hsa:7022:TFAP2C|hsa:54206:ERRFI1|hsa:5796:PTPRK|hsa:28996:HIPK2|hsa:728:C5AR1|hsa:9104:RGN|hsa:3400:ID4|hsa:4087:SMAD2|hsa:6425:SFRP5|hsa:374:AREG|hsa:93649:MYOCD|hsa:6809:STX3|hsa:2889:RAPGEF1|hsa:3480:IGF1R|hsa:5724:PTAFR|hsa:7026:NR2F2|hsa:60495:HPSE2|hsa:694:BTG1|hsa:89780:WNT3A|hsa:196:AHR|hsa:2255:FGF10|hsa:1909:EDNRA|hsa:4331…	http://amigo.geneontology.org/amigo/term/GO:0042127
positive regulation of GTPase activity	biological_process	GO:0043547	158	622	1.8	2.00569903673e-05	0.00693209292711	hsa:6764:DENND2B|hsa:201176:ARHGAP27|hsa:2069:EREG|hsa:9459:ARHGEF6|hsa:1793:DOCK1|hsa:9104:RGN|hsa:6712:SPTBN2|hsa:25791:NGEF|hsa:53358:SHC3|hsa:4916:NTRK3|hsa:2255:FGF10|hsa:6904:TBCD|hsa:9639:KBTBD11-OT1|hsa:2903:GRIN2A|hsa:64407:RGS18|hsa:221472:FGD2|hsa:1124:AC004593.2|hsa:10507:SEMA4D|hsa:9912:ARHGAP44|hsa:8312:AXIN1|hsa:54828:BCAS3|hsa:216:ALDH1A1|hsa:139818:DOCK11|hsa:3717:JAK2|hsa:26269:…	http://amigo.geneontology.org/amigo/term/GO:0043547
regulation of cell migration	biological_process	GO:0030334	167	665	1.78	2.01260132736e-05	0.00693209292711	hsa:7114:TMSB4X|hsa:1281:COL3A1|hsa:9353:SLIT2|hsa:54828:BCAS3|hsa:728:C5AR1|hsa:3480:IGF1R|hsa:5724:PTAFR|hsa:3036:HAS1|hsa:4088:SMAD3|hsa:4318:MMP9|hsa:10631:POSTN|hsa:57118:CAMK1D|hsa:2255:FGF10|hsa:1909:EDNRA|hsa:10395:DLC1|hsa:4916:NTRK3|hsa:10507:SEMA4D|hsa:5912:RAP2B|hsa:9734:HDAC9|hsa:199:AIF1|hsa:91584:PLXNA4|hsa:3791:KDR|hsa:65009:NDRG4|hsa:5613:PRKY|hsa:8613:AC119674.2|hsa:6239:RREB1|h…	http://amigo.geneontology.org/amigo/term/GO:0030334
regulation of GTPase activity	biological_process	GO:0043087	169	675	1.77	2.07010539332e-05	0.00693209292711	hsa:6764:DENND2B|hsa:201176:ARHGAP27|hsa:153090:DAB2IP|hsa:9459:ARHGEF6|hsa:1793:DOCK1|hsa:9104:RGN|hsa:6712:SPTBN2|hsa:2043:EPHA4|hsa:25791:NGEF|hsa:53358:SHC3|hsa:23101:MCF2L2|hsa:2255:FGF10|hsa:6904:TBCD|hsa:9639:KBTBD11-OT1|hsa:2903:GRIN2A|hsa:64407:RGS18|hsa:4916:NTRK3|hsa:1124:AC004593.2|hsa:10507:SEMA4D|hsa:9912:ARHGAP44|hsa:8312:AXIN1|hsa:54828:BCAS3|hsa:216:ALDH1A1|hsa:139818:DOCK11|hsa:…	http://amigo.geneontology.org/amigo/term/GO:0043087
chemotaxis	biological_process	GO:0006935	139	534	1.84	2.29382368093e-05	0.00743346861245	hsa:2321:FLT1|hsa:9353:SLIT2|hsa:9638:FEZ1|hsa:728:C5AR1|hsa:6712:SPTBN2|hsa:2357:FPR1|hsa:59277:NTN4|hsa:6809:STX3|hsa:5724:PTAFR|hsa:89780:WNT3A|hsa:9211:LGI1|hsa:2255:FGF10|hsa:2867:FFAR2|hsa:1909:EDNRA|hsa:140883:ZNF280B|hsa:2043:EPHA4|hsa:4916:NTRK3|hsa:10507:SEMA4D|hsa:323:APBB2|hsa:199:AIF1|hsa:1948:EFNB2|hsa:1237:CCR8|hsa:5144:PDE4D|hsa:3791:KDR|hsa:6036:RNASE2|hsa:2736:GLI2|hsa:6850:SYK|…	http://amigo.geneontology.org/amigo/term/GO:0006935
neutrophil migration	biological_process	GO:1990266	37	91	2.87	3.03866929619e-05	0.00953952242172	hsa:9353:SLIT2|hsa:3553:IL1B|hsa:728:C5AR1|hsa:5880:RAC2|hsa:1908:EDN3|hsa:6846:XCL2|hsa:57118:CAMK1D|hsa:10451:VAV3|hsa:6279:S100A8|hsa:1909:EDNRA|hsa:54210:TREM1|hsa:3071:NCKAP1L|hsa:6850:SYK|hsa:2207:FCER1G|hsa:719:C3AR1|hsa:3689:ITGB2|hsa:120425:JAML|hsa:3672:ITGA1|hsa:3458:IFNG|hsa:6357:CCL13|hsa:6347:CCL2|hsa:5144:PDE4D|hsa:7409:VAV1|hsa:6351:CCL4L2|hsa:5142:PDE4B|hsa:3579:CXCR2|hsa:5733:PT…	http://amigo.geneontology.org/amigo/term/GO:1990266
neutrophil chemotaxis	biological_process	GO:0030593	35	84	2.95	3.29374234172e-05	0.0100269501712	hsa:9353:SLIT2|hsa:3553:IL1B|hsa:728:C5AR1|hsa:5880:RAC2|hsa:1908:EDN3|hsa:6846:XCL2|hsa:57118:CAMK1D|hsa:10451:VAV3|hsa:6279:S100A8|hsa:1909:EDNRA|hsa:54210:TREM1|hsa:3071:NCKAP1L|hsa:6850:SYK|hsa:2207:FCER1G|hsa:719:C3AR1|hsa:3689:ITGB2|hsa:120425:JAML|hsa:3672:ITGA1|hsa:3458:IFNG|hsa:6357:CCL13|hsa:6347:CCL2|hsa:5144:PDE4D|hsa:7409:VAV1|hsa:6351:CCL4L2|hsa:5142:PDE4B|hsa:3579:CXCR2|hsa:23604:D…	http://amigo.geneontology.org/amigo/term/GO:0030593
circulatory system development	biological_process	GO:0072359	217	919	1.67	3.82979593506e-05	0.010992608561	hsa:2321:FLT1|hsa:1281:COL3A1|hsa:83943:IMMP2L|hsa:153090:DAB2IP|hsa:54828:BCAS3|hsa:28996:HIPK2|hsa:728:C5AR1|hsa:7021:TFAP2B|hsa:93649:MYOCD|hsa:196:AC019117.3|hsa:3784:KCNQ1|hsa:54806:AHI1|hsa:4729:NDUFV2|hsa:5579:PRKCB|hsa:140706:CCM2L|hsa:2255:FGF10|hsa:1909:EDNRA|hsa:2776:GNAQ|hsa:4088:SMAD3|hsa:1363:CPE|hsa:4916:NTRK3|hsa:23054:NCOA6|hsa:9734:HDAC9|hsa:5396:PRRX1|hsa:4854:NOTCH3|hsa:8814:C…	http://amigo.geneontology.org/amigo/term/GO:0072359
cardiovascular system development	biological_process	GO:0072358	217	919	1.67	3.82979593506e-05	0.010992608561	hsa:2321:FLT1|hsa:1281:COL3A1|hsa:83943:IMMP2L|hsa:153090:DAB2IP|hsa:54828:BCAS3|hsa:28996:HIPK2|hsa:728:C5AR1|hsa:7021:TFAP2B|hsa:93649:MYOCD|hsa:196:AC019117.3|hsa:3784:KCNQ1|hsa:54806:AHI1|hsa:4729:NDUFV2|hsa:5579:PRKCB|hsa:140706:CCM2L|hsa:2255:FGF10|hsa:1909:EDNRA|hsa:2776:GNAQ|hsa:4088:SMAD3|hsa:1363:CPE|hsa:4916:NTRK3|hsa:23054:NCOA6|hsa:9734:HDAC9|hsa:5396:PRRX1|hsa:4854:NOTCH3|hsa:8814:C…	http://amigo.geneontology.org/amigo/term/GO:0072358
granulocyte migration	biological_process	GO:0097530	41	109	2.66	4.92363726996e-05	0.0137396833372	hsa:9353:SLIT2|hsa:3553:IL1B|hsa:728:C5AR1|hsa:5880:RAC2|hsa:1908:EDN3|hsa:11314:CD300A|hsa:6846:XCL2|hsa:57118:CAMK1D|hsa:10451:VAV3|hsa:6279:S100A8|hsa:1909:EDNRA|hsa:54210:TREM1|hsa:3071:NCKAP1L|hsa:6850:SYK|hsa:2207:FCER1G|hsa:719:C3AR1|hsa:7057:THBS1|hsa:3689:ITGB2|hsa:120425:JAML|hsa:3672:ITGA1|hsa:3458:IFNG|hsa:6357:CCL13|hsa:6347:CCL2|hsa:5144:PDE4D|hsa:1435:CSF1|hsa:7409:VAV1|hsa:6351:CC…	http://amigo.geneontology.org/amigo/term/GO:0097530
regulation of cell-substrate adhesion	biological_process	GO:0010810	57	174	2.32	5.13556686037e-05	0.0139437580214	hsa:5340:PLGLB1|hsa:9723:SEMA3E|hsa:2042:EPHA3|hsa:4088:SMAD3|hsa:998:CDC42|hsa:5581:PRKCE|hsa:54828:BCAS3|hsa:6251:RSU1|hsa:27185:TSNAX-DISC1|hsa:5880:RAC2|hsa:10395:DLC1|hsa:133584:EGFLAM|hsa:10276:NET1|hsa:4763:NF1|hsa:10631:POSTN|hsa:6904:TBCD|hsa:3987:AC013271.1|hsa:5795:PTPRJ|hsa:6422:SFRP1|hsa:57669:EPB41L5|hsa:6093:ROCK1|hsa:1613:DAPK3|hsa:7057:THBS1|hsa:246:ALOX15|hsa:2932:GSK3B|hsa:3987…	http://amigo.geneontology.org/amigo/term/GO:0010810
lymphocyte activation	biological_process	GO:0046649	150	599	1.77	5.67219739631e-05	0.0149954986956	hsa:8993:PGLYRP1|hsa:79576:NKAP|hsa:4683:NBN|hsa:914:CD2|hsa:678:ZFP36L2|hsa:5579:PRKCB|hsa:841:CASP8|hsa:2255:FGF10|hsa:558:AXL|hsa:22806:IKZF3|hsa:199:AIF1|hsa:1948:EFNB2|hsa:3635:INPP5D|hsa:8809:IL18R1|hsa:54440:SASH3|hsa:4853:NOTCH2|hsa:23228:PLCL2|hsa:2736:GLI2|hsa:7462:LAT2|hsa:6850:SYK|hsa:919:CD247|hsa:201294:UNC13D|hsa:10673:TNFSF13B|hsa:4734:NEDD4|hsa:64218:SEMA4A|hsa:5580:PRKCD|hsa:533…	http://amigo.geneontology.org/amigo/term/GO:0046649
regulation of cell activation	biological_process	GO:0050865	121	463	1.85	6.3582663583e-05	0.0161675462292	hsa:8993:PGLYRP1|hsa:79576:NKAP|hsa:5724:PTAFR|hsa:914:CD2|hsa:89780:WNT3A|hsa:2255:FGF10|hsa:23495:TNFRSF13B|hsa:558:AXL|hsa:22806:IKZF3|hsa:199:AIF1|hsa:1948:EFNB2|hsa:3635:INPP5D|hsa:5341:PLEK|hsa:54440:SASH3|hsa:2736:GLI2|hsa:9402:GRAP2|hsa:6850:SYK|hsa:919:CD247|hsa:201294:UNC13D|hsa:10673:TNFSF13B|hsa:2268:FGR|hsa:5580:PRKCD|hsa:5592:PRKG1|hsa:27040:LAT|hsa:79109:MAPKAP1|hsa:7099:AL160272.2…	http://amigo.geneontology.org/amigo/term/GO:0050865
regulation of cell differentiation	biological_process	GO:0045595	327	1484	1.56	6.43740642215e-05	0.0161675462292	hsa:285590:SH3PXD2B|hsa:1281:COL3A1|hsa:10215:OLIG2|hsa:374:AREG|hsa:9638:FEZ1|hsa:1620:BRINP1|hsa:221935:SDK1|hsa:4212:MEIS2|hsa:25791:NGEF|hsa:8993:PGLYRP1|hsa:150094:SIK1|hsa:79576:NKAP|hsa:1869:E2F1|hsa:7476:WNT7A|hsa:54806:AHI1|hsa:3475:IFRD1|hsa:914:CD2|hsa:678:ZFP36L2|hsa:89780:WNT3A|hsa:841:CASP8|hsa:10631:POSTN|hsa:57118:CAMK1D|hsa:2255:FGF10|hsa:28951:TRIB2|hsa:2776:GNAQ|hsa:558:AXL|hsa…	http://amigo.geneontology.org/amigo/term/GO:0045595
regulation of small GTPase mediated signal transduction	biological_process	GO:0051056	80	276	2.05	6.8422410997e-05	0.0165055045319	hsa:1281:COL3A1|hsa:27128:CYTH4|hsa:55843:ARHGAP15|hsa:50650:ARHGEF3|hsa:23108:RAP1GAP2|hsa:10451:VAV3|hsa:9459:ARHGEF6|hsa:148:ADRA1A|hsa:22821:RASA3|hsa:89846:FGD3|hsa:3633:INPP5B|hsa:93663:ARHGAP18|hsa:9938:ARHGAP25|hsa:23092:ARHGAP26|hsa:5880:RAC2|hsa:64283:ARHGEF28|hsa:3265:HRAS|hsa:1000:CDH2|hsa:2889:RAPGEF1|hsa:2909:ARHGAP35|hsa:117289:TAGAP|hsa:10276:NET1|hsa:23550:PSD4|hsa:4763:NF1|hsa:5…	http://amigo.geneontology.org/amigo/term/GO:0051056
transcription regulatory region sequence-specific DNA binding	molecular_function	GO:0000976	161	655	1.74	6.90056928468e-05	0.0165055045319	hsa:7022:TFAP2C|hsa:374928:AC003005.1|hsa:5083:PAX9|hsa:165:AEBP1|hsa:7021:TFAP2B|hsa:4212:MEIS2|hsa:93649:MYOCD|hsa:400720:AC004076.1|hsa:1390:CREM|hsa:100129543:ZNF730|hsa:4005:LMO2|hsa:9603:NFE2L3|hsa:54815:GATAD2A|hsa:2104:ESRRG|hsa:116071:BATF2|hsa:2623:GATA1|hsa:5468:PPARG|hsa:2736:GLI2|hsa:6239:RREB1|hsa:1997:ELF1|hsa:57623:ZFAT|hsa:333929:SNAI3|hsa:3227:HOXC11|hsa:199777:ZNF626|hsa:148268…	http://amigo.geneontology.org/amigo/term/GO:0000976
positive regulation of developmental process	biological_process	GO:0051094	260	1147	1.6	7.51554398438e-05	0.0174624752323	hsa:2321:FLT1|hsa:9369:NRXN3|hsa:10215:OLIG2|hsa:28996:HIPK2|hsa:728:C5AR1|hsa:4976:OPA1|hsa:3400:ID4|hsa:93649:MYOCD|hsa:79576:NKAP|hsa:2042:EPHA3|hsa:7476:WNT7A|hsa:54806:AHI1|hsa:694:BTG1|hsa:5579:PRKCB|hsa:841:CASP8|hsa:57118:CAMK1D|hsa:2255:FGF10|hsa:1909:EDNRA|hsa:558:AXL|hsa:2043:EPHA4|hsa:4057:LTF|hsa:6789:STK4|hsa:4916:NTRK3|hsa:10507:SEMA4D|hsa:8643:PTCH2|hsa:1620:BRINP1|hsa:5583:PRKCH|…	http://amigo.geneontology.org/amigo/term/GO:0051094
granulocyte chemotaxis	biological_process	GO:0071621	38	100	2.69	7.64830689052e-05	0.0174624752323	hsa:9353:SLIT2|hsa:3553:IL1B|hsa:728:C5AR1|hsa:5880:RAC2|hsa:1908:EDN3|hsa:6846:XCL2|hsa:57118:CAMK1D|hsa:10451:VAV3|hsa:6279:S100A8|hsa:1909:EDNRA|hsa:54210:TREM1|hsa:3071:NCKAP1L|hsa:6850:SYK|hsa:2207:FCER1G|hsa:719:C3AR1|hsa:7057:THBS1|hsa:3689:ITGB2|hsa:120425:JAML|hsa:3672:ITGA1|hsa:3458:IFNG|hsa:6357:CCL13|hsa:6347:CCL2|hsa:5144:PDE4D|hsa:1435:CSF1|hsa:7409:VAV1|hsa:6351:CCL4L2|hsa:5142:PDE…	http://amigo.geneontology.org/amigo/term/GO:0071621
positive regulation of cell differentiation	biological_process	GO:0045597	193	814	1.68	8.06622630567e-05	0.0180074021037	hsa:10215:OLIG2|hsa:9638:FEZ1|hsa:3400:ID4|hsa:93649:MYOCD|hsa:79576:NKAP|hsa:2889:RAPGEF1|hsa:54806:AHI1|hsa:694:BTG1|hsa:89780:WNT3A|hsa:841:CASP8|hsa:57118:CAMK1D|hsa:558:AXL|hsa:2043:EPHA4|hsa:4057:LTF|hsa:4481:MSR1|hsa:4916:NTRK3|hsa:10507:SEMA4D|hsa:8643:PTCH2|hsa:1620:BRINP1|hsa:5583:PRKCH|hsa:1948:EFNB2|hsa:29904:EEF2K|hsa:3635:INPP5D|hsa:2623:GATA1|hsa:3791:KDR|hsa:54440:SASH3|hsa:3987:L…	http://amigo.geneontology.org/amigo/term/GO:0045597
regulation of anatomical structure morphogenesis	biological_process	GO:0022603	230	1001	1.62	9.48492144109e-05	0.0207142436516	hsa:2321:FLT1|hsa:126374:WTIP|hsa:114793:FMNL2|hsa:5083:PAX9|hsa:728:C5AR1|hsa:2239:GPC4|hsa:80031:SEMA6D|hsa:9202:ZMYM4|hsa:7476:WNT7A|hsa:54806:AHI1|hsa:3475:IFRD1|hsa:694:BTG1|hsa:5579:PRKCB|hsa:3716:JAK1|hsa:10631:POSTN|hsa:84258:SYT3|hsa:2255:FGF10|hsa:1909:EDNRA|hsa:2043:EPHA4|hsa:10395:DLC1|hsa:221472:FGD2|hsa:10507:SEMA4D|hsa:6284:S100A13|hsa:29904:EEF2K|hsa:28996:HIPK2|hsa:91584:PLXNA4|h…	http://amigo.geneontology.org/amigo/term/GO:0022603
regulation of cell development	biological_process	GO:0060284	193	818	1.67	0.000100730714706	0.0215306544667	hsa:1281:COL3A1|hsa:10215:OLIG2|hsa:9638:FEZ1|hsa:221935:SDK1|hsa:4087:SMAD2|hsa:25791:NGEF|hsa:7476:WNT7A|hsa:3475:IFRD1|hsa:89780:WNT3A|hsa:9839:ZEB2|hsa:10631:POSTN|hsa:57118:CAMK1D|hsa:2043:EPHA4|hsa:4057:LTF|hsa:4916:NTRK3|hsa:10507:SEMA4D|hsa:5396:PRRX1|hsa:5583:PRKCH|hsa:29904:EEF2K|hsa:91584:PLXNA4|hsa:65009:NDRG4|hsa:3987:LIMS3|hsa:6497:SKI|hsa:2736:GLI2|hsa:6239:RREB1|hsa:85458:DIXDC1|h…	http://amigo.geneontology.org/amigo/term/GO:0060284
positive regulation of hydrolase activity	biological_process	GO:0051345	210	903	1.64	0.000104408795362	0.021851890796	hsa:6764:DENND2B|hsa:2321:FLT1|hsa:201176:ARHGAP27|hsa:2069:EREG|hsa:9459:ARHGEF6|hsa:1793:DOCK1|hsa:728:C5AR1|hsa:9104:RGN|hsa:6712:SPTBN2|hsa:25791:NGEF|hsa:5724:PTAFR|hsa:5867:RAB4A|hsa:4916:NTRK3|hsa:4088:SMAD3|hsa:89780:WNT3A|hsa:841:CASP8|hsa:2769:GNA15|hsa:6904:TBCD|hsa:9639:KBTBD11-OT1|hsa:2903:GRIN2A|hsa:64407:RGS18|hsa:221472:FGD2|hsa:1124:AC004593.2|hsa:10507:SEMA4D|hsa:9912:ARHGAP44|h…	http://amigo.geneontology.org/amigo/term/GO:0051345
immune system process	biological_process	GO:0002376	503	2414	1.47	0.000110935906792	0.0226196696995	hsa:2321:FLT1|hsa:28996:HIPK2|hsa:728:C5AR1|hsa:6712:SPTBN2|hsa:5273:SERPINB10|hsa:11027:LILRA2|hsa:5724:PTAFR|hsa:5867:RAB4A|hsa:3557:IL1RN|hsa:11043:MID2|hsa:9056:SLC7A7|hsa:10507:SEMA4D|hsa:5583:PRKCH|hsa:11213:IRAK3|hsa:3635:INPP5D|hsa:837:CASP4|hsa:3791:KDR|hsa:2678:AP000356.5|hsa:2212:FCGR2A|hsa:775:CACNA1C|hsa:79908:BTNL8|hsa:1997:ELF1|hsa:57623:ZFAT|hsa:201294:UNC13D|hsa:2268:FGR|hsa:1041…	http://amigo.geneontology.org/amigo/term/GO:0002376
positive regulation of cell adhesion	biological_process	GO:0045785	101	377	1.89	0.000112580478298	0.0226196696995	hsa:79576:NKAP|hsa:5724:PTAFR|hsa:4088:SMAD3|hsa:89780:WNT3A|hsa:199:AIF1|hsa:246:ALOX15|hsa:1948:EFNB2|hsa:3791:KDR|hsa:151887:CCDC80|hsa:3280:HES1|hsa:2736:GLI2|hsa:6239:RREB1|hsa:9402:GRAP2|hsa:6850:SYK|hsa:3084:NRG1|hsa:919:CD247|hsa:201294:UNC13D|hsa:22920:KIFAP3|hsa:6347:CCL2|hsa:10085:EDIL3|hsa:6809:STX3|hsa:79109:MAPKAP1|hsa:25890:ABI3BP|hsa:126259:TMIGD2|hsa:55083:KIF26B|hsa:2294:FOXF1|h…	http://amigo.geneontology.org/amigo/term/GO:0045785
DNA binding	molecular_function	GO:0003677	505	2429	1.47	0.000127556480088	0.0246847017735	hsa:80816:ASXL3|hsa:93649:MYOCD|hsa:81931:ZNF66|hsa:400720:AC004076.1|hsa:1390:CREM|hsa:10781:ZNF266|hsa:8187:ZNF239|hsa:145258:GSC|hsa:284371:ZNF841|hsa:57209:ZNF248|hsa:1997:ELF1|hsa:57623:ZFAT|hsa:162989:DEDD2|hsa:7561:ZNF14|hsa:4088:SMAD3|hsa:152485:ZNF827|hsa:10793:ZNF273|hsa:9658:ZNF516|hsa:4297:AP001267.5|hsa:4778:NFE2|hsa:27300:ZNF544|hsa:7291:TWIST1|hsa:147923:ZNF420|hsa:4335:MNT|hsa:548…	http://amigo.geneontology.org/amigo/term/GO:0003677
myeloid leukocyte migration	biological_process	GO:0097529	51	156	2.31	0.000127772694826	0.0246847017735	hsa:2321:FLT1|hsa:23604:DAPK2|hsa:3553:IL1B|hsa:728:C5AR1|hsa:26228:STAP1|hsa:4286:MITF|hsa:5880:RAC2|hsa:1908:EDN3|hsa:11314:CD300A|hsa:6387:CXCL12|hsa:3570:IL6R|hsa:6846:XCL2|hsa:57118:CAMK1D|hsa:10451:VAV3|hsa:6279:S100A8|hsa:1909:EDNRA|hsa:54210:TREM1|hsa:3071:NCKAP1L|hsa:6850:SYK|hsa:2207:FCER1G|hsa:719:C3AR1|hsa:7057:THBS1|hsa:3689:ITGB2|hsa:199:AIF1|hsa:120425:JAML|hsa:3672:ITGA1|hsa:3458:…	http://amigo.geneontology.org/amigo/term/GO:0097529
leukocyte migration	biological_process	GO:0050900	96	356	1.91	0.000134132067835	0.025424353839	hsa:2321:FLT1|hsa:9353:SLIT2|hsa:728:C5AR1|hsa:5724:PTAFR|hsa:914:CD2|hsa:4318:MMP9|hsa:57118:CAMK1D|hsa:2867:FFAR2|hsa:1909:EDNRA|hsa:9056:SLC7A7|hsa:9046:DOK2|hsa:199:AIF1|hsa:3635:INPP5D|hsa:5144:PDE4D|hsa:5627:PROS1|hsa:6850:SYK|hsa:6280:S100A9|hsa:8832:CD84|hsa:998:CDC42|hsa:3553:IL1B|hsa:50848:F11R|hsa:6793:STK10|hsa:1908:EDN3|hsa:11314:CD300A|hsa:3570:IL6R|hsa:6846:XCL2|hsa:6279:S100A8|hsa…	http://amigo.geneontology.org/amigo/term/GO:0050900
regulation of cell-cell adhesion	biological_process	GO:0022407	100	375	1.88	0.000139505155162	0.0259531257177	hsa:4072:EPCAM|hsa:79576:NKAP|hsa:5724:PTAFR|hsa:914:CD2|hsa:89780:WNT3A|hsa:199:AIF1|hsa:246:ALOX15|hsa:1948:EFNB2|hsa:54440:SASH3|hsa:2736:GLI2|hsa:9402:GRAP2|hsa:6850:SYK|hsa:919:CD247|hsa:1952:CELSR2|hsa:5580:PRKCD|hsa:5592:PRKG1|hsa:27040:LAT|hsa:79109:MAPKAP1|hsa:126259:TMIGD2|hsa:55083:KIF26B|hsa:3559:IL2RA|hsa:998:CDC42|hsa:3553:IL1B|hsa:3142:HLX|hsa:3718:JAK3|hsa:11314:CD300A|hsa:1051:CE…	http://amigo.geneontology.org/amigo/term/GO:0022407
cell chemotaxis	biological_process	GO:0060326	68	231	2.08	0.000156687732073	0.0286197264801	hsa:9037:SEMA5A|hsa:2321:FLT1|hsa:7409:VAV1|hsa:23604:DAPK2|hsa:5365:PLXNB3|hsa:728:C5AR1|hsa:26228:STAP1|hsa:5880:RAC2|hsa:1908:EDN3|hsa:9732:DOCK4|hsa:6387:CXCL12|hsa:3570:IL6R|hsa:6846:XCL2|hsa:57118:CAMK1D|hsa:10451:VAV3|hsa:2867:FFAR2|hsa:1909:EDNRA|hsa:54210:TREM1|hsa:3071:NCKAP1L|hsa:6850:SYK|hsa:2207:FCER1G|hsa:719:C3AR1|hsa:5800:PTPRO|hsa:3553:IL1B|hsa:7057:THBS1|hsa:3689:ITGB2|hsa:199:A…	http://amigo.geneontology.org/amigo/term/GO:0060326
immune response-activating cell surface receptor signaling pathway	biological_process	GO:0002429	82	295	1.96	0.000176378341534	0.0316410146259	hsa:8454:CUL1|hsa:5581:PRKCE|hsa:64170:CARD9|hsa:4208:MEF2C|hsa:9473:THEMIS2|hsa:8398:PLA2G6|hsa:1793:DOCK1|hsa:728:C5AR1|hsa:3265:HRAS|hsa:26228:STAP1|hsa:150372:NFAM1|hsa:9402:GRAP2|hsa:26191:PTPN22|hsa:27040:LAT|hsa:7006:TEC|hsa:163486:DENND1B|hsa:11314:CD300A|hsa:5579:PRKCB|hsa:5583:AL355916.3|hsa:10451:VAV3|hsa:2867:FFAR2|hsa:7456:WIPF1|hsa:83416:FCRL5|hsa:5795:PTPRJ|hsa:5595:MAPK3|hsa:2207:…	http://amigo.geneontology.org/amigo/term/GO:0002429
regulation of cell morphogenesis	biological_process	GO:0022604	132	530	1.76	0.000181255610399	0.0319455063522	hsa:114793:FMNL2|hsa:25791:NGEF|hsa:9202:ZMYM4|hsa:7476:WNT7A|hsa:3475:IFRD1|hsa:89780:WNT3A|hsa:9839:ZEB2|hsa:10631:POSTN|hsa:2043:EPHA4|hsa:4916:NTRK3|hsa:10507:SEMA4D|hsa:6284:S100A13|hsa:29904:EEF2K|hsa:91584:PLXNA4|hsa:3791:KDR|hsa:6239:RREB1|hsa:57194:ATP10A|hsa:3084:NRG1|hsa:4653:MYOC|hsa:201294:UNC13D|hsa:2268:FGR|hsa:4734:NEDD4|hsa:64218:SEMA4A|hsa:3815:KIT|hsa:9693:RAPGEF2|hsa:30011:SH3…	http://amigo.geneontology.org/amigo/term/GO:0022604
regulation of multicellular organismal development	biological_process	GO:2000026	357	1666	1.51	0.000187905036222	0.0325464481705	hsa:2321:FLT1|hsa:28996:HIPK2|hsa:728:C5AR1|hsa:221935:SDK1|hsa:93649:MYOCD|hsa:10507:SEMA4D|hsa:4854:NOTCH3|hsa:3635:INPP5D|hsa:3791:KDR|hsa:6497:SKI|hsa:85458:DIXDC1|hsa:10221:TRIB1|hsa:3400:ID4|hsa:3084:NRG1|hsa:1950:EGF|hsa:2252:BX664615.2|hsa:57554:LRRC7|hsa:7291:TWIST1|hsa:22902:RUFY3|hsa:3559:IL2RA|hsa:440275:EIF2AK4|hsa:4155:MBP|hsa:1051:CEBPB|hsa:3815:KIT|hsa:4208:MEF2C|hsa:137970:UNC5D|…	http://amigo.geneontology.org/amigo/term/GO:2000026
RNA polymerase II regulatory region DNA binding	molecular_function	GO:0001012	142	580	1.73	0.000202297977425	0.0344455166306	hsa:7022:TFAP2C|hsa:374928:AC003005.1|hsa:5083:PAX9|hsa:165:AEBP1|hsa:7021:TFAP2B|hsa:4212:MEIS2|hsa:400720:AC004076.1|hsa:100129543:ZNF730|hsa:4005:LMO2|hsa:9603:NFE2L3|hsa:2104:ESRRG|hsa:116071:BATF2|hsa:2623:GATA1|hsa:5015:OTX2|hsa:2736:GLI2|hsa:6239:RREB1|hsa:1997:ELF1|hsa:57623:ZFAT|hsa:64764:CREB3L2|hsa:333929:SNAI3|hsa:3227:HOXC11|hsa:199777:ZNF626|hsa:148268:ZNF570|hsa:10793:ZNF273|hsa:32…	http://amigo.geneontology.org/amigo/term/GO:0001012
positive regulation of locomotion	biological_process	GO:0040017	107	413	1.83	0.000209788858335	0.0351256478472	hsa:2321:FLT1|hsa:9353:SLIT2|hsa:54828:BCAS3|hsa:728:C5AR1|hsa:6809:STX3|hsa:3480:IGF1R|hsa:5724:PTAFR|hsa:4088:SMAD3|hsa:4318:MMP9|hsa:10631:POSTN|hsa:57118:CAMK1D|hsa:2255:FGF10|hsa:1909:EDNRA|hsa:4916:NTRK3|hsa:10507:SEMA4D|hsa:9734:HDAC9|hsa:199:AIF1|hsa:3791:KDR|hsa:8613:AC119674.2|hsa:6239:RREB1|hsa:4653:MYOC|hsa:4908:NTF3|hsa:2268:FGR|hsa:64218:SEMA4A|hsa:9693:RAPGEF2|hsa:2252:BX664615.2|h…	http://amigo.geneontology.org/amigo/term/GO:0040017
sequence-specific double-stranded DNA binding	molecular_function	GO:1990837	163	685	1.68	0.000233097689634	0.0383885145912	hsa:7022:TFAP2C|hsa:374928:AC003005.1|hsa:5083:PAX9|hsa:165:AEBP1|hsa:7021:TFAP2B|hsa:4212:MEIS2|hsa:93649:MYOCD|hsa:400720:AC004076.1|hsa:1390:CREM|hsa:100129543:ZNF730|hsa:4005:LMO2|hsa:9603:NFE2L3|hsa:54815:GATAD2A|hsa:2104:ESRRG|hsa:116071:BATF2|hsa:2623:GATA1|hsa:5468:PPARG|hsa:2736:GLI2|hsa:6239:RREB1|hsa:1997:ELF1|hsa:57623:ZFAT|hsa:333929:SNAI3|hsa:3227:HOXC11|hsa:199777:ZNF626|hsa:148268…	http://amigo.geneontology.org/amigo/term/GO:1990837
guanyl-nucleotide exchange factor activity	molecular_function	GO:0005085	83	303	1.94	0.000239165650333	0.0387525503749	hsa:6764:DENND2B|hsa:6305:SBF1|hsa:126432:RINL|hsa:50650:ARHGEF3|hsa:3559:IL2RA|hsa:10451:VAV3|hsa:9459:ARHGEF6|hsa:1793:DOCK1|hsa:4684:NCAM1|hsa:89846:FGD3|hsa:6712:SPTBN2|hsa:25791:NGEF|hsa:22898:DENND3|hsa:266747:RGL4|hsa:9732:DOCK4|hsa:53358:SHC3|hsa:117289:TAGAP|hsa:10276:NET1|hsa:3563:IL3RA|hsa:50649:ARHGEF4|hsa:79890:RIN3|hsa:23550:PSD4|hsa:51735:AC008695.1|hsa:9639:KBTBD11-OT1|hsa:11214:A…	http://amigo.geneontology.org/amigo/term/GO:0005085
RNA polymerase II core promoter proximal region sequence-specific DNA binding	molecular_function	GO:0000978	92	345	1.88	0.000248956694673	0.0396987135664	hsa:4212:MEIS2|hsa:2649:NR6A1|hsa:9603:NFE2L3|hsa:116071:BATF2|hsa:2623:GATA1|hsa:2736:GLI2|hsa:1997:ELF1|hsa:333929:SNAI3|hsa:3227:HOXC11|hsa:199777:ZNF626|hsa:10793:ZNF273|hsa:3297:HSF1|hsa:100129842:ZNF737|hsa:2313:FLI1|hsa:163223:ZNF676|hsa:51621:KLF13|hsa:440515:ZNF506|hsa:4782:NFIC|hsa:155061:ZNF746|hsa:90827:ZNF479|hsa:26257:NKX2-8|hsa:7764:ZNF217|hsa:80264:ZNF738|hsa:1051:CEBPB|hsa:3516:R…	http://amigo.geneontology.org/amigo/term/GO:0000978
regulation of leukocyte activation	biological_process	GO:0002694	110	430	1.81	0.000257980157606	0.0400456337381	hsa:8993:PGLYRP1|hsa:79576:NKAP|hsa:5724:PTAFR|hsa:914:CD2|hsa:89780:WNT3A|hsa:2255:FGF10|hsa:558:AXL|hsa:22806:IKZF3|hsa:199:AIF1|hsa:1948:EFNB2|hsa:3635:INPP5D|hsa:54440:SASH3|hsa:2736:GLI2|hsa:9402:GRAP2|hsa:6850:SYK|hsa:919:CD247|hsa:201294:UNC13D|hsa:10673:TNFSF13B|hsa:2268:FGR|hsa:27040:LAT|hsa:79109:MAPKAP1|hsa:7099:AL160272.2|hsa:126259:TMIGD2|hsa:2294:FOXF1|hsa:8832:CD84|hsa:3559:IL2RA|h…	http://amigo.geneontology.org/amigo/term/GO:0002694
positive regulation of cell motility	biological_process	GO:2000147	104	402	1.83	0.000265332648719	0.0400456337381	hsa:2321:FLT1|hsa:54828:BCAS3|hsa:728:C5AR1|hsa:3480:IGF1R|hsa:5724:PTAFR|hsa:4088:SMAD3|hsa:4318:MMP9|hsa:10631:POSTN|hsa:57118:CAMK1D|hsa:2255:FGF10|hsa:1909:EDNRA|hsa:4916:NTRK3|hsa:10507:SEMA4D|hsa:9734:HDAC9|hsa:199:AIF1|hsa:3791:KDR|hsa:8613:AC119674.2|hsa:6239:RREB1|hsa:4653:MYOC|hsa:4908:NTF3|hsa:2268:FGR|hsa:64218:SEMA4A|hsa:9693:RAPGEF2|hsa:2252:BX664615.2|hsa:183:AGT|hsa:1956:EGFR|hsa:…	http://amigo.geneontology.org/amigo/term/GO:2000147
developmental growth	biological_process	GO:0048589	138	565	1.73	0.000266796947859	0.0400456337381	hsa:389125:STIMATE-MUSTN1|hsa:374:AREG|hsa:85407:NKD1|hsa:4815:NINJ2|hsa:6712:SPTBN2|hsa:93649:MYOCD|hsa:7476:WNT7A|hsa:4683:NBN|hsa:4088:SMAD3|hsa:89780:WNT3A|hsa:9839:ZEB2|hsa:10631:POSTN|hsa:2255:FGF10|hsa:3488:IGFBP5|hsa:4916:NTRK3|hsa:10507:SEMA4D|hsa:4146:MATN1|hsa:137964:GPAT4|hsa:5144:PDE4D|hsa:50515:CHST11|hsa:54440:SASH3|hsa:4853:NOTCH2|hsa:2736:GLI2|hsa:51738:GHRL|hsa:3084:NRG1|hsa:226…	http://amigo.geneontology.org/amigo/term/GO:0048589
adherens junction organization	biological_process	GO:0034332	40	116	2.44	0.000267077190967	0.0400456337381	hsa:2042:EPHA3|hsa:4088:SMAD3|hsa:998:CDC42|hsa:1000:CDH2|hsa:54828:BCAS3|hsa:5962:RDX|hsa:10395:DLC1|hsa:80139:ZNF703|hsa:10580:SORBS1|hsa:3987:AC013271.1|hsa:6904:TBCD|hsa:51057:WDPCP|hsa:5795:PTPRJ|hsa:6422:SFRP1|hsa:57669:EPB41L5|hsa:6093:ROCK1|hsa:1613:DAPK3|hsa:5818:NECTIN1|hsa:7057:THBS1|hsa:3987:LIMS3|hsa:3987:LIMS1|hsa:6548:SLC9A1|hsa:3791:KDR|hsa:1445:CSK|hsa:5747:PTK2|hsa:23705:CADM1|h…	http://amigo.geneontology.org/amigo/term/GO:0034332
regulation of transcription, DNA-templated	biological_process	GO:0006355	699	3490	1.42	0.000276536639165	0.0408542217213	hsa:54828:BCAS3|hsa:28996:HIPK2|hsa:3400:ID4|hsa:80816:ASXL3|hsa:93649:MYOCD|hsa:7091:TLE4|hsa:81931:ZNF66|hsa:5724:PTAFR|hsa:400720:AC004076.1|hsa:8433:UTF1|hsa:1390:CREM|hsa:51322:WAC|hsa:10781:ZNF266|hsa:10507:SEMA4D|hsa:8187:ZNF239|hsa:8312:AXIN1|hsa:145258:GSC|hsa:4854:NOTCH3|hsa:284371:ZNF841|hsa:6497:SKI|hsa:8573:CASK|hsa:8613:AC119674.2|hsa:57209:ZNF248|hsa:10221:TRIB1|hsa:57623:ZFAT|hsa:…	http://amigo.geneontology.org/amigo/term/GO:0006355
myeloid leukocyte activation	biological_process	GO:0002274	49	154	2.25	0.000286579912418	0.0414374281179	hsa:8832:CD84|hsa:55509:BATF3|hsa:136:ADORA2B|hsa:26228:STAP1|hsa:7057:THBS1|hsa:5880:RAC2|hsa:5724:PTAFR|hsa:11314:CD300A|hsa:914:CD2|hsa:9846:GAB2|hsa:3516:RBPJ|hsa:51744:CD244|hsa:9173:IL1RL1|hsa:3815:KIT|hsa:7305:TYROBP|hsa:2207:FCER1G|hsa:90865:IL33|hsa:6688:SPI1|hsa:1269:CNR2|hsa:116071:BATF2|hsa:199:AIF1|hsa:6284:S100A13|hsa:29:ABR|hsa:7096:TLR1|hsa:5581:PRKCE|hsa:2294:FOXF1|hsa:10814:CPLX…	http://amigo.geneontology.org/amigo/term/GO:0002274
RNA polymerase II regulatory region sequence-specific DNA binding	molecular_function	GO:0000977	140	576	1.72	0.000288733821247	0.0414374281179	hsa:7022:TFAP2C|hsa:374928:AC003005.1|hsa:5083:PAX9|hsa:165:AEBP1|hsa:7021:TFAP2B|hsa:4212:MEIS2|hsa:400720:AC004076.1|hsa:100129543:ZNF730|hsa:4005:LMO2|hsa:9603:NFE2L3|hsa:2104:ESRRG|hsa:116071:BATF2|hsa:2623:GATA1|hsa:5015:OTX2|hsa:2736:GLI2|hsa:6239:RREB1|hsa:1997:ELF1|hsa:57623:ZFAT|hsa:333929:SNAI3|hsa:3227:HOXC11|hsa:199777:ZNF626|hsa:148268:ZNF570|hsa:10793:ZNF273|hsa:3297:HSF1|hsa:100129…	http://amigo.geneontology.org/amigo/term/GO:0000977
generation of neurons	biological_process	GO:0048699	286	1311	1.54	0.000296847736863	0.0420018642891	hsa:1281:COL3A1|hsa:10215:OLIG2|hsa:9890:PLPPR4|hsa:374:AREG|hsa:28996:HIPK2|hsa:85407:NKD1|hsa:221935:SDK1|hsa:25791:NGEF|hsa:80031:SEMA6D|hsa:6809:STX3|hsa:7476:WNT7A|hsa:54806:AHI1|hsa:3475:IFRD1|hsa:89780:WNT3A|hsa:5594:MAPK1|hsa:10631:POSTN|hsa:9211:LGI1|hsa:221955:DAGLB|hsa:558:AXL|hsa:2043:EPHA4|hsa:4916:NTRK3|hsa:10507:SEMA4D|hsa:323:APBB2|hsa:5354:PLP1|hsa:5396:PRRX1|hsa:8312:AXIN1|hsa:1…	http://amigo.geneontology.org/amigo/term/GO:0048699
positive regulation of cellular component movement	biological_process	GO:0051272	106	414	1.81	0.000319845891723	0.0446273865034	hsa:2321:FLT1|hsa:54828:BCAS3|hsa:728:C5AR1|hsa:3480:IGF1R|hsa:5724:PTAFR|hsa:4088:SMAD3|hsa:4318:MMP9|hsa:10631:POSTN|hsa:57118:CAMK1D|hsa:2255:FGF10|hsa:1909:EDNRA|hsa:4916:NTRK3|hsa:10507:SEMA4D|hsa:9734:HDAC9|hsa:199:AIF1|hsa:3791:KDR|hsa:8613:AC119674.2|hsa:6239:RREB1|hsa:4653:MYOC|hsa:4908:NTF3|hsa:2268:FGR|hsa:64218:SEMA4A|hsa:9693:RAPGEF2|hsa:2252:BX664615.2|hsa:183:AGT|hsa:1956:EGFR|hsa:…	http://amigo.geneontology.org/amigo/term/GO:0051272
cell-substrate adhesion	biological_process	GO:0031589	82	302	1.92	0.000325947280605	0.0448557038488	hsa:1281:COL3A1|hsa:5340:PLGLB1|hsa:9723:SEMA3E|hsa:2042:EPHA3|hsa:4088:SMAD3|hsa:998:CDC42|hsa:1490:CCN2|hsa:57348:TTYH1|hsa:6251:RSU1|hsa:1435:CSF1|hsa:27185:TSNAX-DISC1|hsa:5880:RAC2|hsa:2047:EPHB1|hsa:10395:DLC1|hsa:133584:EGFLAM|hsa:10580:SORBS1|hsa:4763:NF1|hsa:10631:POSTN|hsa:6904:TBCD|hsa:3672:ITGA1|hsa:3987:AC013271.1|hsa:558:AXL|hsa:6422:SFRP1|hsa:57669:EPB41L5|hsa:6093:ROCK1|hsa:1613:D…	http://amigo.geneontology.org/amigo/term/GO:0031589
cell junction organization	biological_process	GO:0034330	69	243	2.01	0.000331469235543	0.0449991883819	hsa:2042:EPHA3|hsa:4088:SMAD3|hsa:998:CDC42|hsa:1000:CDH2|hsa:54828:BCAS3|hsa:57502:NLGN4X|hsa:23114:NFASC|hsa:1007:CDH9|hsa:10052:GJC1|hsa:10395:DLC1|hsa:2889:RAPGEF1|hsa:80139:ZNF703|hsa:10580:SORBS1|hsa:3987:AC013271.1|hsa:7145:TNS1|hsa:5583:AL355916.3|hsa:6904:TBCD|hsa:667:DST|hsa:51057:WDPCP|hsa:5795:PTPRJ|hsa:5586:PKN2|hsa:57669:EPB41L5|hsa:6093:ROCK1|hsa:23603:CORO1C|hsa:1613:DAPK3|hsa:836…	http://amigo.geneontology.org/amigo/term/GO:0034330
immune response-regulating cell surface receptor signaling pathway	biological_process	GO:0002768	87	326	1.89	0.000350881926568	0.0465251477149	hsa:64170:CARD9|hsa:9473:THEMIS2|hsa:1793:DOCK1|hsa:728:C5AR1|hsa:5579:PRKCB|hsa:2867:FFAR2|hsa:83416:FCRL5|hsa:5583:PRKCH|hsa:3635:INPP5D|hsa:5144:PDE4D|hsa:8398:PLA2G6|hsa:9402:GRAP2|hsa:6850:SYK|hsa:1997:ELF1|hsa:919:CD247|hsa:2268:FGR|hsa:2209:FCGR1A|hsa:50856:CLEC4A|hsa:2533:FYB1|hsa:5580:PRKCD|hsa:5687:PSMA6|hsa:5336:PLCG2|hsa:27040:LAT|hsa:9844:ELMO1|hsa:998:CDC42|hsa:7454:WAS|hsa:7006:TEC…	http://amigo.geneontology.org/amigo/term/GO:0002768
regulation of immune system process	biological_process	GO:0002682	297	1372	1.53	0.000351972051198	0.0465251477149	hsa:2213:FCGR2B|hsa:64170:CARD9|hsa:153090:DAB2IP|hsa:9473:THEMIS2|hsa:1793:DOCK1|hsa:728:C5AR1|hsa:5273:SERPINB10|hsa:9402:GRAP2|hsa:8993:PGLYRP1|hsa:79576:NKAP|hsa:5724:PTAFR|hsa:914:CD2|hsa:4088:SMAD3|hsa:5579:PRKCB|hsa:841:CASP8|hsa:57118:CAMK1D|hsa:2255:FGF10|hsa:2867:FFAR2|hsa:1909:EDNRA|hsa:83416:FCRL5|hsa:558:AXL|hsa:4057:LTF|hsa:3106:HLA-B|hsa:22806:IKZF3|hsa:9846:GAB2|hsa:340273:ABCB5|h…	http://amigo.geneontology.org/amigo/term/GO:0002682
core promoter proximal region sequence-specific DNA binding	molecular_function	GO:0000987	95	364	1.84	0.000368992557899	0.048141548528	hsa:4212:MEIS2|hsa:2649:NR6A1|hsa:9603:NFE2L3|hsa:116071:BATF2|hsa:2623:GATA1|hsa:2736:GLI2|hsa:1997:ELF1|hsa:333929:SNAI3|hsa:3227:HOXC11|hsa:199777:ZNF626|hsa:10793:ZNF273|hsa:3297:HSF1|hsa:100129842:ZNF737|hsa:2313:FLI1|hsa:163223:ZNF676|hsa:51621:KLF13|hsa:440515:ZNF506|hsa:4782:NFIC|hsa:155061:ZNF746|hsa:90827:ZNF479|hsa:26257:NKX2-8|hsa:7764:ZNF217|hsa:80264:ZNF738|hsa:1051:CEBPB|hsa:3516:R…	http://amigo.geneontology.org/amigo/term/GO:0000987
actin filament-based process	biological_process	GO:0030029	148	620	1.69	0.000386093291981	0.0497268360416	hsa:7114:TMSB4X|hsa:114793:FMNL2|hsa:56776:FMN2|hsa:6712:SPTBN2|hsa:830:CAPZA2|hsa:2195:FAT1|hsa:2255:FGF10|hsa:9639:KBTBD11-OT1|hsa:3753:KCNE1|hsa:4916:NTRK3|hsa:29127:RACGAP1|hsa:199:AIF1|hsa:54828:BCAS3|hsa:246:ALOX15|hsa:5144:PDE4D|hsa:5341:PLEK|hsa:3717:JAK2|hsa:1264:CNN1|hsa:775:CACNA1C|hsa:85458:DIXDC1|hsa:51738:GHRL|hsa:4908:NTF3|hsa:781:CACNA2D1|hsa:3757:KCNH2|hsa:1674:DES|hsa:5580:PRKCD…	http://amigo.geneontology.org/amigo/term/GO:0030029
plasma membrane part	cellular_component	GO:0044459	514	2516	1.44	0.000409083466314	0.0517158632477	hsa:2321:FLT1|hsa:257177:CFAP126|hsa:57419:SLC24A3|hsa:728:C5AR1|hsa:6712:SPTBN2|hsa:4995:OR3A2|hsa:5724:PTAFR|hsa:6574:SLC20A1|hsa:4025:LPO|hsa:9056:SLC7A7|hsa:1363:CPE|hsa:10507:SEMA4D|hsa:9912:ARHGAP44|hsa:8312:AXIN1|hsa:108:ADCY2|hsa:4543:MTNR1A|hsa:140803:TRPM6|hsa:3791:KDR|hsa:2678:AP000356.5|hsa:8573:CASK|hsa:8613:AC119674.2|hsa:775:CACNA1C|hsa:116534:MRGPRE|hsa:59283:CACNG8|hsa:3084:NRG1|…	http://amigo.geneontology.org/amigo/term/GO:0044459
regulation of potassium ion transmembrane transport	biological_process	GO:1901379	25	60	2.95	0.000411832476589	0.0517158632477	hsa:2273:FHL1|hsa:9472:AKAP6|hsa:1908:EDN3|hsa:51719:CAB39|hsa:845:CASQ2|hsa:11060:WWP2|hsa:3753:KCNE1|hsa:10008:KCNE3|hsa:3784:KCNQ1|hsa:4986:OPRK1|hsa:5621:PRNP|hsa:57628:DPP10|hsa:287:ANK2|hsa:3753:KCNE1B|hsa:3759:KCNJ2|hsa:5733:PTGER3|hsa:4734:NEDD4|hsa:3747:KCNC2|hsa:9722:NOS1AP|hsa:3757:KCNH2|hsa:30820:KCNIP1|hsa:1804:DPP6|hsa:776:CACNA1D|hsa:7881:KCNAB1|hsa:8514:KCNAB2	http://amigo.geneontology.org/amigo/term/GO:1901379
cell morphogenesis involved in differentiation	biological_process	GO:0000904	168	721	1.65	0.000433576293185	0.0528470861987	hsa:729920:CRPPA|hsa:9890:PLPPR4|hsa:9638:FEZ1|hsa:6712:SPTBN2|hsa:4087:SMAD2|hsa:25791:NGEF|hsa:59277:NTN4|hsa:7476:WNT7A|hsa:3475:IFRD1|hsa:65082:AC048338.1|hsa:89780:WNT3A|hsa:9839:ZEB2|hsa:10631:POSTN|hsa:9211:LGI1|hsa:140883:ZNF280B|hsa:2043:EPHA4|hsa:4916:NTRK3|hsa:10507:SEMA4D|hsa:323:APBB2|hsa:4146:MATN1|hsa:145258:GSC|hsa:1948:EFNB2|hsa:29904:EEF2K|hsa:91584:PLXNA4|hsa:2623:GATA1|hsa:328…	http://amigo.geneontology.org/amigo/term/GO:0000904
regulation of nucleic acid-templated transcription	biological_process	GO:1903506	699	3509	1.41	0.000437233246534	0.0528470861987	hsa:54828:BCAS3|hsa:28996:HIPK2|hsa:3400:ID4|hsa:80816:ASXL3|hsa:93649:MYOCD|hsa:7091:TLE4|hsa:81931:ZNF66|hsa:5724:PTAFR|hsa:400720:AC004076.1|hsa:8433:UTF1|hsa:1390:CREM|hsa:51322:WAC|hsa:10781:ZNF266|hsa:10507:SEMA4D|hsa:8187:ZNF239|hsa:8312:AXIN1|hsa:145258:GSC|hsa:4854:NOTCH3|hsa:284371:ZNF841|hsa:6497:SKI|hsa:8573:CASK|hsa:8613:AC119674.2|hsa:57209:ZNF248|hsa:10221:TRIB1|hsa:57623:ZFAT|hsa:…	http://amigo.geneontology.org/amigo/term/GO:1903506
Ras guanyl-nucleotide exchange factor activity	molecular_function	GO:0005088	65	228	2.02	0.000441178238245	0.0528470861987	hsa:6764:DENND2B|hsa:6305:SBF1|hsa:3559:IL2RA|hsa:10451:VAV3|hsa:9459:ARHGEF6|hsa:1793:DOCK1|hsa:89846:FGD3|hsa:6712:SPTBN2|hsa:25791:NGEF|hsa:22898:DENND3|hsa:64283:ARHGEF28|hsa:53358:SHC3|hsa:23101:MCF2L2|hsa:10276:NET1|hsa:3563:IL3RA|hsa:79890:RIN3|hsa:2255:FGF10|hsa:9639:KBTBD11-OT1|hsa:11214:AKAP13|hsa:3815:KIT|hsa:221472:FGD2|hsa:9771:RAPGEF5|hsa:2069:EREG|hsa:4684:NCAM1|hsa:3716:JAK1|hsa:1…	http://amigo.geneontology.org/amigo/term/GO:0005088
positive regulation of cell migration	biological_process	GO:0030335	100	390	1.81	0.0004418828629	0.0528470861987	hsa:2321:FLT1|hsa:54828:BCAS3|hsa:728:C5AR1|hsa:3480:IGF1R|hsa:5724:PTAFR|hsa:4088:SMAD3|hsa:4318:MMP9|hsa:10631:POSTN|hsa:57118:CAMK1D|hsa:2255:FGF10|hsa:1909:EDNRA|hsa:4916:NTRK3|hsa:10507:SEMA4D|hsa:9734:HDAC9|hsa:199:AIF1|hsa:3791:KDR|hsa:8613:AC119674.2|hsa:6239:RREB1|hsa:4653:MYOC|hsa:4908:NTF3|hsa:2268:FGR|hsa:64218:SEMA4A|hsa:9693:RAPGEF2|hsa:2252:BX664615.2|hsa:183:AGT|hsa:1956:EGFR|hsa:…	http://amigo.geneontology.org/amigo/term/GO:0030335
Ras protein signal transduction	biological_process	GO:0007265	82	306	1.89	0.000456016446801	0.0528905418531	hsa:1281:COL3A1|hsa:27128:CYTH4|hsa:408:ARRB1|hsa:10276:NET1|hsa:9639:KBTBD11-OT1|hsa:9459:ARHGEF6|hsa:148:ADRA1A|hsa:22821:RASA3|hsa:89846:FGD3|hsa:5962:RDX|hsa:25791:NGEF|hsa:57531:HACE1|hsa:64283:ARHGEF28|hsa:3265:HRAS|hsa:1000:CDH2|hsa:53358:SHC3|hsa:2909:ARHGAP35|hsa:199:AIF1|hsa:23550:PSD4|hsa:4763:NF1|hsa:8452:CUL3|hsa:2255:FGF10|hsa:10451:VAV3|hsa:51735:AC008695.1|hsa:1909:EDNRA|hsa:11214…	http://amigo.geneontology.org/amigo/term/GO:0007265
regulation of RNA biosynthetic process	biological_process	GO:2001141	702	3527	1.41	0.000456664706449	0.0528905418531	hsa:54828:BCAS3|hsa:28996:HIPK2|hsa:3400:ID4|hsa:80816:ASXL3|hsa:93649:MYOCD|hsa:7091:TLE4|hsa:81931:ZNF66|hsa:5724:PTAFR|hsa:400720:AC004076.1|hsa:8433:UTF1|hsa:1390:CREM|hsa:51322:WAC|hsa:10781:ZNF266|hsa:10507:SEMA4D|hsa:8187:ZNF239|hsa:8312:AXIN1|hsa:145258:GSC|hsa:4854:NOTCH3|hsa:284371:ZNF841|hsa:6497:SKI|hsa:8573:CASK|hsa:8613:AC119674.2|hsa:57209:ZNF248|hsa:10221:TRIB1|hsa:57623:ZFAT|hsa:…	http://amigo.geneontology.org/amigo/term/GO:2001141
regulation of Ras protein signal transduction	biological_process	GO:0046578	55	184	2.11	0.00045909961932	0.0528905418531	hsa:1281:COL3A1|hsa:27128:CYTH4|hsa:50650:ARHGEF3|hsa:10276:NET1|hsa:10451:VAV3|hsa:9459:ARHGEF6|hsa:148:ADRA1A|hsa:22821:RASA3|hsa:89846:FGD3|hsa:5962:RDX|hsa:25791:NGEF|hsa:64283:ARHGEF28|hsa:3265:HRAS|hsa:2889:RAPGEF1|hsa:2909:ARHGAP35|hsa:23101:MCF2L2|hsa:23550:PSD4|hsa:4763:NF1|hsa:8452:CUL3|hsa:2255:FGF10|hsa:9639:KBTBD11-OT1|hsa:11214:AKAP13|hsa:55103:RALGPS2|hsa:221472:FGD2|hsa:153090:DAB…	http://amigo.geneontology.org/amigo/term/GO:0046578
core promoter proximal region DNA binding	Undef	GO:0001159	95	367	1.83	0.000463305562718	0.0528905418531	hsa:4212:MEIS2|hsa:2649:NR6A1|hsa:9603:NFE2L3|hsa:116071:BATF2|hsa:2623:GATA1|hsa:2736:GLI2|hsa:1997:ELF1|hsa:333929:SNAI3|hsa:3227:HOXC11|hsa:199777:ZNF626|hsa:10793:ZNF273|hsa:3297:HSF1|hsa:100129842:ZNF737|hsa:2313:FLI1|hsa:163223:ZNF676|hsa:51621:KLF13|hsa:440515:ZNF506|hsa:4782:NFIC|hsa:155061:ZNF746|hsa:90827:ZNF479|hsa:26257:NKX2-8|hsa:7764:ZNF217|hsa:80264:ZNF738|hsa:1051:CEBPB|hsa:3516:R…	http://amigo.geneontology.org/amigo/term/GO:0001159
sequence-specific DNA binding	molecular_function	GO:0043565	228	1025	1.57	0.000470284448119	0.0530840175933	hsa:1869:E2F1|hsa:7022:TFAP2C|hsa:374928:AC003005.1|hsa:221937:FOXK1|hsa:5083:PAX9|hsa:165:AEBP1|hsa:7021:TFAP2B|hsa:4212:MEIS2|hsa:93649:MYOCD|hsa:400720:AC004076.1|hsa:7008:TEF|hsa:8538:BARX2|hsa:4005:LMO2|hsa:9603:NFE2L3|hsa:10782:ZNF274|hsa:4088:SMAD3|hsa:2104:ESRRG|hsa:116071:BATF2|hsa:5396:PRRX1|hsa:145258:GSC|hsa:2623:GATA1|hsa:5468:PPARG|hsa:5015:OTX2|hsa:1112:FOXN3|hsa:6239:RREB1|hsa:199…	http://amigo.geneontology.org/amigo/term/GO:0043565
positive regulation of multicellular organismal process	biological_process	GO:0051240	302	1407	1.52	0.000498206349659	0.0552667970793	hsa:2321:FLT1|hsa:9369:NRXN3|hsa:64170:CARD9|hsa:10215:OLIG2|hsa:54828:BCAS3|hsa:28996:HIPK2|hsa:728:C5AR1|hsa:5340:PLG|hsa:3400:ID4|hsa:93649:MYOCD|hsa:79576:NKAP|hsa:5724:PTAFR|hsa:338328:GPIHBP1|hsa:914:CD2|hsa:694:BTG1|hsa:5579:PRKCB|hsa:841:CASP8|hsa:10631:POSTN|hsa:57118:CAMK1D|hsa:2255:FGF10|hsa:2867:FFAR2|hsa:1909:EDNRA|hsa:558:AXL|hsa:2043:EPHA4|hsa:4057:LTF|hsa:2587:GALR1|hsa:4916:NTRK3…	http://amigo.geneontology.org/amigo/term/GO:0051240
regulation of adherens junction organization	biological_process	GO:1903391	22	50	3.11	0.000500624978521	0.0552667970793	hsa:2042:EPHA3|hsa:4088:SMAD3|hsa:54828:BCAS3|hsa:5962:RDX|hsa:10395:DLC1|hsa:3987:AC013271.1|hsa:51057:WDPCP|hsa:5795:PTPRJ|hsa:6422:SFRP1|hsa:57669:EPB41L5|hsa:6093:ROCK1|hsa:1613:DAPK3|hsa:7057:THBS1|hsa:3987:LIMS3|hsa:4653:MYOC|hsa:6548:SLC9A1|hsa:3791:KDR|hsa:3987:LIMS1|hsa:5728:PTEN|hsa:23603:CORO1C|hsa:395:ARHGAP6|hsa:5747:PTK2	http://amigo.geneontology.org/amigo/term/GO:1903391
cellular extravasation	biological_process	GO:0045123	20	43	3.29	0.000512235023336	0.0559338374394	hsa:3672:ITGA1|hsa:54210:TREM1|hsa:5293:PIK3CD|hsa:6093:ROCK1|hsa:3695:ITGB7|hsa:6347:CCL2|hsa:3383:ICAM1|hsa:80310:PDGFD|hsa:3689:ITGB2|hsa:5733:PTGER3|hsa:120425:JAML|hsa:6404:SELPLG|hsa:3676:ITGA4|hsa:5724:PTAFR|hsa:56477:CCL28|hsa:6376:CX3CL1|hsa:6387:CXCL12|hsa:2650:GCNT1|hsa:101:ADAM8|hsa:29:ABR	http://amigo.geneontology.org/amigo/term/GO:0045123
cellular response to lipopolysaccharide	biological_process	GO:0071222	48	155	2.19	0.000538220631035	0.058139402789	hsa:10859:LILRB1|hsa:9646:CTR9|hsa:3553:IL1B|hsa:4986:OPRK1|hsa:3383:ICAM1|hsa:26191:PTPN22|hsa:2672:GFI1|hsa:5724:PTAFR|hsa:4843:NOS2|hsa:23328:SASH1|hsa:8767:RIPK2|hsa:1051:CEBPB|hsa:4064:CD180|hsa:10417:SPON2|hsa:1053:CEBPE|hsa:558:AXL|hsa:1604:CD55|hsa:4057:LTF|hsa:4795:NFKBIL1|hsa:153090:DAB2IP|hsa:5601:MAPK9|hsa:3458:IFNG|hsa:129607:CMPK2|hsa:5029:P2RY2|hsa:5144:PDE4D|hsa:259230:SGMS1|hsa:3…	http://amigo.geneontology.org/amigo/term/GO:0071222
leukocyte cell-cell adhesion	biological_process	GO:0007159	115	466	1.74	0.000589529444592	0.0630043914933	hsa:79576:NKAP|hsa:5724:PTAFR|hsa:914:CD2|hsa:678:ZFP36L2|hsa:841:CASP8|hsa:10507:SEMA4D|hsa:199:AIF1|hsa:1948:EFNB2|hsa:8809:IL18R1|hsa:54440:SASH3|hsa:2736:GLI2|hsa:9402:GRAP2|hsa:6850:SYK|hsa:919:CD247|hsa:4734:NEDD4|hsa:64218:SEMA4A|hsa:6280:S100A9|hsa:27040:LAT|hsa:79109:MAPKAP1|hsa:23303:KIF13B|hsa:126259:TMIGD2|hsa:3559:IL2RA|hsa:998:CDC42|hsa:3553:IL1B|hsa:7454:WAS|hsa:3142:HLX|hsa:3718:J…	http://amigo.geneontology.org/amigo/term/GO:0007159
cellular response to biotic stimulus	biological_process	GO:0071216	53	178	2.1	0.00061858422704	0.0654136541563	hsa:10859:LILRB1|hsa:9646:CTR9|hsa:3553:IL1B|hsa:4986:OPRK1|hsa:3383:ICAM1|hsa:26191:PTPN22|hsa:2672:GFI1|hsa:5724:PTAFR|hsa:4843:NOS2|hsa:23328:SASH1|hsa:83734:ATG10|hsa:8767:RIPK2|hsa:1051:CEBPB|hsa:4064:CD180|hsa:4208:MEF2C|hsa:1053:CEBPE|hsa:558:AXL|hsa:6850:SYK|hsa:4057:LTF|hsa:4795:NFKBIL1|hsa:153090:DAB2IP|hsa:5601:MAPK9|hsa:3458:IFNG|hsa:129607:CMPK2|hsa:5029:P2RY2|hsa:5144:PDE4D|hsa:2592…	http://amigo.geneontology.org/amigo/term/GO:0071216
regulation of phospholipase C activity	biological_process	GO:1900274	18	37	3.44	0.000638336804464	0.0665440210514	hsa:5580:PRKCD|hsa:1909:EDNRA|hsa:2776:GNAQ|hsa:3815:KIT|hsa:3356:HTR2A|hsa:2321:FLT1|hsa:148:ADRA1A|hsa:5581:PRKCE|hsa:8698:S1PR4|hsa:728:C5AR1|hsa:183:AGT|hsa:115727:RASGRP4|hsa:25:ABL1|hsa:5724:PTAFR|hsa:1956:EGFR|hsa:5330:PLCB2|hsa:395:ARHGAP6|hsa:2769:GNA15	http://amigo.geneontology.org/amigo/term/GO:1900274
regulation of B cell receptor signaling pathway	biological_process	GO:0050855	11	15	5.18	0.000642521405732	0.0665440210514	hsa:23228:PLCL2|hsa:83416:FCRL5|hsa:26228:STAP1|hsa:150372:NFAM1|hsa:26191:PTPN22|hsa:5583:PRKCH|hsa:11314:CD300A|hsa:5579:PRKCB|hsa:57181:SLC39A10|hsa:5583:AL355916.3|hsa:148823:GCSAML	http://amigo.geneontology.org/amigo/term/GO:0050855
cellular response to molecule of bacterial origin	biological_process	GO:0071219	49	161	2.15	0.000651838946912	0.0668201434763	hsa:10859:LILRB1|hsa:9646:CTR9|hsa:3553:IL1B|hsa:4986:OPRK1|hsa:3383:ICAM1|hsa:26191:PTPN22|hsa:2672:GFI1|hsa:5724:PTAFR|hsa:4843:NOS2|hsa:23328:SASH1|hsa:8767:RIPK2|hsa:1051:CEBPB|hsa:4064:CD180|hsa:10417:SPON2|hsa:1053:CEBPE|hsa:558:AXL|hsa:1604:CD55|hsa:4057:LTF|hsa:4795:NFKBIL1|hsa:153090:DAB2IP|hsa:5601:MAPK9|hsa:3458:IFNG|hsa:129607:CMPK2|hsa:5029:P2RY2|hsa:5144:PDE4D|hsa:259230:SGMS1|hsa:3…	http://amigo.geneontology.org/amigo/term/GO:0071219
regulation of potassium ion transport	biological_process	GO:0043266	30	82	2.59	0.000678861445372	0.0688872937394	hsa:2273:FHL1|hsa:9472:AKAP6|hsa:1908:EDN3|hsa:116:ADCYAP1|hsa:51719:CAB39|hsa:845:CASQ2|hsa:11060:WWP2|hsa:3753:KCNE1|hsa:3356:HTR2A|hsa:10008:KCNE3|hsa:3784:KCNQ1|hsa:5332:PLCB4|hsa:4986:OPRK1|hsa:5621:PRNP|hsa:57628:DPP10|hsa:287:ANK2|hsa:3753:KCNE1B|hsa:3759:KCNJ2|hsa:5733:PTGER3|hsa:4734:NEDD4|hsa:6833:ABCC8|hsa:3747:KCNC2|hsa:9722:NOS1AP|hsa:3757:KCNH2|hsa:30820:KCNIP1|hsa:4846:NOS3|hsa:180…	http://amigo.geneontology.org/amigo/term/GO:0043266
regulation of focal adhesion assembly	biological_process	GO:0051893	21	48	3.09	0.000704230432929	0.0700465240515	hsa:3987:AC013271.1|hsa:5795:PTPRJ|hsa:6422:SFRP1|hsa:5728:PTEN|hsa:57669:EPB41L5|hsa:6093:ROCK1|hsa:1613:DAPK3|hsa:4653:MYOC|hsa:7057:THBS1|hsa:23603:CORO1C|hsa:54828:BCAS3|hsa:10395:DLC1|hsa:2042:EPHA3|hsa:51057:WDPCP|hsa:3987:LIMS3|hsa:4088:SMAD3|hsa:3987:LIMS1|hsa:6548:SLC9A1|hsa:395:ARHGAP6|hsa:3791:KDR|hsa:5747:PTK2	http://amigo.geneontology.org/amigo/term/GO:0051893
regulation of cell-substrate junction assembly	biological_process	GO:0090109	21	48	3.09	0.000704230432929	0.0700465240515	hsa:3987:AC013271.1|hsa:5795:PTPRJ|hsa:6422:SFRP1|hsa:5728:PTEN|hsa:57669:EPB41L5|hsa:6093:ROCK1|hsa:1613:DAPK3|hsa:4653:MYOC|hsa:7057:THBS1|hsa:23603:CORO1C|hsa:54828:BCAS3|hsa:10395:DLC1|hsa:2042:EPHA3|hsa:51057:WDPCP|hsa:3987:LIMS3|hsa:4088:SMAD3|hsa:3987:LIMS1|hsa:6548:SLC9A1|hsa:395:ARHGAP6|hsa:3791:KDR|hsa:5747:PTK2	http://amigo.geneontology.org/amigo/term/GO:0090109
neurogenesis	biological_process	GO:0022008	298	1396	1.51	0.000714522852778	0.0703734958727	hsa:1281:COL3A1|hsa:6653:SORL1|hsa:10215:OLIG2|hsa:9890:PLPPR4|hsa:374:AREG|hsa:28996:HIPK2|hsa:85407:NKD1|hsa:221935:SDK1|hsa:2043:EPHA4|hsa:25791:NGEF|hsa:80031:SEMA6D|hsa:6809:STX3|hsa:7476:WNT7A|hsa:54806:AHI1|hsa:3475:IFRD1|hsa:89780:WNT3A|hsa:5594:MAPK1|hsa:10631:POSTN|hsa:9211:LGI1|hsa:2255:FGF10|hsa:10129:FRY|hsa:9639:KBTBD11-OT1|hsa:2903:GRIN2A|hsa:558:AXL|hsa:146760:RTN4RL1|hsa:4916:NTR…	http://amigo.geneontology.org/amigo/term/GO:0022008
positive regulation of molecular function	biological_process	GO:0044093	373	1791	1.47	0.000774582542752	0.0755481186843	hsa:2321:FLT1|hsa:54828:BCAS3|hsa:28996:HIPK2|hsa:728:C5AR1|hsa:6712:SPTBN2|hsa:2357:FPR1|hsa:93649:MYOCD|hsa:5724:PTAFR|hsa:5867:RAB4A|hsa:4916:NTRK3|hsa:9535:GMFG|hsa:10507:SEMA4D|hsa:9912:ARHGAP44|hsa:8312:AXIN1|hsa:267012:DAOA|hsa:5583:PRKCH|hsa:108:ADCY2|hsa:6497:SKI|hsa:8613:AC119674.2|hsa:3084:NRG1|hsa:1950:EGF|hsa:2268:FGR|hsa:2690:GHR|hsa:4297:AP001267.5|hsa:5580:PRKCD|hsa:6280:S100A9|hs…	http://amigo.geneontology.org/amigo/term/GO:0044093
anatomical structure morphogenesis	biological_process	GO:0009653	509	2513	1.43	0.000783681864381	0.0757006539382	hsa:2321:FLT1|hsa:114793:FMNL2|hsa:374:AREG|hsa:54828:BCAS3|hsa:28996:HIPK2|hsa:728:C5AR1|hsa:221935:SDK1|hsa:93649:MYOCD|hsa:3557:IL1RN|hsa:1363:CPE|hsa:10507:SEMA4D|hsa:8312:AXIN1|hsa:145258:GSC|hsa:4854:NOTCH3|hsa:3791:KDR|hsa:6497:SKI|hsa:8613:AC119674.2|hsa:775:CACNA1C|hsa:3400:ID4|hsa:3084:NRG1|hsa:1950:EGF|hsa:201294:UNC13D|hsa:2268:FGR|hsa:10417:SPON2|hsa:4088:SMAD3|hsa:2131:EXT1|hsa:2252…	http://amigo.geneontology.org/amigo/term/GO:0009653
negative regulation of neurogenesis	biological_process	GO:0050768	66	239	1.95	0.000806045769563	0.0764599485257	hsa:9037:SEMA5A|hsa:1281:COL3A1|hsa:9723:SEMA3E|hsa:10215:OLIG2|hsa:23108:RAP1GAP2|hsa:3553:IL1B|hsa:3400:ID4|hsa:54413:NLGN3|hsa:440275:EIF2AK4|hsa:22882:ZHX2|hsa:2672:GFI1|hsa:6662:SOX9|hsa:10718:NRG3|hsa:7476:WNT7A|hsa:3475:IFRD1|hsa:4155:MBP|hsa:152330:CNTN4|hsa:89780:WNT3A|hsa:4763:NF1|hsa:4038:LRP4|hsa:64218:SEMA4A|hsa:7225:TRPC6|hsa:2258:FGF13|hsa:7143:TNR|hsa:2043:EPHA4|hsa:28514:DLL1|hsa…	http://amigo.geneontology.org/amigo/term/GO:0050768
regulation of neurogenesis	biological_process	GO:0050767	154	663	1.64	0.000806764338416	0.0764599485257	hsa:1281:COL3A1|hsa:10215:OLIG2|hsa:9638:FEZ1|hsa:3400:ID4|hsa:25791:NGEF|hsa:7476:WNT7A|hsa:3475:IFRD1|hsa:89780:WNT3A|hsa:9839:ZEB2|hsa:57118:CAMK1D|hsa:2043:EPHA4|hsa:4916:NTRK3|hsa:10507:SEMA4D|hsa:5396:PRRX1|hsa:5583:PRKCH|hsa:29904:EEF2K|hsa:91584:PLXNA4|hsa:65009:NDRG4|hsa:57534:MIB1|hsa:6497:SKI|hsa:2736:GLI2|hsa:85458:DIXDC1|hsa:221935:SDK1|hsa:3084:NRG1|hsa:4908:NTF3|hsa:5468:PPARG|hsa:…	http://amigo.geneontology.org/amigo/term/GO:0050767
organ growth	biological_process	GO:0035265	42	133	2.23	0.000837373692085	0.0780444063606	hsa:1848:DUSP6|hsa:2303:FOXC2|hsa:148:ADRA1A|hsa:9472:AKAP6|hsa:57502:NLGN4X|hsa:3142:HLX|hsa:93649:MYOCD|hsa:6662:SOX9|hsa:3953:LEPR|hsa:170302:ARX|hsa:54796:BNC2|hsa:3516:RBPJ|hsa:9150:CTDP1|hsa:2255:FGF10|hsa:4208:MEF2C|hsa:28514:DLL1|hsa:65009:NDRG4|hsa:140706:CCM2L|hsa:4146:MATN1|hsa:8470:SORBS2|hsa:4086:SMAD1|hsa:4488:MSX2|hsa:32:ACACB|hsa:54440:SASH3|hsa:5914:RARA|hsa:3084:NRG1|hsa:2263:FG…	http://amigo.geneontology.org/amigo/term/GO:0035265
regulation of nervous system development	biological_process	GO:0051960	171	749	1.61	0.000844649583051	0.0780444063606	hsa:1281:COL3A1|hsa:10215:OLIG2|hsa:9638:FEZ1|hsa:221935:SDK1|hsa:25791:NGEF|hsa:7476:WNT7A|hsa:3475:IFRD1|hsa:89780:WNT3A|hsa:9839:ZEB2|hsa:57118:CAMK1D|hsa:2043:EPHA4|hsa:4916:NTRK3|hsa:10507:SEMA4D|hsa:5396:PRRX1|hsa:5583:PRKCH|hsa:29904:EEF2K|hsa:91584:PLXNA4|hsa:65009:NDRG4|hsa:57534:MIB1|hsa:6497:SKI|hsa:2736:GLI2|hsa:85458:DIXDC1|hsa:51738:GHRL|hsa:3084:NRG1|hsa:1950:EGF|hsa:4908:NTF3|hsa:…	http://amigo.geneontology.org/amigo/term/GO:0051960
transmembrane receptor protein tyrosine kinase signaling pathway	biological_process	GO:0007169	152	654	1.64	0.000849099121474	0.0780444063606	hsa:2321:FLT1|hsa:2069:EREG|hsa:5148:PDE6G|hsa:9252:RPS6KA5|hsa:374:AREG|hsa:1793:DOCK1|hsa:155066:ATP6V0E2|hsa:25791:NGEF|hsa:1950:EGF|hsa:2042:EPHA3|hsa:3480:IGF1R|hsa:53358:SHC3|hsa:54806:AHI1|hsa:5579:PRKCB|hsa:2255:FGF10|hsa:558:AXL|hsa:2043:EPHA4|hsa:4916:NTRK3|hsa:9046:DOK2|hsa:3486:IGFBP3|hsa:1948:EFNB2|hsa:3791:KDR|hsa:65009:NDRG4|hsa:9693:RAPGEF2|hsa:6850:SYK|hsa:51738:GHRL|hsa:3084:NRG…	http://amigo.geneontology.org/amigo/term/GO:0007169
cell proliferation	biological_process	GO:0008283	397	1921	1.46	0.000860425440669	0.0780444063606	hsa:2321:FLT1|hsa:374:AREG|hsa:28996:HIPK2|hsa:728:C5AR1|hsa:3400:ID4|hsa:93649:MYOCD|hsa:1869:E2F1|hsa:5724:PTAFR|hsa:4854:NOTCH3|hsa:3635:INPP5D|hsa:3791:KDR|hsa:6497:SKI|hsa:8573:CASK|hsa:85458:DIXDC1|hsa:10221:TRIB1|hsa:3084:NRG1|hsa:1950:EGF|hsa:2268:FGR|hsa:4297:AP001267.5|hsa:5580:PRKCD|hsa:2252:BX664615.2|hsa:7291:TWIST1|hsa:3604:TNFRSF9|hsa:3559:IL2RA|hsa:5967:REG1A|hsa:10395:DLC1|hsa:62…	http://amigo.geneontology.org/amigo/term/GO:0008283
ion binding	molecular_function	GO:0043167	826	4228	1.38	0.000875122795785	0.0780444063606	hsa:23012:STK38L|hsa:83849:FO681492.1|hsa:57419:SLC24A3|hsa:83875:AP002884.2|hsa:80816:ASXL3|hsa:64174:DPEP2|hsa:150094:SIK1|hsa:81931:ZNF66|hsa:400720:AC004076.1|hsa:125:ADH1B|hsa:4025:LPO|hsa:10781:ZNF266|hsa:25992:SNED1|hsa:1363:CPE|hsa:28514:DLL1|hsa:8187:ZNF239|hsa:619279:ZNF704|hsa:4854:NOTCH3|hsa:108:ADCY2|hsa:4967:OGDH|hsa:284371:ZNF841|hsa:6497:SKI|hsa:775:CACNA1C|hsa:57209:ZNF248|hsa:23…	http://amigo.geneontology.org/amigo/term/GO:0043167
regulation of cell junction assembly	biological_process	GO:1901888	26	68	2.7	0.000894142550139	0.0780444063606	hsa:2042:EPHA3|hsa:4088:SMAD3|hsa:54828:BCAS3|hsa:23603:CORO1C|hsa:10395:DLC1|hsa:2889:RAPGEF1|hsa:3987:AC013271.1|hsa:5583:AL355916.3|hsa:51057:WDPCP|hsa:5795:PTPRJ|hsa:6422:SFRP1|hsa:57669:EPB41L5|hsa:6093:ROCK1|hsa:1613:DAPK3|hsa:7057:THBS1|hsa:5583:PRKCH|hsa:3987:LIMS3|hsa:3987:LIMS1|hsa:6548:SLC9A1|hsa:3791:KDR|hsa:4653:MYOC|hsa:9693:RAPGEF2|hsa:5728:PTEN|hsa:183:AGT|hsa:395:ARHGAP6|hsa:5747…	http://amigo.geneontology.org/amigo/term/GO:1901888
positive regulation of cell-substrate adhesion	biological_process	GO:0010811	34	100	2.4	0.00089690553096	0.0780444063606	hsa:5581:PRKCE|hsa:4088:SMAD3|hsa:998:CDC42|hsa:27185:TSNAX-DISC1|hsa:133584:EGFLAM|hsa:10276:NET1|hsa:3987:AC013271.1|hsa:5795:PTPRJ|hsa:6422:SFRP1|hsa:57669:EPB41L5|hsa:6093:ROCK1|hsa:246:ALOX15|hsa:2932:GSK3B|hsa:3987:LIMS3|hsa:56477:CCL28|hsa:255743:NPNT|hsa:3791:KDR|hsa:151887:CCDC80|hsa:3678:ITGA5|hsa:2294:FOXF1|hsa:6239:RREB1|hsa:64094:SMOC2|hsa:3987:LIMS1|hsa:201294:UNC13D|hsa:4653:MYOC|h…	http://amigo.geneontology.org/amigo/term/GO:0010811
positive regulation of phospholipase C activity	biological_process	GO:0010863	17	35	3.43	0.000905521835495	0.0780444063606	hsa:5580:PRKCD|hsa:1909:EDNRA|hsa:2776:GNAQ|hsa:3815:KIT|hsa:3356:HTR2A|hsa:2321:FLT1|hsa:148:ADRA1A|hsa:5581:PRKCE|hsa:8698:S1PR4|hsa:728:C5AR1|hsa:183:AGT|hsa:115727:RASGRP4|hsa:5724:PTAFR|hsa:1956:EGFR|hsa:5330:PLCB2|hsa:395:ARHGAP6|hsa:2769:GNA15	http://amigo.geneontology.org/amigo/term/GO:0010863
cell surface receptor signaling pathway	biological_process	GO:0007166	521	2583	1.43	0.000914877318674	0.0780444063606	hsa:2321:FLT1|hsa:286530:P2RY8|hsa:28996:HIPK2|hsa:728:C5AR1|hsa:93649:MYOCD|hsa:5330:PLCB2|hsa:5724:PTAFR|hsa:3557:IL1RN|hsa:1363:CPE|hsa:10507:SEMA4D|hsa:5354:PLP1|hsa:8312:AXIN1|hsa:145258:GSC|hsa:4854:NOTCH3|hsa:3635:INPP5D|hsa:3791:KDR|hsa:55504:TNFRSF19|hsa:2212:FCGR2A|hsa:53832:IL20RA|hsa:8452:CUL3|hsa:85458:DIXDC1|hsa:59283:CACNG8|hsa:3084:NRG1|hsa:1950:EGF|hsa:2268:FGR|hsa:2690:GHR|hsa:5…	http://amigo.geneontology.org/amigo/term/GO:0007166
negative regulation of cell development	biological_process	GO:0010721	78	296	1.86	0.000916760536662	0.0780444063606	hsa:9037:SEMA5A|hsa:1281:COL3A1|hsa:9723:SEMA3E|hsa:10215:OLIG2|hsa:23108:RAP1GAP2|hsa:10859:LILRB1|hsa:3553:IL1B|hsa:3400:ID4|hsa:54413:NLGN3|hsa:440275:EIF2AK4|hsa:23603:CORO1C|hsa:22882:ZHX2|hsa:10507:SEMA4D|hsa:6662:SOX9|hsa:10718:NRG3|hsa:7476:WNT7A|hsa:3475:IFRD1|hsa:4155:MBP|hsa:152330:CNTN4|hsa:89780:WNT3A|hsa:4763:NF1|hsa:10631:POSTN|hsa:9150:CTDP1|hsa:7225:TRPC6|hsa:2258:FGF13|hsa:12840…	http://amigo.geneontology.org/amigo/term/GO:0010721
vascular endothelial growth factor receptor signaling pathway	biological_process	GO:0048010	32	92	2.46	0.000919122370568	0.0780444063606	hsa:2321:FLT1|hsa:2887:GRB10|hsa:2303:FOXC2|hsa:10451:VAV3|hsa:3553:IL1B|hsa:1793:DOCK1|hsa:5579:PRKCB|hsa:2255:FGF10|hsa:998:CDC42|hsa:405:ARNT|hsa:6093:ROCK1|hsa:153090:DAB2IP|hsa:8817:FGF18|hsa:6347:CCL2|hsa:3791:KDR|hsa:3678:ITGA5|hsa:7409:VAV1|hsa:6461:AL138752.2|hsa:4734:NEDD4|hsa:558:AXL|hsa:4688:NCF2|hsa:3071:NCKAP1L|hsa:653361:NCF1|hsa:4689:NCF4|hsa:8440:NCK2|hsa:26999:CYFIP2|hsa:23213:S…	http://amigo.geneontology.org/amigo/term/GO:0048010
Fc receptor mediated stimulatory signaling pathway	biological_process	GO:0002431	28	76	2.6	0.000921924123523	0.0780444063606	hsa:10451:VAV3|hsa:7409:VAV1|hsa:1793:DOCK1|hsa:7454:WAS|hsa:998:CDC42|hsa:7456:WIPF1|hsa:5595:MAPK3|hsa:2207:FCER1G|hsa:8398:PLA2G6|hsa:2885:GRB2|hsa:5581:PRKCE|hsa:2212:FCGR2A|hsa:1445:CSK|hsa:6850:SYK|hsa:919:CD247|hsa:10092:ARPC5|hsa:2268:FGR|hsa:2209:FCGR1A|hsa:5336:PLCG2|hsa:5580:PRKCD|hsa:3071:NCKAP1L|hsa:3055:HCK|hsa:4651:MYO10|hsa:5594:MAPK1|hsa:25:ABL1|hsa:26999:CYFIP2|hsa:9844:ELMO1|hs…	http://amigo.geneontology.org/amigo/term/GO:0002431
mast cell activation	biological_process	GO:0045576	22	53	2.93	0.000924475846796	0.0780444063606	hsa:8832:CD84|hsa:136:ADORA2B|hsa:5880:RAC2|hsa:11314:CD300A|hsa:3815:KIT|hsa:284021:MILR1|hsa:2207:FCER1G|hsa:1269:CNR2|hsa:6284:S100A13|hsa:2294:FOXF1|hsa:10814:CPLX2|hsa:7462:LAT2|hsa:6850:SYK|hsa:9846:GAB2|hsa:201294:UNC13D|hsa:5791:PTPRE|hsa:3937:LCP2|hsa:2268:FGR|hsa:3566:IL4R|hsa:5293:PIK3CD|hsa:399:RHOH|hsa:27040:LAT	http://amigo.geneontology.org/amigo/term/GO:0045576
protein kinase C activity	molecular_function	GO:0004697	11	16	4.86	0.00094039560408	0.0787267853216	hsa:5580:PRKCD|hsa:5590:PRKCZ|hsa:5586:PKN2|hsa:5588:PRKCQ|hsa:5581:PRKCE|hsa:5583:PRKCH|hsa:5585:PKN1|hsa:5582:PRKCG|hsa:5579:PRKCB|hsa:5587:PRKD1|hsa:5583:AL355916.3	http://amigo.geneontology.org/amigo/term/GO:0004697
small GTPase mediated signal transduction	biological_process	GO:0007264	133	562	1.67	0.000960403557255	0.0797373069106	hsa:8452:CUL3|hsa:9459:ARHGEF6|hsa:1793:DOCK1|hsa:25791:NGEF|hsa:53358:SHC3|hsa:5867:RAB4A|hsa:23101:MCF2L2|hsa:2255:FGF10|hsa:9639:KBTBD11-OT1|hsa:221472:FGD2|hsa:1124:AC004593.2|hsa:5912:RAP2B|hsa:9912:ARHGAP44|hsa:29127:RACGAP1|hsa:199:AIF1|hsa:139818:DOCK11|hsa:4853:NOTCH2|hsa:26269:FBXO8|hsa:6239:RREB1|hsa:9402:GRAP2|hsa:3084:NRG1|hsa:4653:MYOC|hsa:55160:ARHGEF10L|hsa:5337:PLD1|hsa:22836:RHO…	http://amigo.geneontology.org/amigo/term/GO:0007264
vasculature development	biological_process	GO:0001944	139	593	1.66	0.00103292465734	0.0850554189154	hsa:2321:FLT1|hsa:1281:COL3A1|hsa:83943:IMMP2L|hsa:153090:DAB2IP|hsa:54828:BCAS3|hsa:28996:HIPK2|hsa:728:C5AR1|hsa:7021:TFAP2B|hsa:93649:MYOCD|hsa:7476:WNT7A|hsa:694:BTG1|hsa:5579:PRKCB|hsa:2255:FGF10|hsa:1909:EDNRA|hsa:5396:PRRX1|hsa:4854:NOTCH3|hsa:1948:EFNB2|hsa:3791:KDR|hsa:57534:MIB1|hsa:5613:PRKY|hsa:8613:AC119674.2|hsa:6850:SYK|hsa:255324:EPGN|hsa:1950:EGF|hsa:2263:FGFR2|hsa:28982:FLVCR1|h…	http://amigo.geneontology.org/amigo/term/GO:0001944
smooth muscle contraction	biological_process	GO:0006939	33	97	2.4	0.00104828732549	0.085618654243	hsa:2321:FLT1|hsa:3778:KCNMA1|hsa:5742:PTGS1|hsa:148:ADRA1A|hsa:136:ADORA2B|hsa:183:AGT|hsa:93649:MYOCD|hsa:1908:EDN3|hsa:9732:DOCK4|hsa:5724:PTAFR|hsa:1909:EDNRA|hsa:3356:HTR2A|hsa:6093:ROCK1|hsa:1613:DAPK3|hsa:80005:DOCK5|hsa:255743:NPNT|hsa:5144:PDE4D|hsa:1264:CNN1|hsa:8398:PLA2G6|hsa:477:ATP1A2|hsa:4629:MYH11|hsa:56923:NMUR2|hsa:5733:PTGER3|hsa:1131:CHRM3|hsa:5020:OXT|hsa:23213:SULF1|hsa:2199…	http://amigo.geneontology.org/amigo/term/GO:0006939
cell-substrate junction assembly	biological_process	GO:0007044	30	85	2.49	0.00108140388411	0.0876111566112	hsa:2042:EPHA3|hsa:4088:SMAD3|hsa:54828:BCAS3|hsa:10395:DLC1|hsa:10580:SORBS1|hsa:3987:AC013271.1|hsa:7145:TNS1|hsa:667:DST|hsa:51057:WDPCP|hsa:5795:PTPRJ|hsa:6422:SFRP1|hsa:57669:EPB41L5|hsa:6093:ROCK1|hsa:1613:DAPK3|hsa:7057:THBS1|hsa:3861:KRT14|hsa:3987:LIMS3|hsa:3987:LIMS1|hsa:6548:SLC9A1|hsa:3791:KDR|hsa:3678:ITGA5|hsa:5339:PLEC|hsa:3852:KRT5|hsa:3655:ITGA6|hsa:4653:MYOC|hsa:5728:PTEN|hsa:23…	http://amigo.geneontology.org/amigo/term/GO:0007044
neuron differentiation	biological_process	GO:0030182	257	1195	1.52	0.00111046894752	0.089246168374	hsa:10215:OLIG2|hsa:9890:PLPPR4|hsa:374:AREG|hsa:28996:HIPK2|hsa:85407:NKD1|hsa:221935:SDK1|hsa:25791:NGEF|hsa:80031:SEMA6D|hsa:6809:STX3|hsa:7476:WNT7A|hsa:54806:AHI1|hsa:3475:IFRD1|hsa:89780:WNT3A|hsa:5594:MAPK1|hsa:10631:POSTN|hsa:9211:LGI1|hsa:2776:GNAQ|hsa:140883:ZNF280B|hsa:2043:EPHA4|hsa:4916:NTRK3|hsa:10507:SEMA4D|hsa:323:APBB2|hsa:5354:PLP1|hsa:5396:PRRX1|hsa:8312:AXIN1|hsa:132320:SCLT1|…	http://amigo.geneontology.org/amigo/term/GO:0030182
regulation of cell shape	biological_process	GO:0008360	43	140	2.17	0.00115320417104	0.0918372564206	hsa:55843:ARHGAP15|hsa:5747:PTK2|hsa:89846:FGD3|hsa:3383:ICAM1|hsa:9723:SEMA3E|hsa:1729:DIAPH1|hsa:10395:DLC1|hsa:54873:PALMD|hsa:2909:ARHGAP35|hsa:93663:ARHGAP18|hsa:51057:WDPCP|hsa:7456:WIPF1|hsa:58480:RHOU|hsa:221472:FGD2|hsa:1613:DAPK3|hsa:10507:SEMA4D|hsa:6284:S100A13|hsa:3689:ITGB2|hsa:989:SEPTIN7|hsa:25805:BAMBI|hsa:6357:CCL13|hsa:57619:SHROOM3|hsa:6347:CCL2|hsa:3791:KDR|hsa:4478:MSN|hsa:5…	http://amigo.geneontology.org/amigo/term/GO:0008360
positive regulation of cell development	biological_process	GO:0010720	113	467	1.71	0.00116099259062	0.0918372564206	hsa:10215:OLIG2|hsa:9638:FEZ1|hsa:2889:RAPGEF1|hsa:89780:WNT3A|hsa:9839:ZEB2|hsa:57118:CAMK1D|hsa:2043:EPHA4|hsa:4916:NTRK3|hsa:10507:SEMA4D|hsa:1620:BRINP1|hsa:5583:PRKCH|hsa:29904:EEF2K|hsa:65009:NDRG4|hsa:3987:LIMS3|hsa:2736:GLI2|hsa:6239:RREB1|hsa:10221:TRIB1|hsa:3084:NRG1|hsa:4653:MYOC|hsa:4908:NTF3|hsa:5468:PPARG|hsa:55714:TENM3|hsa:1272:CNTN1|hsa:9693:RAPGEF2|hsa:653:BMP5|hsa:57554:LRRC7|h…	http://amigo.geneontology.org/amigo/term/GO:0010720
activation of phospholipase C activity	biological_process	GO:0007202	14	26	3.81	0.00119120108392	0.0934906725708	hsa:5580:PRKCD|hsa:1909:EDNRA|hsa:2776:GNAQ|hsa:3356:HTR2A|hsa:148:ADRA1A|hsa:5581:PRKCE|hsa:8698:S1PR4|hsa:728:C5AR1|hsa:183:AGT|hsa:115727:RASGRP4|hsa:1956:EGFR|hsa:5330:PLCB2|hsa:395:ARHGAP6|hsa:2769:GNA15	http://amigo.geneontology.org/amigo/term/GO:0007202
immune response-activating signal transduction	biological_process	GO:0002757	104	424	1.73	0.00122036843789	0.095037374628	hsa:64170:CARD9|hsa:9473:THEMIS2|hsa:1793:DOCK1|hsa:728:C5AR1|hsa:8993:PGLYRP1|hsa:5579:PRKCB|hsa:841:CASP8|hsa:2867:FFAR2|hsa:83737:ITCH|hsa:83416:FCRL5|hsa:2212:FCGR2A|hsa:5583:PRKCH|hsa:3635:INPP5D|hsa:5144:PDE4D|hsa:8398:PLA2G6|hsa:85363:TRIM5|hsa:7462:LAT2|hsa:6850:SYK|hsa:1997:ELF1|hsa:919:CD247|hsa:9865:TRIL|hsa:2268:FGR|hsa:2209:FCGR1A|hsa:50856:CLEC4A|hsa:2533:FYB1|hsa:56829:ZC3HAV1|hsa:…	http://amigo.geneontology.org/amigo/term/GO:0002757
regulation of cell-matrix adhesion	biological_process	GO:0001952	31	90	2.43	0.00124251024866	0.0953271423251	hsa:9723:SEMA3E|hsa:2042:EPHA3|hsa:4088:SMAD3|hsa:54828:BCAS3|hsa:27185:TSNAX-DISC1|hsa:10395:DLC1|hsa:3987:AC013271.1|hsa:10631:POSTN|hsa:4763:NF1|hsa:5795:PTPRJ|hsa:6422:SFRP1|hsa:57669:EPB41L5|hsa:6093:ROCK1|hsa:1613:DAPK3|hsa:7057:THBS1|hsa:2932:GSK3B|hsa:3987:LIMS3|hsa:56477:CCL28|hsa:3987:LIMS1|hsa:6548:SLC9A1|hsa:3791:KDR|hsa:8573:CASK|hsa:4653:MYOC|hsa:5590:PRKCZ|hsa:5728:PTEN|hsa:23603:C…	http://amigo.geneontology.org/amigo/term/GO:0001952
immune response-regulating cell surface receptor signaling pathway involved in phagocytosis	biological_process	GO:0002433	26	70	2.63	0.00125255651871	0.0953271423251	hsa:10451:VAV3|hsa:7409:VAV1|hsa:1793:DOCK1|hsa:7454:WAS|hsa:998:CDC42|hsa:7456:WIPF1|hsa:5595:MAPK3|hsa:8398:PLA2G6|hsa:2885:GRB2|hsa:5581:PRKCE|hsa:2212:FCGR2A|hsa:6850:SYK|hsa:919:CD247|hsa:10092:ARPC5|hsa:2268:FGR|hsa:2209:FCGR1A|hsa:5336:PLCG2|hsa:5580:PRKCD|hsa:3071:NCKAP1L|hsa:3055:HCK|hsa:4651:MYO10|hsa:5594:MAPK1|hsa:25:ABL1|hsa:26999:CYFIP2|hsa:9844:ELMO1|hsa:5747:PTK2	http://amigo.geneontology.org/amigo/term/GO:0002433
Fc-gamma receptor signaling pathway involved in phagocytosis	biological_process	GO:0038096	26	70	2.63	0.00125255651871	0.0953271423251	hsa:10451:VAV3|hsa:7409:VAV1|hsa:1793:DOCK1|hsa:7454:WAS|hsa:998:CDC42|hsa:7456:WIPF1|hsa:5595:MAPK3|hsa:8398:PLA2G6|hsa:2885:GRB2|hsa:5581:PRKCE|hsa:2212:FCGR2A|hsa:6850:SYK|hsa:919:CD247|hsa:10092:ARPC5|hsa:2268:FGR|hsa:2209:FCGR1A|hsa:5336:PLCG2|hsa:5580:PRKCD|hsa:3071:NCKAP1L|hsa:3055:HCK|hsa:4651:MYO10|hsa:5594:MAPK1|hsa:25:ABL1|hsa:26999:CYFIP2|hsa:9844:ELMO1|hsa:5747:PTK2	http://amigo.geneontology.org/amigo/term/GO:0038096
Fc-gamma receptor signaling pathway	biological_process	GO:0038094	27	74	2.58	0.00126301516755	0.0954003787462	hsa:10451:VAV3|hsa:7409:VAV1|hsa:1793:DOCK1|hsa:7454:WAS|hsa:998:CDC42|hsa:7456:WIPF1|hsa:5595:MAPK3|hsa:2207:FCER1G|hsa:8398:PLA2G6|hsa:2885:GRB2|hsa:5581:PRKCE|hsa:2212:FCGR2A|hsa:6850:SYK|hsa:919:CD247|hsa:10092:ARPC5|hsa:2268:FGR|hsa:2209:FCGR1A|hsa:5336:PLCG2|hsa:5580:PRKCD|hsa:3071:NCKAP1L|hsa:3055:HCK|hsa:4651:MYO10|hsa:5594:MAPK1|hsa:25:ABL1|hsa:26999:CYFIP2|hsa:9844:ELMO1|hsa:5747:PTK2	http://amigo.geneontology.org/amigo/term/GO:0038094
regulation of cation transmembrane transport	biological_process	GO:1904062	58	208	1.97	0.00132320279557	0.0992007110768	hsa:4318:MMP9|hsa:2273:FHL1|hsa:57338:JPH3|hsa:9472:AKAP6|hsa:9104:RGN|hsa:1908:EDN3|hsa:776:CACNA1D|hsa:65268:WNK2|hsa:775:CACNA1C|hsa:51719:CAB39|hsa:845:CASQ2|hsa:11060:WWP2|hsa:287:ANK2|hsa:1909:EDNRA|hsa:3753:KCNE1|hsa:83416:FCRL5|hsa:7779:SLC30A1|hsa:6548:SLC9A1|hsa:6786:STIM1|hsa:10008:KCNE3|hsa:1729:DIAPH1|hsa:3784:KCNQ1|hsa:4986:OPRK1|hsa:5144:PDE4D|hsa:9446:GSTO1|hsa:5621:PRNP|hsa:1815:…	http://amigo.geneontology.org/amigo/term/GO:1904062
cation binding	molecular_function	GO:0043169	794	4078	1.38	0.00142539419061	0.106070444732	hsa:23012:STK38L|hsa:83849:FO681492.1|hsa:57419:SLC24A3|hsa:83875:AP002884.2|hsa:80816:ASXL3|hsa:64174:DPEP2|hsa:150094:SIK1|hsa:81931:ZNF66|hsa:400720:AC004076.1|hsa:125:ADH1B|hsa:4025:LPO|hsa:10781:ZNF266|hsa:25992:SNED1|hsa:1363:CPE|hsa:28514:DLL1|hsa:8187:ZNF239|hsa:619279:ZNF704|hsa:5583:PRKCH|hsa:108:ADCY2|hsa:4967:OGDH|hsa:284371:ZNF841|hsa:6497:SKI|hsa:775:CACNA1C|hsa:57209:ZNF248|hsa:230…	http://amigo.geneontology.org/amigo/term/GO:0043169
fatty acid transport	biological_process	GO:0015908	27	75	2.54	0.00147937564141	0.108775435425	hsa:3553:IL1B|hsa:10257:ABCC4|hsa:4843:NOS2|hsa:51422:PRKAG2|hsa:5563:PRKAA2|hsa:5825:ABCD3|hsa:28965:SLC27A6|hsa:10478:SLC25A17|hsa:7057:THBS1|hsa:5601:MAPK9|hsa:5029:P2RY2|hsa:32:ACACB|hsa:28232:SLCO3A1|hsa:1815:DRD4|hsa:8398:PLA2G6|hsa:6850:SYK|hsa:54677:CROT|hsa:56923:NMUR2|hsa:5468:PPARG|hsa:2182:ACSL4|hsa:1814:DRD3|hsa:5020:OXT|hsa:2806:GOT2|hsa:22925:PLA2R1|hsa:5321:PLA2G4A|hsa:186:AGTR2|h…	http://amigo.geneontology.org/amigo/term/GO:0015908
negative regulation of nervous system development	biological_process	GO:0051961	69	260	1.88	0.00148663210733	0.108775435425	hsa:9037:SEMA5A|hsa:1281:COL3A1|hsa:9723:SEMA3E|hsa:10215:OLIG2|hsa:23108:RAP1GAP2|hsa:3553:IL1B|hsa:3400:ID4|hsa:54413:NLGN3|hsa:440275:EIF2AK4|hsa:22882:ZHX2|hsa:2672:GFI1|hsa:6662:SOX9|hsa:10718:NRG3|hsa:7476:WNT7A|hsa:3475:IFRD1|hsa:4155:MBP|hsa:152330:CNTN4|hsa:89780:WNT3A|hsa:4763:NF1|hsa:4038:LRP4|hsa:64218:SEMA4A|hsa:7225:TRPC6|hsa:2258:FGF13|hsa:7143:TNR|hsa:2043:EPHA4|hsa:28514:DLL1|hsa…	http://amigo.geneontology.org/amigo/term/GO:0051961
tube development	biological_process	GO:0035295	134	575	1.65	0.00149880846288	0.108775435425	hsa:374:AREG|hsa:54828:BCAS3|hsa:7021:TFAP2B|hsa:93649:MYOCD|hsa:7476:WNT7A|hsa:54806:AHI1|hsa:23648:SSBP3|hsa:4088:SMAD3|hsa:89780:WNT3A|hsa:9839:ZEB2|hsa:2255:FGF10|hsa:1909:EDNRA|hsa:2043:EPHA4|hsa:6789:STK4|hsa:145258:GSC|hsa:1948:EFNB2|hsa:2623:GATA1|hsa:65009:NDRG4|hsa:57534:MIB1|hsa:5613:PRKY|hsa:6497:SKI|hsa:2736:GLI2|hsa:1950:EGF|hsa:2263:FGFR2|hsa:10253:SPRY2|hsa:6425:SFRP5|hsa:79977:GR…	http://amigo.geneontology.org/amigo/term/GO:0035295
cell-cell junction organization	biological_process	GO:0045216	59	214	1.95	0.00150917029786	0.108775435425	hsa:2042:EPHA3|hsa:4088:SMAD3|hsa:998:CDC42|hsa:83605:CCM2|hsa:54828:BCAS3|hsa:57502:NLGN4X|hsa:23114:NFASC|hsa:1007:CDH9|hsa:10052:GJC1|hsa:10395:DLC1|hsa:80139:ZNF703|hsa:10580:SORBS1|hsa:3987:AC013271.1|hsa:5583:AL355916.3|hsa:6904:TBCD|hsa:51057:WDPCP|hsa:5795:PTPRJ|hsa:5586:PKN2|hsa:57669:EPB41L5|hsa:6093:ROCK1|hsa:23603:CORO1C|hsa:1613:DAPK3|hsa:1000:CDH2|hsa:5818:NECTIN1|hsa:7057:THBS1|hsa…	http://amigo.geneontology.org/amigo/term/GO:0045216
phagocytosis	biological_process	GO:0006909	57	205	1.97	0.00152621811387	0.108775435425	hsa:7409:VAV1|hsa:10451:VAV3|hsa:8398:PLA2G6|hsa:1793:DOCK1|hsa:26228:STAP1|hsa:7454:WAS|hsa:23603:CORO1C|hsa:1401:CRP|hsa:7275:TUB|hsa:11314:CD300A|hsa:57118:CAMK1D|hsa:998:CDC42|hsa:7456:WIPF1|hsa:1053:CEBPE|hsa:558:AXL|hsa:5595:MAPK3|hsa:2207:FCER1G|hsa:3553:IL1B|hsa:7057:THBS1|hsa:84466:MEGF10|hsa:199:AIF1|hsa:246:ALOX15|hsa:5582:PRKCG|hsa:6347:CCL2|hsa:29:ABR|hsa:5627:PROS1|hsa:51411:BIN2|hs…	http://amigo.geneontology.org/amigo/term/GO:0006909
regulation of localization	biological_process	GO:0032879	484	2405	1.42	0.00154355494336	0.108775435425	hsa:7114:TMSB4X|hsa:2321:FLT1|hsa:83849:FO681492.1|hsa:54828:BCAS3|hsa:728:C5AR1|hsa:80031:SEMA6D|hsa:1869:E2F1|hsa:5724:PTAFR|hsa:5867:RAB4A|hsa:11124:FAF1|hsa:5582:PRKCG|hsa:10507:SEMA4D|hsa:8312:AXIN1|hsa:3791:KDR|hsa:8573:CASK|hsa:8613:AC119674.2|hsa:775:CACNA1C|hsa:83593:RASSF5|hsa:116534:MRGPRE|hsa:59283:CACNG8|hsa:3084:NRG1|hsa:55107:ANO1|hsa:201294:UNC13D|hsa:2268:FGR|hsa:6833:ABCC8|hsa:5…	http://amigo.geneontology.org/amigo/term/GO:0032879
actin cytoskeleton organization	biological_process	GO:0030036	126	536	1.66	0.00155957469136	0.108775435425	hsa:7114:TMSB4X|hsa:114793:FMNL2|hsa:56776:FMN2|hsa:6712:SPTBN2|hsa:830:CAPZA2|hsa:2195:FAT1|hsa:2255:FGF10|hsa:9639:KBTBD11-OT1|hsa:9535:GMFG|hsa:4916:NTRK3|hsa:29127:RACGAP1|hsa:199:AIF1|hsa:54828:BCAS3|hsa:246:ALOX15|hsa:64423:INF2|hsa:3717:JAK2|hsa:1264:CNN1|hsa:85458:DIXDC1|hsa:51738:GHRL|hsa:4908:NTF3|hsa:5580:PRKCD|hsa:6280:S100A9|hsa:2252:BX664615.2|hsa:5592:PRKG1|hsa:408:ARRB1|hsa:9493:K…	http://amigo.geneontology.org/amigo/term/GO:0030036
metal ion binding	molecular_function	GO:0046872	786	4039	1.38	0.00156170959282	0.108775435425	hsa:23012:STK38L|hsa:83849:FO681492.1|hsa:57419:SLC24A3|hsa:83875:AP002884.2|hsa:80816:ASXL3|hsa:64174:DPEP2|hsa:150094:SIK1|hsa:81931:ZNF66|hsa:400720:AC004076.1|hsa:125:ADH1B|hsa:4025:LPO|hsa:10781:ZNF266|hsa:25992:SNED1|hsa:1363:CPE|hsa:28514:DLL1|hsa:8187:ZNF239|hsa:619279:ZNF704|hsa:5583:PRKCH|hsa:108:ADCY2|hsa:4967:OGDH|hsa:284371:ZNF841|hsa:6497:SKI|hsa:775:CACNA1C|hsa:57209:ZNF248|hsa:230…	http://amigo.geneontology.org/amigo/term/GO:0046872
positive regulation of phospholipase activity	biological_process	GO:0010518	21	52	2.85	0.00156711075242	0.108775435425	hsa:5580:PRKCD|hsa:1909:EDNRA|hsa:2776:GNAQ|hsa:3815:KIT|hsa:3356:HTR2A|hsa:185:AGTR1|hsa:148:ADRA1A|hsa:5581:PRKCE|hsa:8698:S1PR4|hsa:728:C5AR1|hsa:56923:NMUR2|hsa:183:AGT|hsa:2263:FGFR2|hsa:115727:RASGRP4|hsa:5590:PRKCZ|hsa:5724:PTAFR|hsa:1956:EGFR|hsa:5330:PLCB2|hsa:395:ARHGAP6|hsa:2769:GNA15|hsa:2321:FLT1	http://amigo.geneontology.org/amigo/term/GO:0010518
regulation of neuron differentiation	biological_process	GO:0045664	129	551	1.65	0.00157002171378	0.108775435425	hsa:10215:OLIG2|hsa:9638:FEZ1|hsa:3400:ID4|hsa:25791:NGEF|hsa:2889:RAPGEF1|hsa:3475:IFRD1|hsa:89780:WNT3A|hsa:9839:ZEB2|hsa:57118:CAMK1D|hsa:2043:EPHA4|hsa:4916:NTRK3|hsa:10507:SEMA4D|hsa:5396:PRRX1|hsa:4854:NOTCH3|hsa:29904:EEF2K|hsa:91584:PLXNA4|hsa:65009:NDRG4|hsa:57534:MIB1|hsa:2736:GLI2|hsa:85458:DIXDC1|hsa:221935:SDK1|hsa:3084:NRG1|hsa:4908:NTF3|hsa:4734:NEDD4|hsa:1272:CNTN1|hsa:64218:SEMA4…	http://amigo.geneontology.org/amigo/term/GO:0045664
transcription, DNA-templated	biological_process	GO:0006351	714	3648	1.38	0.00158658814584	0.109170304885	hsa:54828:BCAS3|hsa:28996:HIPK2|hsa:728:C5AR1|hsa:3400:ID4|hsa:80816:ASXL3|hsa:93649:MYOCD|hsa:7091:TLE4|hsa:81931:ZNF66|hsa:5724:PTAFR|hsa:400720:AC004076.1|hsa:8433:UTF1|hsa:1390:CREM|hsa:25896:INTS7|hsa:51322:WAC|hsa:10781:ZNF266|hsa:10507:SEMA4D|hsa:8187:ZNF239|hsa:8312:AXIN1|hsa:145258:GSC|hsa:4854:NOTCH3|hsa:284371:ZNF841|hsa:6497:SKI|hsa:8573:CASK|hsa:8613:AC119674.2|hsa:57209:ZNF248|hsa:1…	http://amigo.geneontology.org/amigo/term/GO:0006351
positive regulation of catalytic activity	biological_process	GO:0043085	317	1520	1.47	0.0016653112741	0.113807599045	hsa:6764:DENND2B|hsa:2321:FLT1|hsa:201176:ARHGAP27|hsa:153090:DAB2IP|hsa:5148:PDE6G|hsa:9459:ARHGEF6|hsa:1793:DOCK1|hsa:728:C5AR1|hsa:9104:RGN|hsa:6712:SPTBN2|hsa:2043:EPHA4|hsa:25791:NGEF|hsa:2357:FPR1|hsa:7099:AL160272.2|hsa:5724:PTAFR|hsa:5867:RAB4A|hsa:4683:NBN|hsa:4088:SMAD3|hsa:89780:WNT3A|hsa:896:CCND3|hsa:2769:GNA15|hsa:6904:TBCD|hsa:1909:EDNRA|hsa:2903:GRIN2A|hsa:64407:RGS18|hsa:4057:LTF…	http://amigo.geneontology.org/amigo/term/GO:0043085
mast cell mediated immunity	biological_process	GO:0002448	19	45	2.98	0.00171447356102	0.116375685095	hsa:8832:CD84|hsa:3815:KIT|hsa:10814:CPLX2|hsa:5293:PIK3CD|hsa:2207:FCER1G|hsa:2294:FOXF1|hsa:136:ADORA2B|hsa:27040:LAT|hsa:9846:GAB2|hsa:6850:SYK|hsa:201294:UNC13D|hsa:2268:FGR|hsa:5880:RAC2|hsa:10417:SPON2|hsa:6284:S100A13|hsa:11314:CD300A|hsa:284021:MILR1|hsa:3566:IL4R|hsa:7462:LAT2	http://amigo.geneontology.org/amigo/term/GO:0002448
regulation of RNA metabolic process	biological_process	GO:0051252	711	3637	1.38	0.00177181089717	0.119460485053	hsa:54828:BCAS3|hsa:28996:HIPK2|hsa:3400:ID4|hsa:80816:ASXL3|hsa:93649:MYOCD|hsa:7091:TLE4|hsa:81931:ZNF66|hsa:5724:PTAFR|hsa:400720:AC004076.1|hsa:8433:UTF1|hsa:1390:CREM|hsa:51322:WAC|hsa:10781:ZNF266|hsa:10507:SEMA4D|hsa:8187:ZNF239|hsa:8312:AXIN1|hsa:145258:GSC|hsa:4854:NOTCH3|hsa:284371:ZNF841|hsa:6497:SKI|hsa:8573:CASK|hsa:8613:AC119674.2|hsa:57209:ZNF248|hsa:10221:TRIB1|hsa:57623:ZFAT|hsa:…	http://amigo.geneontology.org/amigo/term/GO:0051252
cellular component morphogenesis	biological_process	GO:0032989	265	1250	1.5	0.00181793521894	0.121753181396	hsa:729920:CRPPA|hsa:114793:FMNL2|hsa:9890:PLPPR4|hsa:51524:TMEM138|hsa:9638:FEZ1|hsa:6712:SPTBN2|hsa:4087:SMAD2|hsa:25791:NGEF|hsa:84570:COL25A1|hsa:80031:SEMA6D|hsa:9202:ZMYM4|hsa:2042:EPHA3|hsa:7476:WNT7A|hsa:54806:AHI1|hsa:3475:IFRD1|hsa:65082:AC048338.1|hsa:89780:WNT3A|hsa:9839:ZEB2|hsa:10631:POSTN|hsa:9211:LGI1|hsa:558:AXL|hsa:2043:EPHA4|hsa:10395:DLC1|hsa:4916:NTRK3|hsa:286827:TRIM59|hsa:1…	http://amigo.geneontology.org/amigo/term/GO:0032989
integrin-mediated signaling pathway	biological_process	GO:0007229	30	89	2.38	0.00193060696155	0.128442897587	hsa:1281:COL3A1|hsa:10451:VAV3|hsa:83605:CCM2|hsa:1793:DOCK1|hsa:3687:ITGAX|hsa:8452:CUL3|hsa:667:DST|hsa:7305:TYROBP|hsa:2207:FCER1G|hsa:1490:CCN2|hsa:5354:PLP1|hsa:3689:ITGB2|hsa:3672:ITGA1|hsa:5341:PLEK|hsa:3678:ITGA5|hsa:7409:VAV1|hsa:6850:SYK|hsa:3684:ITGAM|hsa:3655:ITGA6|hsa:2268:FGR|hsa:3676:ITGA4|hsa:3695:ITGB7|hsa:3055:HCK|hsa:3694:ITGB6|hsa:27040:LAT|hsa:3682:ITGAE|hsa:7006:TEC|hsa:2013…	http://amigo.geneontology.org/amigo/term/GO:0007229
immune response-regulating signaling pathway	biological_process	GO:0002764	109	456	1.69	0.00195035028324	0.12890275622	hsa:64170:CARD9|hsa:9473:THEMIS2|hsa:1793:DOCK1|hsa:728:C5AR1|hsa:8993:PGLYRP1|hsa:5579:PRKCB|hsa:841:CASP8|hsa:2867:FFAR2|hsa:83737:ITCH|hsa:83416:FCRL5|hsa:2212:FCGR2A|hsa:5583:PRKCH|hsa:3635:INPP5D|hsa:5144:PDE4D|hsa:8398:PLA2G6|hsa:85363:TRIM5|hsa:7462:LAT2|hsa:6850:SYK|hsa:1997:ELF1|hsa:919:CD247|hsa:9865:TRIL|hsa:2268:FGR|hsa:2209:FCGR1A|hsa:50856:CLEC4A|hsa:2533:FYB1|hsa:56829:ZC3HAV1|hsa:…	http://amigo.geneontology.org/amigo/term/GO:0002764
regulation of system process	biological_process	GO:0044057	119	506	1.66	0.00202564822199	0.131100867655	hsa:2321:FLT1|hsa:93649:MYOCD|hsa:5724:PTAFR|hsa:6345:SRL|hsa:2255:FGF10|hsa:3753:KCNE1|hsa:2587:GALR1|hsa:199:AIF1|hsa:5144:PDE4D|hsa:1264:CNN1|hsa:8398:PLA2G6|hsa:775:CACNA1C|hsa:783:CACNB2|hsa:59283:CACNG8|hsa:51738:GHRL|hsa:3084:NRG1|hsa:116:ADCYAP1|hsa:4734:NEDD4|hsa:2775:GNAO1|hsa:781:CACNA2D1|hsa:3757:KCNH2|hsa:30820:KCNIP1|hsa:1674:DES|hsa:55799:CACNA2D3|hsa:5592:PRKG1|hsa:183:AGT|hsa:534…	http://amigo.geneontology.org/amigo/term/GO:0044057
energy homeostasis	biological_process	GO:0097009	14	28	3.53	0.00203291034512	0.131100867655	hsa:5547:PRCP|hsa:28514:DLL1|hsa:51738:GHRL|hsa:51085:MLXIPL|hsa:272:AMPD3|hsa:10891:PPARGC1A|hsa:9975:NR1D2|hsa:4986:OPRK1|hsa:3953:LEPR|hsa:64784:CRTC3|hsa:32:ACACB|hsa:5563:PRKAA2|hsa:284207:METRNL|hsa:115209:OMA1	http://amigo.geneontology.org/amigo/term/GO:0097009
neuron projection morphogenesis	biological_process	GO:0048812	126	541	1.65	0.00205201974724	0.131100867655	hsa:729920:CRPPA|hsa:9890:PLPPR4|hsa:9638:FEZ1|hsa:6712:SPTBN2|hsa:25791:NGEF|hsa:59277:NTN4|hsa:7476:WNT7A|hsa:3475:IFRD1|hsa:89780:WNT3A|hsa:9839:ZEB2|hsa:10631:POSTN|hsa:9211:LGI1|hsa:140883:ZNF280B|hsa:2043:EPHA4|hsa:4916:NTRK3|hsa:10507:SEMA4D|hsa:323:APBB2|hsa:1948:EFNB2|hsa:29904:EEF2K|hsa:91584:PLXNA4|hsa:2736:GLI2|hsa:3084:NRG1|hsa:4908:NTF3|hsa:2263:FGFR2|hsa:4734:NEDD4|hsa:10417:SPON2|…	http://amigo.geneontology.org/amigo/term/GO:0048812
enzyme linked receptor protein signaling pathway	biological_process	GO:0007167	205	942	1.54	0.00205674904074	0.131100867655	hsa:2321:FLT1|hsa:2069:EREG|hsa:5148:PDE6G|hsa:9252:RPS6KA5|hsa:374:AREG|hsa:1793:DOCK1|hsa:28996:HIPK2|hsa:155066:ATP6V0E2|hsa:7021:TFAP2B|hsa:25791:NGEF|hsa:93649:MYOCD|hsa:1950:EGF|hsa:2042:EPHA3|hsa:3480:IGF1R|hsa:53358:SHC3|hsa:54806:AHI1|hsa:51701:NLK|hsa:5579:PRKCB|hsa:2255:FGF10|hsa:168667:BMPER|hsa:558:AXL|hsa:2043:EPHA4|hsa:9372:ZFYVE9|hsa:4916:NTRK3|hsa:9046:DOK2|hsa:3486:IGFBP3|hsa:15…	http://amigo.geneontology.org/amigo/term/GO:0007167
cell morphogenesis	biological_process	GO:0000902	249	1170	1.5	0.00205684150607	0.131100867655	hsa:729920:CRPPA|hsa:114793:FMNL2|hsa:9890:PLPPR4|hsa:51524:TMEM138|hsa:126374:WTIP|hsa:6712:SPTBN2|hsa:4087:SMAD2|hsa:25791:NGEF|hsa:80031:SEMA6D|hsa:9202:ZMYM4|hsa:2042:EPHA3|hsa:7476:WNT7A|hsa:54806:AHI1|hsa:3475:IFRD1|hsa:65082:AC048338.1|hsa:89780:WNT3A|hsa:9839:ZEB2|hsa:10631:POSTN|hsa:9211:LGI1|hsa:558:AXL|hsa:2043:EPHA4|hsa:10395:DLC1|hsa:4916:NTRK3|hsa:286827:TRIM59|hsa:10507:SEMA4D|hsa:…	http://amigo.geneontology.org/amigo/term/GO:0000902
platelet activation	biological_process	GO:0030168	47	163	2.04	0.00206190892789	0.131100867655	hsa:1281:COL3A1|hsa:10451:VAV3|hsa:5594:MAPK1|hsa:5880:RAC2|hsa:146850:PIK3R6|hsa:7006:TEC|hsa:5579:PRKCB|hsa:5583:AL355916.3|hsa:2769:GNA15|hsa:7225:TRPC6|hsa:2776:GNAQ|hsa:558:AXL|hsa:84959:UBASH3B|hsa:2207:FCER1G|hsa:5912:RAP2B|hsa:89780:WNT3A|hsa:5583:PRKCH|hsa:3709:ITPR2|hsa:5582:PRKCG|hsa:2623:GATA1|hsa:5341:PLEK|hsa:7450:VWF|hsa:5581:PRKCE|hsa:7409:VAV1|hsa:4846:NOS3|hsa:6850:SYK|hsa:54331…	http://amigo.geneontology.org/amigo/term/GO:0030168
tissue development	biological_process	GO:0009888	354	1723	1.45	0.00210425183322	0.132934913122	hsa:374:AREG|hsa:3400:ID4|hsa:93649:MYOCD|hsa:150094:SIK1|hsa:10507:SEMA4D|hsa:8312:AXIN1|hsa:145258:GSC|hsa:5583:PRKCH|hsa:3791:KDR|hsa:55504:TNFRSF19|hsa:6497:SKI|hsa:57623:ZFAT|hsa:3084:NRG1|hsa:1950:EGF|hsa:5358:PLS3|hsa:4815:NINJ2|hsa:2131:EXT1|hsa:2252:BX664615.2|hsa:7291:TWIST1|hsa:1421:CRYGD|hsa:50848:F11R|hsa:10052:GJC1|hsa:10395:DLC1|hsa:1051:CEBPB|hsa:4208:MEF2C|hsa:28514:DLL1|hsa:2650…	http://amigo.geneontology.org/amigo/term/GO:0009888
nucleic acid-templated transcription	biological_process	GO:0097659	714	3662	1.38	0.00211721940071	0.132934913122	hsa:54828:BCAS3|hsa:28996:HIPK2|hsa:728:C5AR1|hsa:3400:ID4|hsa:80816:ASXL3|hsa:93649:MYOCD|hsa:7091:TLE4|hsa:81931:ZNF66|hsa:5724:PTAFR|hsa:400720:AC004076.1|hsa:8433:UTF1|hsa:1390:CREM|hsa:25896:INTS7|hsa:51322:WAC|hsa:10781:ZNF266|hsa:10507:SEMA4D|hsa:8187:ZNF239|hsa:8312:AXIN1|hsa:145258:GSC|hsa:4854:NOTCH3|hsa:284371:ZNF841|hsa:6497:SKI|hsa:8573:CASK|hsa:8613:AC119674.2|hsa:57209:ZNF248|hsa:1…	http://amigo.geneontology.org/amigo/term/GO:0097659
lipopolysaccharide-mediated signaling pathway	biological_process	GO:0031663	20	50	2.83	0.00218918225788	0.136007669979	hsa:5595:MAPK3|hsa:5581:PRKCE|hsa:85363:TRIM5|hsa:3055:HCK|hsa:4057:LTF|hsa:10221:TRIB1|hsa:4795:NFKBIL1|hsa:6347:CCL2|hsa:3553:IL1B|hsa:5594:MAPK1|hsa:639:PRDM1|hsa:7099:AL160272.2|hsa:5724:PTAFR|hsa:23328:SASH1|hsa:4846:NOS3|hsa:9450:LY86|hsa:26191:PTPN22|hsa:8767:RIPK2|hsa:4064:CD180|hsa:1604:CD55	http://amigo.geneontology.org/amigo/term/GO:0031663
immune system development	biological_process	GO:0002520	176	795	1.56	0.0022167880517	0.136007669979	hsa:28996:HIPK2|hsa:4212:MEIS2|hsa:8993:PGLYRP1|hsa:79576:NKAP|hsa:4683:NBN|hsa:65082:AC048338.1|hsa:678:ZFP36L2|hsa:89780:WNT3A|hsa:841:CASP8|hsa:2255:FGF10|hsa:23495:TNFRSF13B|hsa:558:AXL|hsa:4057:LTF|hsa:3106:HLA-B|hsa:23054:NCOA6|hsa:116071:BATF2|hsa:3635:INPP5D|hsa:2623:GATA1|hsa:5341:PLEK|hsa:8809:IL18R1|hsa:3791:KDR|hsa:3953:LEPR|hsa:4853:NOTCH2|hsa:5613:PRKY|hsa:23228:PLCL2|hsa:2736:GLI2|…	http://amigo.geneontology.org/amigo/term/GO:0002520
second-messenger-mediated signaling	biological_process	GO:0019932	63	237	1.88	0.00222959244389	0.136007669979	hsa:27445:PCLO|hsa:9472:AKAP6|hsa:9104:RGN|hsa:64784:CRTC3|hsa:5141:PDE4A|hsa:2357:FPR1|hsa:1908:EDN3|hsa:6662:SOX9|hsa:4843:NOS2|hsa:9446:GSTO1|hsa:775:CACNA1C|hsa:845:CASQ2|hsa:5152:PDE9A|hsa:7462:LAT2|hsa:55784:MCTP2|hsa:83988:NCALD|hsa:57211:ADGRG6|hsa:6351:CCL4L2|hsa:5621:PRNP|hsa:116:ADCYAP1|hsa:7057:THBS1|hsa:3709:ITPR2|hsa:5311:PKD2|hsa:108:ADCY2|hsa:185:AGTR1|hsa:5144:PDE4D|hsa:5341:PLEK…	http://amigo.geneontology.org/amigo/term/GO:0019932
heart development	biological_process	GO:0007507	116	493	1.66	0.00224854837603	0.136007669979	hsa:93649:MYOCD|hsa:54806:AHI1|hsa:4729:NDUFV2|hsa:89780:WNT3A|hsa:1909:EDNRA|hsa:2776:GNAQ|hsa:4088:SMAD3|hsa:1363:CPE|hsa:4916:NTRK3|hsa:23054:NCOA6|hsa:10529:NEBL|hsa:8814:CDKL1|hsa:1948:EFNB2|hsa:2623:GATA1|hsa:65009:NDRG4|hsa:4853:NOTCH2|hsa:2736:GLI2|hsa:775:CACNA1C|hsa:3084:NRG1|hsa:2263:FGFR2|hsa:8728:ADAM19|hsa:4734:NEDD4|hsa:57178:ZMIZ1|hsa:6548:SLC9A1|hsa:7881:KCNAB1|hsa:5595:MAPK3|hsa…	http://amigo.geneontology.org/amigo/term/GO:0007507
cell morphogenesis involved in neuron differentiation	biological_process	GO:0048667	117	498	1.66	0.00225423312272	0.136007669979	hsa:9890:PLPPR4|hsa:9638:FEZ1|hsa:6712:SPTBN2|hsa:25791:NGEF|hsa:59277:NTN4|hsa:7476:WNT7A|hsa:3475:IFRD1|hsa:89780:WNT3A|hsa:9839:ZEB2|hsa:9211:LGI1|hsa:140883:ZNF280B|hsa:2043:EPHA4|hsa:4916:NTRK3|hsa:10507:SEMA4D|hsa:323:APBB2|hsa:1948:EFNB2|hsa:29904:EEF2K|hsa:91584:PLXNA4|hsa:2736:GLI2|hsa:3084:NRG1|hsa:2263:FGFR2|hsa:4734:NEDD4|hsa:10417:SPON2|hsa:1952:CELSR2|hsa:64218:SEMA4A|hsa:2131:EXT1|…	http://amigo.geneontology.org/amigo/term/GO:0048667
regulation of cellular response to growth factor stimulus	biological_process	GO:0090287	61	228	1.89	0.00228593856136	0.136007669979	hsa:2321:FLT1|hsa:56975:FAM20C|hsa:2887:GRB10|hsa:4088:SMAD3|hsa:27122:DKK3|hsa:3553:IL1B|hsa:390598:SKOR1|hsa:28996:HIPK2|hsa:7021:TFAP2B|hsa:91851:CHRDL1|hsa:93649:MYOCD|hsa:1848:DUSP6|hsa:80139:ZNF703|hsa:5579:PRKCB|hsa:3516:RBPJ|hsa:7471:WNT1|hsa:2255:FGF10|hsa:753:LDLRAD4|hsa:405:ARNT|hsa:6422:SFRP1|hsa:28514:DLL1|hsa:153090:DAB2IP|hsa:7057:THBS1|hsa:25805:BAMBI|hsa:4488:MSX2|hsa:7046:TGFBR1…	http://amigo.geneontology.org/amigo/term/GO:0090287
blood vessel development	biological_process	GO:0001568	132	573	1.63	0.00228684112553	0.136007669979	hsa:2321:FLT1|hsa:1281:COL3A1|hsa:153090:DAB2IP|hsa:54828:BCAS3|hsa:28996:HIPK2|hsa:728:C5AR1|hsa:7021:TFAP2B|hsa:93649:MYOCD|hsa:7476:WNT7A|hsa:694:BTG1|hsa:5579:PRKCB|hsa:2255:FGF10|hsa:1909:EDNRA|hsa:5396:PRRX1|hsa:4854:NOTCH3|hsa:1948:EFNB2|hsa:3791:KDR|hsa:57534:MIB1|hsa:5613:PRKY|hsa:8613:AC119674.2|hsa:6850:SYK|hsa:255324:EPGN|hsa:1950:EGF|hsa:2263:FGFR2|hsa:28982:FLVCR1|hsa:4734:NEDD4|hsa…	http://amigo.geneontology.org/amigo/term/GO:0001568
cellular response to nitrogen compound	biological_process	GO:1901699	128	553	1.64	0.00228693078438	0.136007669979	hsa:155066:ATP6V0E2|hsa:3480:IGF1R|hsa:2889:RAPGEF1|hsa:4088:SMAD3|hsa:5579:PRKCB|hsa:2769:GNA15|hsa:3753:KCNE1|hsa:4314:MMP3|hsa:199:AIF1|hsa:29904:EEF2K|hsa:108:ADCY2|hsa:5144:PDE4D|hsa:59340:HRH4|hsa:9693:RAPGEF2|hsa:51738:GHRL|hsa:1154:CISH|hsa:5468:PPARG|hsa:3164:NR4A1|hsa:50617:ATP6V0A4|hsa:2690:GHR|hsa:56829:ZC3HAV1|hsa:5580:PRKCD|hsa:183:AGT|hsa:1956:EGFR|hsa:51606:ATP6V1H|hsa:115:ADCY9|h…	http://amigo.geneontology.org/amigo/term/GO:1901699
double-stranded DNA binding	molecular_function	GO:0003690	169	760	1.57	0.00228800480055	0.136007669979	hsa:7022:TFAP2C|hsa:374928:AC003005.1|hsa:5083:PAX9|hsa:165:AEBP1|hsa:7021:TFAP2B|hsa:4212:MEIS2|hsa:93649:MYOCD|hsa:400720:AC004076.1|hsa:4088:SMAD3|hsa:100129543:ZNF730|hsa:4005:LMO2|hsa:9603:NFE2L3|hsa:54815:GATAD2A|hsa:2104:ESRRG|hsa:116071:BATF2|hsa:2623:GATA1|hsa:5468:PPARG|hsa:2736:GLI2|hsa:6239:RREB1|hsa:1997:ELF1|hsa:57623:ZFAT|hsa:333929:SNAI3|hsa:3227:HOXC11|hsa:199777:ZNF626|hsa:14826…	http://amigo.geneontology.org/amigo/term/GO:0003690
regulation of lymphocyte activation	biological_process	GO:0051249	92	376	1.73	0.00235669842021	0.138607092143	hsa:8993:PGLYRP1|hsa:79576:NKAP|hsa:914:CD2|hsa:89780:WNT3A|hsa:2255:FGF10|hsa:558:AXL|hsa:22806:IKZF3|hsa:199:AIF1|hsa:1948:EFNB2|hsa:3635:INPP5D|hsa:54440:SASH3|hsa:2736:GLI2|hsa:9402:GRAP2|hsa:6850:SYK|hsa:919:CD247|hsa:10673:TNFSF13B|hsa:27040:LAT|hsa:79109:MAPKAP1|hsa:7099:AL160272.2|hsa:126259:TMIGD2|hsa:3559:IL2RA|hsa:998:CDC42|hsa:3553:IL1B|hsa:3142:HLX|hsa:3718:JAK3|hsa:11314:CD300A|hsa:…	http://amigo.geneontology.org/amigo/term/GO:0051249
cell activation involved in immune response	biological_process	GO:0002263	57	210	1.92	0.00238673022819	0.138607092143	hsa:8832:CD84|hsa:8320:EOMES|hsa:10859:LILRB1|hsa:56892:TCIM|hsa:136:ADORA2B|hsa:11314:CD300A|hsa:3383:ICAM1|hsa:440275:EIF2AK4|hsa:3718:JAK3|hsa:8993:PGLYRP1|hsa:5724:PTAFR|hsa:4683:NBN|hsa:8767:RIPK2|hsa:4064:CD180|hsa:3815:KIT|hsa:7305:TYROBP|hsa:2207:FCER1G|hsa:28514:DLL1|hsa:6284:S100A13|hsa:5880:RAC2|hsa:6095:RORA|hsa:3458:IFNG|hsa:3936:LCP1|hsa:29:ABR|hsa:8809:IL18R1|hsa:4853:NOTCH2|hsa:55…	http://amigo.geneontology.org/amigo/term/GO:0002263
leukocyte aggregation	biological_process	GO:0070486	104	435	1.69	0.00241098432132	0.138607092143	hsa:79576:NKAP|hsa:914:CD2|hsa:678:ZFP36L2|hsa:841:CASP8|hsa:10507:SEMA4D|hsa:199:AIF1|hsa:1948:EFNB2|hsa:8809:IL18R1|hsa:54440:SASH3|hsa:2736:GLI2|hsa:9402:GRAP2|hsa:6850:SYK|hsa:919:CD247|hsa:4734:NEDD4|hsa:64218:SEMA4A|hsa:6280:S100A9|hsa:27040:LAT|hsa:79109:MAPKAP1|hsa:23303:KIF13B|hsa:126259:TMIGD2|hsa:3559:IL2RA|hsa:998:CDC42|hsa:3553:IL1B|hsa:7454:WAS|hsa:3142:HLX|hsa:3718:JAK3|hsa:6793:ST…	http://amigo.geneontology.org/amigo/term/GO:0070486
mast cell degranulation	biological_process	GO:0043303	18	43	2.96	0.00241212935704	0.138607092143	hsa:8832:CD84|hsa:3815:KIT|hsa:10814:CPLX2|hsa:5293:PIK3CD|hsa:2207:FCER1G|hsa:2294:FOXF1|hsa:136:ADORA2B|hsa:27040:LAT|hsa:9846:GAB2|hsa:6850:SYK|hsa:201294:UNC13D|hsa:2268:FGR|hsa:5880:RAC2|hsa:6284:S100A13|hsa:11314:CD300A|hsa:284021:MILR1|hsa:3566:IL4R|hsa:7462:LAT2	http://amigo.geneontology.org/amigo/term/GO:0043303
mast cell activation involved in immune response	biological_process	GO:0002279	18	43	2.96	0.00241212935704	0.138607092143	hsa:8832:CD84|hsa:3815:KIT|hsa:10814:CPLX2|hsa:5293:PIK3CD|hsa:2207:FCER1G|hsa:2294:FOXF1|hsa:136:ADORA2B|hsa:27040:LAT|hsa:9846:GAB2|hsa:6850:SYK|hsa:201294:UNC13D|hsa:2268:FGR|hsa:5880:RAC2|hsa:6284:S100A13|hsa:11314:CD300A|hsa:284021:MILR1|hsa:3566:IL4R|hsa:7462:LAT2	http://amigo.geneontology.org/amigo/term/GO:0002279
positive regulation of immune system process	biological_process	GO:0002684	192	879	1.54	0.00241451733276	0.138607092143	hsa:64170:CARD9|hsa:2069:EREG|hsa:9473:THEMIS2|hsa:1793:DOCK1|hsa:728:C5AR1|hsa:8993:PGLYRP1|hsa:79576:NKAP|hsa:5724:PTAFR|hsa:914:CD2|hsa:5579:PRKCB|hsa:841:CASP8|hsa:57118:CAMK1D|hsa:2255:FGF10|hsa:2867:FFAR2|hsa:1909:EDNRA|hsa:83416:FCRL5|hsa:558:AXL|hsa:4057:LTF|hsa:9846:GAB2|hsa:199:AIF1|hsa:146433:IL34|hsa:5583:PRKCH|hsa:1948:EFNB2|hsa:3635:INPP5D|hsa:2623:GATA1|hsa:5627:PROS1|hsa:54440:SAS…	http://amigo.geneontology.org/amigo/term/GO:0002684
cell fate commitment	biological_process	GO:0045165	64	243	1.86	0.00248414953038	0.141794126035	hsa:57453:DSCAML1|hsa:10215:OLIG2|hsa:2303:FOXC2|hsa:998:CDC42|hsa:9646:CTR9|hsa:3207:HOXA11|hsa:170302:ARX|hsa:6662:SOX9|hsa:1848:DUSP6|hsa:7476:WNT7A|hsa:3475:IFRD1|hsa:2001:ELF5|hsa:89780:WNT3A|hsa:1051:CEBPB|hsa:3516:RBPJ|hsa:2255:FGF10|hsa:6422:SFRP1|hsa:2258:FGF13|hsa:5081:PAX7|hsa:4208:MEF2C|hsa:492307:PPDPFL|hsa:5457:POU4F1|hsa:4916:NTRK3|hsa:4762:NEUROG1|hsa:7046:TGFBR1|hsa:5396:PRRX1|hs…	http://amigo.geneontology.org/amigo/term/GO:0045165
intracellular signal transduction	biological_process	GO:0035556	516	2598	1.4	0.0025947624611	0.147271094261	hsa:2321:FLT1|hsa:23012:STK38L|hsa:28996:HIPK2|hsa:728:C5AR1|hsa:6712:SPTBN2|hsa:2357:FPR1|hsa:150094:SIK1|hsa:1869:E2F1|hsa:5724:PTAFR|hsa:5867:RAB4A|hsa:4916:NTRK3|hsa:6574:SLC20A1|hsa:11043:MID2|hsa:10507:SEMA4D|hsa:9912:ARHGAP44|hsa:8312:AXIN1|hsa:5583:PRKCH|hsa:108:ADCY2|hsa:3635:INPP5D|hsa:3791:KDR|hsa:55504:TNFRSF19|hsa:23228:PLCL2|hsa:53832:IL20RA|hsa:775:CACNA1C|hsa:10221:TRIB1|hsa:3084:…	http://amigo.geneontology.org/amigo/term/GO:0035556
lipid binding	molecular_function	GO:0008289	140	616	1.61	0.00263643473288	0.148739874464	hsa:26031:OSBPL3|hsa:9227:LRAT|hsa:6712:SPTBN2|hsa:6809:STX3|hsa:5724:PTAFR|hsa:2867:FFAR2|hsa:558:AXL|hsa:221472:FGD2|hsa:2104:ESRRG|hsa:9912:ARHGAP44|hsa:29127:RACGAP1|hsa:246:ALOX15|hsa:6284:S100A13|hsa:92017:SNX29|hsa:241:ALOX5AP|hsa:85477:SCIN|hsa:5468:PPARG|hsa:9865:TRIL|hsa:10417:SPON2|hsa:5337:PLD1|hsa:7026:NR2F2|hsa:9693:RAPGEF2|hsa:6280:S100A9|hsa:23174:ZCCHC14|hsa:5836:PYGL|hsa:79109:M…	http://amigo.geneontology.org/amigo/term/GO:0008289
regulation of interleukin-6 biosynthetic process	biological_process	GO:0045408	10	16	4.42	0.00266147675858	0.148739874464	hsa:64170:CARD9|hsa:91662:NLRP12|hsa:3553:IL1B|hsa:51738:GHRL|hsa:7096:TLR1|hsa:2069:EREG|hsa:3458:IFNG|hsa:5724:PTAFR|hsa:3635:INPP5D|hsa:1051:CEBPB	http://amigo.geneontology.org/amigo/term/GO:0045408
protein autophosphorylation	biological_process	GO:0046777	61	230	1.87	0.00269757721409	0.148739874464	hsa:7297:TYK2|hsa:2321:FLT1|hsa:51701:NLK|hsa:11213:IRAK3|hsa:23043:TNIK|hsa:2043:EPHA4|hsa:440275:EIF2AK4|hsa:3718:JAK3|hsa:6793:STK10|hsa:2047:EPHB1|hsa:7006:TEC|hsa:3480:IGF1R|hsa:4683:NBN|hsa:65268:WNK2|hsa:8408:ULK1|hsa:22848:AAK1|hsa:54206:ERRFI1|hsa:3815:KIT|hsa:91662:NLRP12|hsa:4916:NTRK3|hsa:1613:DAPK3|hsa:5912:RAP2B|hsa:3716:JAK1|hsa:91:ACVR1B|hsa:6872:TAF1|hsa:5582:PRKCG|hsa:29904:EEF2…	http://amigo.geneontology.org/amigo/term/GO:0046777
cell development	biological_process	GO:0048468	380	1870	1.44	0.00270746427679	0.148739874464	hsa:374:AREG|hsa:221935:SDK1|hsa:93649:MYOCD|hsa:10507:SEMA4D|hsa:5354:PLP1|hsa:8312:AXIN1|hsa:145258:GSC|hsa:4854:NOTCH3|hsa:4967:OGDH|hsa:6497:SKI|hsa:85458:DIXDC1|hsa:10221:TRIB1|hsa:3400:ID4|hsa:3084:NRG1|hsa:201294:UNC13D|hsa:28982:FLVCR1|hsa:10417:SPON2|hsa:2131:EXT1|hsa:6280:S100A9|hsa:57554:LRRC7|hsa:7291:TWIST1|hsa:163589:TDRD5|hsa:3280:HES1|hsa:22902:RUFY3|hsa:26050:SLITRK5|hsa:50848:F1…	http://amigo.geneontology.org/amigo/term/GO:0048468
muscle system process	biological_process	GO:0003012	94	388	1.71	0.00271988247983	0.148739874464	hsa:2321:FLT1|hsa:93649:MYOCD|hsa:5724:PTAFR|hsa:1410:CRYAB|hsa:1909:EDNRA|hsa:3753:KCNE1|hsa:8470:SORBS2|hsa:199:AIF1|hsa:5144:PDE4D|hsa:1264:CNN1|hsa:8736:MYOM1|hsa:8398:PLA2G6|hsa:775:CACNA1C|hsa:783:CACNB2|hsa:2775:GNAO1|hsa:781:CACNA2D1|hsa:3757:KCNH2|hsa:1674:DES|hsa:5592:PRKG1|hsa:8912:CACNA1H|hsa:183:AGT|hsa:54206:ERRFI1|hsa:93408:MYL10|hsa:4886:NPY1R|hsa:3553:IL1B|hsa:4635:MYL4|hsa:10052…	http://amigo.geneontology.org/amigo/term/GO:0003012
actin binding	molecular_function	GO:0003779	94	388	1.71	0.00271988247983	0.148739874464	hsa:7114:TMSB4X|hsa:23012:STK38L|hsa:114793:FMNL2|hsa:56776:FMN2|hsa:6712:SPTBN2|hsa:830:CAPZA2|hsa:6853:SYN1|hsa:199953:TMEM201|hsa:9535:GMFG|hsa:79983:POF1B|hsa:199:AIF1|hsa:2035:EPB41|hsa:64423:INF2|hsa:1264:CNN1|hsa:783:CACNB2|hsa:5358:PLS3|hsa:6840:SVIL|hsa:2483:FRG1|hsa:1956:EGFR|hsa:4650:MYO9B|hsa:9948:WDR1|hsa:7454:WAS|hsa:23345:SYNE1|hsa:23603:CORO1C|hsa:221692:PHACTR1|hsa:92241:RCSD1|hs…	http://amigo.geneontology.org/amigo/term/GO:0003779
regulation of metal ion transport	biological_process	GO:0010959	81	325	1.76	0.00272428199297	0.148739874464	hsa:8832:CD84|hsa:2273:FHL1|hsa:10859:LILRB1|hsa:845:CASQ2|hsa:57338:JPH3|hsa:9472:AKAP6|hsa:9104:RGN|hsa:3383:ICAM1|hsa:11151:CORO1A|hsa:3718:JAK3|hsa:1908:EDN3|hsa:3747:KCNC2|hsa:776:CACNA1D|hsa:65268:WNK2|hsa:6387:CXCL12|hsa:775:CACNA1C|hsa:154043:AL357075.4|hsa:4986:OPRK1|hsa:51719:CAB39|hsa:11060:WWP2|hsa:7225:TRPC6|hsa:1909:EDNRA|hsa:3753:KCNE1|hsa:83416:FCRL5|hsa:3356:HTR2A|hsa:84959:UBASH…	http://amigo.geneontology.org/amigo/term/GO:0010959
leukocyte degranulation	biological_process	GO:0043299	23	63	2.58	0.00276258557404	0.149209326219	hsa:8832:CD84|hsa:136:ADORA2B|hsa:5880:RAC2|hsa:5724:PTAFR|hsa:11314:CD300A|hsa:3815:KIT|hsa:284021:MILR1|hsa:2207:FCER1G|hsa:6284:S100A13|hsa:29:ABR|hsa:2294:FOXF1|hsa:11151:CORO1A|hsa:10814:CPLX2|hsa:7462:LAT2|hsa:6850:SYK|hsa:9846:GAB2|hsa:201294:UNC13D|hsa:2268:FGR|hsa:3566:IL4R|hsa:3055:HCK|hsa:5293:PIK3CD|hsa:27040:LAT|hsa:5873:RAB27A	http://amigo.geneontology.org/amigo/term/GO:0043299
regulation of phospholipase activity	biological_process	GO:0010517	23	63	2.58	0.00276258557404	0.149209326219	hsa:2321:FLT1|hsa:148:ADRA1A|hsa:728:C5AR1|hsa:5724:PTAFR|hsa:2769:GNA15|hsa:1909:EDNRA|hsa:2776:GNAQ|hsa:3815:KIT|hsa:3356:HTR2A|hsa:8698:S1PR4|hsa:115727:RASGRP4|hsa:5581:PRKCE|hsa:185:AGTR1|hsa:56923:NMUR2|hsa:2263:FGFR2|hsa:5330:PLCB2|hsa:5580:PRKCD|hsa:5590:PRKCZ|hsa:22925:PLA2R1|hsa:183:AGT|hsa:1956:EGFR|hsa:25:ABL1|hsa:395:ARHGAP6	http://amigo.geneontology.org/amigo/term/GO:0010517
blood vessel morphogenesis	biological_process	GO:0048514	114	487	1.65	0.00279789563061	0.150001977243	hsa:2321:FLT1|hsa:1281:COL3A1|hsa:153090:DAB2IP|hsa:54828:BCAS3|hsa:28996:HIPK2|hsa:728:C5AR1|hsa:7021:TFAP2B|hsa:93649:MYOCD|hsa:7476:WNT7A|hsa:694:BTG1|hsa:5579:PRKCB|hsa:2255:FGF10|hsa:1909:EDNRA|hsa:5396:PRRX1|hsa:4854:NOTCH3|hsa:1948:EFNB2|hsa:3791:KDR|hsa:5613:PRKY|hsa:6850:SYK|hsa:255324:EPGN|hsa:1950:EGF|hsa:2263:FGFR2|hsa:4734:NEDD4|hsa:3164:NR4A1|hsa:57178:ZMIZ1|hsa:7026:NR2F2|hsa:64218…	http://amigo.geneontology.org/amigo/term/GO:0048514
circulatory system process	biological_process	GO:0003013	116	497	1.65	0.00280712439992	0.150001977243	hsa:83943:IMMP2L|hsa:3784:KCNQ1|hsa:5724:PTAFR|hsa:10631:POSTN|hsa:1909:EDNRA|hsa:3753:KCNE1|hsa:5973:RENBP|hsa:2035:EPB41|hsa:4778:NFE2|hsa:5144:PDE4D|hsa:8398:PLA2G6|hsa:775:CACNA1C|hsa:783:CACNB2|hsa:59283:CACNG8|hsa:3084:NRG1|hsa:5468:PPARG|hsa:2775:GNAO1|hsa:781:CACNA2D1|hsa:3757:KCNH2|hsa:30820:KCNIP1|hsa:1674:DES|hsa:55799:CACNA2D3|hsa:5592:PRKG1|hsa:183:AGT|hsa:5349:AC020907.6|hsa:10242:K…	http://amigo.geneontology.org/amigo/term/GO:0003013
negative regulation of neuron differentiation	biological_process	GO:0045665	52	189	1.94	0.00284241419499	0.151084089963	hsa:9037:SEMA5A|hsa:9723:SEMA3E|hsa:10215:OLIG2|hsa:23108:RAP1GAP2|hsa:3553:IL1B|hsa:3400:ID4|hsa:54413:NLGN3|hsa:440275:EIF2AK4|hsa:22882:ZHX2|hsa:2672:GFI1|hsa:6662:SOX9|hsa:3475:IFRD1|hsa:4155:MBP|hsa:152330:CNTN4|hsa:89780:WNT3A|hsa:7143:TNR|hsa:4038:LRP4|hsa:64218:SEMA4A|hsa:2202:EFEMP1|hsa:2258:FGF13|hsa:2043:EPHA4|hsa:28514:DLL1|hsa:10507:SEMA4D|hsa:4854:NOTCH3|hsa:2932:GSK3B|hsa:3280:HES1…	http://amigo.geneontology.org/amigo/term/GO:0045665
neuron projection development	biological_process	GO:0031175	176	801	1.55	0.00287570052182	0.151131466463	hsa:729920:CRPPA|hsa:9890:PLPPR4|hsa:374:AREG|hsa:9638:FEZ1|hsa:221935:SDK1|hsa:25791:NGEF|hsa:59277:NTN4|hsa:6809:STX3|hsa:7476:WNT7A|hsa:3475:IFRD1|hsa:89780:WNT3A|hsa:9839:ZEB2|hsa:10631:POSTN|hsa:9211:LGI1|hsa:140883:ZNF280B|hsa:2043:EPHA4|hsa:4916:NTRK3|hsa:10507:SEMA4D|hsa:323:APBB2|hsa:5354:PLP1|hsa:5396:PRRX1|hsa:1948:EFNB2|hsa:29904:EEF2K|hsa:91584:PLXNA4|hsa:65009:NDRG4|hsa:2736:GLI2|hs…	http://amigo.geneontology.org/amigo/term/GO:0031175
leukocyte chemotaxis	biological_process	GO:0030595	50	180	1.96	0.0028780238396	0.151131466463	hsa:2321:FLT1|hsa:23604:DAPK2|hsa:7409:VAV1|hsa:728:C5AR1|hsa:26228:STAP1|hsa:5880:RAC2|hsa:1908:EDN3|hsa:6387:CXCL12|hsa:3570:IL6R|hsa:6846:XCL2|hsa:57118:CAMK1D|hsa:10451:VAV3|hsa:2867:FFAR2|hsa:1909:EDNRA|hsa:54210:TREM1|hsa:3071:NCKAP1L|hsa:6850:SYK|hsa:2207:FCER1G|hsa:719:C3AR1|hsa:3553:IL1B|hsa:7057:THBS1|hsa:3689:ITGB2|hsa:199:AIF1|hsa:120425:JAML|hsa:3672:ITGA1|hsa:3577:CXCR1|hsa:6357:CCL…	http://amigo.geneontology.org/amigo/term/GO:0030595
immune response	biological_process	GO:0006955	305	1474	1.46	0.0028884373443	0.151131466463	hsa:2213:FCGR2B|hsa:64170:CARD9|hsa:153090:DAB2IP|hsa:9473:THEMIS2|hsa:5873:RAB27A|hsa:1793:DOCK1|hsa:728:C5AR1|hsa:5581:PRKCE|hsa:830:CAPZA2|hsa:8284:KDM5D|hsa:8993:PGLYRP1|hsa:54941:RNF125|hsa:3480:IGF1R|hsa:5724:PTAFR|hsa:4683:NBN|hsa:4088:SMAD3|hsa:5579:PRKCB|hsa:841:CASP8|hsa:163351:GBP6|hsa:11043:MID2|hsa:2867:FFAR2|hsa:83737:ITCH|hsa:83416:FCRL5|hsa:558:AXL|hsa:4057:LTF|hsa:3106:HLA-B|hsa:…	http://amigo.geneontology.org/amigo/term/GO:0006955
regulation of mononuclear cell proliferation	biological_process	GO:0032944	53	194	1.93	0.00294932842292	0.152857182425	hsa:3549:IHH|hsa:3559:IL2RA|hsa:10859:LILRB1|hsa:3553:IL1B|hsa:26191:PTPN22|hsa:5880:RAC2|hsa:11314:CD300A|hsa:4004:LMO1|hsa:89780:WNT3A|hsa:1051:CEBPB|hsa:8767:RIPK2|hsa:2255:FGF10|hsa:10451:VAV3|hsa:8379:MAD1L1|hsa:83737:ITCH|hsa:23495:TNFRSF13B|hsa:339390:CLEC4G|hsa:1604:CD55|hsa:5788:PTPRC|hsa:22806:IKZF3|hsa:683:BST1|hsa:199:AIF1|hsa:3458:IFNG|hsa:3280:HES1|hsa:84433:CARD11|hsa:3635:INPP5D|h…	http://amigo.geneontology.org/amigo/term/GO:0032944
blood circulation	biological_process	GO:0008015	115	493	1.65	0.00296084491668	0.152857182425	hsa:83943:IMMP2L|hsa:3784:KCNQ1|hsa:5724:PTAFR|hsa:10631:POSTN|hsa:1909:EDNRA|hsa:3753:KCNE1|hsa:5973:RENBP|hsa:2035:EPB41|hsa:4778:NFE2|hsa:5144:PDE4D|hsa:8398:PLA2G6|hsa:775:CACNA1C|hsa:783:CACNB2|hsa:59283:CACNG8|hsa:3084:NRG1|hsa:5468:PPARG|hsa:2775:GNAO1|hsa:781:CACNA2D1|hsa:3757:KCNH2|hsa:30820:KCNIP1|hsa:1674:DES|hsa:55799:CACNA2D3|hsa:5592:PRKG1|hsa:183:AGT|hsa:5349:AC020907.6|hsa:10242:K…	http://amigo.geneontology.org/amigo/term/GO:0008015
axonogenesis	biological_process	GO:0007409	98	409	1.69	0.00296706655116	0.152857182425	hsa:9890:PLPPR4|hsa:9638:FEZ1|hsa:6712:SPTBN2|hsa:59277:NTN4|hsa:7476:WNT7A|hsa:3475:IFRD1|hsa:89780:WNT3A|hsa:9839:ZEB2|hsa:9211:LGI1|hsa:140883:ZNF280B|hsa:2043:EPHA4|hsa:4916:NTRK3|hsa:10507:SEMA4D|hsa:323:APBB2|hsa:1948:EFNB2|hsa:91584:PLXNA4|hsa:2736:GLI2|hsa:3084:NRG1|hsa:2263:FGFR2|hsa:10417:SPON2|hsa:64218:SEMA4A|hsa:2131:EXT1|hsa:5362:PLXNA2|hsa:23303:KIF13B|hsa:22902:RUFY3|hsa:26050:SLI…	http://amigo.geneontology.org/amigo/term/GO:0007409
leukocyte activation involved in immune response	biological_process	GO:0002366	56	208	1.9	0.00299117740169	0.153313102946	hsa:8832:CD84|hsa:8320:EOMES|hsa:10859:LILRB1|hsa:2294:FOXF1|hsa:136:ADORA2B|hsa:11314:CD300A|hsa:3383:ICAM1|hsa:440275:EIF2AK4|hsa:3718:JAK3|hsa:8993:PGLYRP1|hsa:5724:PTAFR|hsa:4683:NBN|hsa:8767:RIPK2|hsa:4064:CD180|hsa:3815:KIT|hsa:7305:TYROBP|hsa:2207:FCER1G|hsa:28514:DLL1|hsa:6284:S100A13|hsa:5880:RAC2|hsa:6095:RORA|hsa:3458:IFNG|hsa:3936:LCP1|hsa:29:ABR|hsa:8809:IL18R1|hsa:4853:NOTCH2|hsa:55…	http://amigo.geneontology.org/amigo/term/GO:0002366
axon development	biological_process	GO:0061564	105	444	1.67	0.00305981241418	0.156034901081	hsa:9890:PLPPR4|hsa:9638:FEZ1|hsa:6712:SPTBN2|hsa:59277:NTN4|hsa:7476:WNT7A|hsa:3475:IFRD1|hsa:89780:WNT3A|hsa:9839:ZEB2|hsa:9211:LGI1|hsa:140883:ZNF280B|hsa:2043:EPHA4|hsa:4916:NTRK3|hsa:10507:SEMA4D|hsa:323:APBB2|hsa:5354:PLP1|hsa:1948:EFNB2|hsa:91584:PLXNA4|hsa:2736:GLI2|hsa:3084:NRG1|hsa:2263:FGFR2|hsa:10417:SPON2|hsa:64218:SEMA4A|hsa:2131:EXT1|hsa:5362:PLXNA2|hsa:23303:KIF13B|hsa:22902:RUFY3…	http://amigo.geneontology.org/amigo/term/GO:0061564
icosanoid secretion	biological_process	GO:0032309	16	37	3.06	0.00318901934878	0.161063439715	hsa:5321:PLA2G4A|hsa:8398:PLA2G6|hsa:22925:PLA2R1|hsa:5020:OXT|hsa:6850:SYK|hsa:10257:ABCC4|hsa:2182:ACSL4|hsa:186:AGTR2|hsa:3553:IL1B|hsa:56923:NMUR2|hsa:5601:MAPK9|hsa:8529:CYP4F2|hsa:1814:DRD3|hsa:4843:NOS2|hsa:5029:P2RY2|hsa:1815:DRD4	http://amigo.geneontology.org/amigo/term/GO:0032309
regulation of immune response	biological_process	GO:0050776	180	824	1.54	0.00319048621375	0.161063439715	hsa:2213:FCGR2B|hsa:64170:CARD9|hsa:2069:EREG|hsa:9473:THEMIS2|hsa:1793:DOCK1|hsa:728:C5AR1|hsa:8993:PGLYRP1|hsa:5724:PTAFR|hsa:4088:SMAD3|hsa:5579:PRKCB|hsa:841:CASP8|hsa:2867:FFAR2|hsa:83737:ITCH|hsa:83416:FCRL5|hsa:4057:LTF|hsa:3106:HLA-B|hsa:9846:GAB2|hsa:246:ALOX15|hsa:5583:PRKCH|hsa:3635:INPP5D|hsa:5144:PDE4D|hsa:5627:PROS1|hsa:54440:SASH3|hsa:2212:FCGR2A|hsa:85363:TRIM5|hsa:7462:LAT2|hsa:6…	http://amigo.geneontology.org/amigo/term/GO:0050776
positive regulation of lipase activity	biological_process	GO:0060193	23	64	2.54	0.00323919944726	0.162704988236	hsa:2321:FLT1|hsa:148:ADRA1A|hsa:728:C5AR1|hsa:5724:PTAFR|hsa:2769:GNA15|hsa:1909:EDNRA|hsa:2776:GNAQ|hsa:3815:KIT|hsa:3356:HTR2A|hsa:338328:GPIHBP1|hsa:8698:S1PR4|hsa:115727:RASGRP4|hsa:5581:PRKCE|hsa:185:AGTR1|hsa:64788:LMF1|hsa:56923:NMUR2|hsa:2263:FGFR2|hsa:5330:PLCB2|hsa:5580:PRKCD|hsa:5590:PRKCZ|hsa:183:AGT|hsa:1956:EGFR|hsa:395:ARHGAP6	http://amigo.geneontology.org/amigo/term/GO:0060193
activation of immune response	biological_process	GO:0002253	112	480	1.65	0.00328998103357	0.164017119903	hsa:64170:CARD9|hsa:9473:THEMIS2|hsa:1793:DOCK1|hsa:728:C5AR1|hsa:8993:PGLYRP1|hsa:5579:PRKCB|hsa:841:CASP8|hsa:2867:FFAR2|hsa:83737:ITCH|hsa:83416:FCRL5|hsa:2212:FCGR2A|hsa:5583:PRKCH|hsa:3635:INPP5D|hsa:5144:PDE4D|hsa:5627:PROS1|hsa:8398:PLA2G6|hsa:85363:TRIM5|hsa:7462:LAT2|hsa:6850:SYK|hsa:1997:ELF1|hsa:919:CD247|hsa:9865:TRIL|hsa:2268:FGR|hsa:2209:FCGR1A|hsa:50856:CLEC4A|hsa:2533:FYB1|hsa:568…	http://amigo.geneontology.org/amigo/term/GO:0002253
hematopoietic or lymphoid organ development	biological_process	GO:0048534	166	753	1.56	0.00330507854694	0.164017119903	hsa:28996:HIPK2|hsa:4212:MEIS2|hsa:8993:PGLYRP1|hsa:79576:NKAP|hsa:65082:AC048338.1|hsa:678:ZFP36L2|hsa:89780:WNT3A|hsa:841:CASP8|hsa:2255:FGF10|hsa:23495:TNFRSF13B|hsa:558:AXL|hsa:4057:LTF|hsa:3106:HLA-B|hsa:23054:NCOA6|hsa:116071:BATF2|hsa:3635:INPP5D|hsa:2623:GATA1|hsa:5341:PLEK|hsa:8809:IL18R1|hsa:3791:KDR|hsa:3953:LEPR|hsa:4853:NOTCH2|hsa:5613:PRKY|hsa:23228:PLCL2|hsa:2736:GLI2|hsa:6850:SYK|…	http://amigo.geneontology.org/amigo/term/GO:0048534
negative regulation of multicellular organismal process	biological_process	GO:0051241	210	980	1.51	0.003314301746	0.164017119903	hsa:1281:COL3A1|hsa:10215:OLIG2|hsa:9252:RPS6KA5|hsa:374:AREG|hsa:5055:SERPINB2|hsa:9104:RGN|hsa:3400:ID4|hsa:4212:MEIS2|hsa:25791:NGEF|hsa:8993:PGLYRP1|hsa:22882:ZHX2|hsa:7476:WNT7A|hsa:3475:IFRD1|hsa:4088:SMAD3|hsa:89780:WNT3A|hsa:83737:ITCH|hsa:28951:TRIB2|hsa:558:AXL|hsa:2043:EPHA4|hsa:4057:LTF|hsa:4916:NTRK3|hsa:10507:SEMA4D|hsa:4854:NOTCH3|hsa:3635:INPP5D|hsa:5144:PDE4D|hsa:5627:PROS1|hsa:5…	http://amigo.geneontology.org/amigo/term/GO:0051241
RNA polymerase II transcription factor activity, sequence-specific DNA binding	molecular_function	GO:0000981	141	626	1.59	0.00335191705824	0.165065484152	hsa:10215:OLIG2|hsa:7022:TFAP2C|hsa:5083:PAX9|hsa:165:AEBP1|hsa:7021:TFAP2B|hsa:4212:MEIS2|hsa:93649:MYOCD|hsa:196:AC019117.3|hsa:9202:ZMYM4|hsa:146198:ZFP90|hsa:8462:KLF11|hsa:4088:SMAD3|hsa:2649:NR6A1|hsa:4005:LMO2|hsa:9603:NFE2L3|hsa:140883:ZNF280B|hsa:10782:ZNF274|hsa:2104:ESRRG|hsa:116071:BATF2|hsa:7027:TFDP1|hsa:2623:GATA1|hsa:5468:PPARG|hsa:2736:GLI2|hsa:1997:ELF1|hsa:57623:ZFAT|hsa:333929…	http://amigo.geneontology.org/amigo/term/GO:0000981
negative regulation of ion transport	biological_process	GO:0043271	36	119	2.14	0.0033779549007	0.165536267963	hsa:4318:MMP9|hsa:10859:LILRB1|hsa:3553:IL1B|hsa:3383:ICAM1|hsa:116:ADCYAP1|hsa:477:ATP1A2|hsa:9446:GSTO1|hsa:51719:CAB39|hsa:845:CASQ2|hsa:3753:KCNE1|hsa:83416:FCRL5|hsa:3356:HTR2A|hsa:7779:SLC30A1|hsa:7881:KCNAB1|hsa:10008:KCNE3|hsa:7057:THBS1|hsa:3784:KCNQ1|hsa:5332:PLCB4|hsa:5733:PTGER3|hsa:1815:DRD4|hsa:5581:PRKCE|hsa:2917:GRM7|hsa:5311:PKD2|hsa:3753:KCNE1B|hsa:2182:ACSL4|hsa:4734:NEDD4|hsa:…	http://amigo.geneontology.org/amigo/term/GO:0043271
icosanoid transport	biological_process	GO:0071715	17	41	2.93	0.0033957206595	0.165599076433	hsa:5321:PLA2G4A|hsa:8398:PLA2G6|hsa:22925:PLA2R1|hsa:5020:OXT|hsa:6850:SYK|hsa:10257:ABCC4|hsa:2182:ACSL4|hsa:186:AGTR2|hsa:3553:IL1B|hsa:56923:NMUR2|hsa:5601:MAPK9|hsa:8529:CYP4F2|hsa:1814:DRD3|hsa:4843:NOS2|hsa:5029:P2RY2|hsa:28232:SLCO3A1|hsa:1815:DRD4	http://amigo.geneontology.org/amigo/term/GO:0071715
regulation of cellular biosynthetic process	biological_process	GO:0031326	800	4157	1.36	0.00343795838883	0.16662683513	hsa:374:AREG|hsa:54828:BCAS3|hsa:28996:HIPK2|hsa:3400:ID4|hsa:80816:ASXL3|hsa:93649:MYOCD|hsa:7091:TLE4|hsa:81931:ZNF66|hsa:5724:PTAFR|hsa:400720:AC004076.1|hsa:8433:UTF1|hsa:1390:CREM|hsa:51322:WAC|hsa:10781:ZNF266|hsa:51427:ZNF107|hsa:10507:SEMA4D|hsa:8187:ZNF239|hsa:8312:AXIN1|hsa:145258:GSC|hsa:5583:PRKCH|hsa:108:ADCY2|hsa:3635:INPP5D|hsa:4543:MTNR1A|hsa:284371:ZNF841|hsa:6497:SKI|hsa:8573:CA…	http://amigo.geneontology.org/amigo/term/GO:0031326
regulation of biosynthetic process	biological_process	GO:0009889	810	4212	1.36	0.00344996831645	0.16662683513	hsa:374:AREG|hsa:54828:BCAS3|hsa:28996:HIPK2|hsa:3400:ID4|hsa:80816:ASXL3|hsa:93649:MYOCD|hsa:7091:TLE4|hsa:81931:ZNF66|hsa:5724:PTAFR|hsa:400720:AC004076.1|hsa:8433:UTF1|hsa:1390:CREM|hsa:51322:WAC|hsa:10781:ZNF266|hsa:51427:ZNF107|hsa:10507:SEMA4D|hsa:8187:ZNF239|hsa:8312:AXIN1|hsa:145258:GSC|hsa:5583:PRKCH|hsa:108:ADCY2|hsa:3635:INPP5D|hsa:4543:MTNR1A|hsa:284371:ZNF841|hsa:6497:SKI|hsa:8573:CA…	http://amigo.geneontology.org/amigo/term/GO:0009889
positive regulation of kinase activity	biological_process	GO:0033674	114	491	1.64	0.00348086499224	0.167314687617	hsa:2321:FLT1|hsa:2069:EREG|hsa:5148:PDE6G|hsa:728:C5AR1|hsa:2357:FPR1|hsa:2889:RAPGEF1|hsa:4683:NBN|hsa:89780:WNT3A|hsa:9839:ZEB2|hsa:2255:FGF10|hsa:2043:EPHA4|hsa:4057:LTF|hsa:221472:FGD2|hsa:8312:AXIN1|hsa:108:ADCY2|hsa:1815:DRD4|hsa:9693:RAPGEF2|hsa:6850:SYK|hsa:143384:CACUL1|hsa:51738:GHRL|hsa:3084:NRG1|hsa:1950:EGF|hsa:4908:NTF3|hsa:7164:TPD52L1|hsa:2268:FGR|hsa:2690:GHR|hsa:10253:SPRY2|hsa…	http://amigo.geneontology.org/amigo/term/GO:0033674
cellular response to oxygen-containing compound	biological_process	GO:1901701	196	909	1.52	0.00352245779654	0.168507671543	hsa:1869:E2F1|hsa:155066:ATP6V0E2|hsa:9104:RGN|hsa:6712:SPTBN2|hsa:837:CASP4|hsa:3480:IGF1R|hsa:5724:PTAFR|hsa:5579:PRKCB|hsa:10631:POSTN|hsa:2769:GNA15|hsa:2867:FFAR2|hsa:3753:KCNE1|hsa:558:AXL|hsa:4057:LTF|hsa:4916:NTRK3|hsa:23054:NCOA6|hsa:4314:MMP3|hsa:1620:BRINP1|hsa:199:AIF1|hsa:1646:AKR1C2|hsa:29904:EEF2K|hsa:108:ADCY2|hsa:5144:PDE4D|hsa:59340:HRH4|hsa:8398:PLA2G6|hsa:85363:TRIM5|hsa:10221…	http://amigo.geneontology.org/amigo/term/GO:1901701
cellular response to endogenous stimulus	biological_process	GO:0071495	246	1170	1.49	0.00358250750067	0.170568105932	hsa:1869:E2F1|hsa:54206:ERRFI1|hsa:9975:NR1D2|hsa:28996:HIPK2|hsa:155066:ATP6V0E2|hsa:7021:TFAP2B|hsa:93649:MYOCD|hsa:196:AC019117.3|hsa:3625:INHBB|hsa:2180:ACSL1|hsa:3480:IGF1R|hsa:5724:PTAFR|hsa:3036:HAS1|hsa:51701:NLK|hsa:5579:PRKCB|hsa:2649:NR6A1|hsa:4005:LMO2|hsa:2255:FGF10|hsa:158800:RHOXF1|hsa:3753:KCNE1|hsa:4088:SMAD3|hsa:9372:ZFYVE9|hsa:23054:NCOA6|hsa:199:AIF1|hsa:114882:OSBPL8|hsa:2990…	http://amigo.geneontology.org/amigo/term/GO:0071495
regulation of cell morphogenesis involved in differentiation	biological_process	GO:0010769	82	334	1.74	0.00360101948745	0.17064076307	hsa:9037:SEMA5A|hsa:9723:SEMA3E|hsa:10507:SEMA4D|hsa:3987:AC013271.1|hsa:998:CDC42|hsa:1000:CDH2|hsa:4038:LRP4|hsa:54413:NLGN3|hsa:23043:TNIK|hsa:27185:TSNAX-DISC1|hsa:25791:NGEF|hsa:9839:ZEB2|hsa:4155:MBP|hsa:2042:EPHA3|hsa:4087:SMAD2|hsa:80139:ZNF703|hsa:4803:NGF|hsa:3475:IFRD1|hsa:6387:CXCL12|hsa:4088:SMAD3|hsa:89780:WNT3A|hsa:10154:PLXNC1|hsa:10631:POSTN|hsa:9423:NTN1|hsa:7225:TRPC6|hsa:2258:…	http://amigo.geneontology.org/amigo/term/GO:0010769
tube morphogenesis	biological_process	GO:0035239	83	339	1.73	0.00363568640993	0.170881649177	hsa:3549:IHH|hsa:9723:SEMA3E|hsa:90627:STARD13|hsa:2303:FOXC2|hsa:55636:CHD7|hsa:56998:CTNNBIP1|hsa:83605:CCM2|hsa:54828:BCAS3|hsa:10395:DLC1|hsa:3207:HOXA11|hsa:3142:HLX|hsa:65009:NDRG4|hsa:57545:CC2D2A|hsa:6662:SOX9|hsa:10806:SDCCAG8|hsa:54806:AHI1|hsa:374:AREG|hsa:4088:SMAD3|hsa:89780:WNT3A|hsa:9839:ZEB2|hsa:3516:RBPJ|hsa:2535:FZD2|hsa:2255:FGF10|hsa:1909:EDNRA|hsa:1950:EGF|hsa:8092:ALX1|hsa:4…	http://amigo.geneontology.org/amigo/term/GO:0035239
neural crest cell differentiation	biological_process	GO:0014033	26	77	2.39	0.00364012272783	0.170881649177	hsa:9037:SEMA5A|hsa:9723:SEMA3E|hsa:2303:FOXC2|hsa:1947:EFNB1|hsa:1908:EDN3|hsa:6662:SOX9|hsa:9839:ZEB2|hsa:1909:EDNRA|hsa:8092:ALX1|hsa:4208:MEF2C|hsa:6422:SFRP1|hsa:10507:SEMA4D|hsa:145258:GSC|hsa:3280:HES1|hsa:8854:ALDH1A2|hsa:23603:CORO1C|hsa:5595:MAPK3|hsa:10501:SEMA6B|hsa:3084:NRG1|hsa:6664:SOX11|hsa:80031:SEMA6D|hsa:64218:SEMA4A|hsa:3670:ISL1|hsa:5594:MAPK1|hsa:9464:HAND2|hsa:7291:TWIST1	http://amigo.geneontology.org/amigo/term/GO:0014033
cellular response to organonitrogen compound	biological_process	GO:0071417	111	477	1.64	0.00366530542564	0.171263527005	hsa:155066:ATP6V0E2|hsa:3480:IGF1R|hsa:2889:RAPGEF1|hsa:5579:PRKCB|hsa:3753:KCNE1|hsa:199:AIF1|hsa:29904:EEF2K|hsa:108:ADCY2|hsa:5144:PDE4D|hsa:9693:RAPGEF2|hsa:51738:GHRL|hsa:1154:CISH|hsa:5468:PPARG|hsa:3164:NR4A1|hsa:50617:ATP6V0A4|hsa:2690:GHR|hsa:5580:PRKCD|hsa:183:AGT|hsa:1956:EGFR|hsa:51606:ATP6V1H|hsa:115:ADCY9|hsa:11031:RAB31|hsa:348980:HCN1|hsa:5724:PTAFR|hsa:2887:GRB10|hsa:3553:IL1B|hs…	http://amigo.geneontology.org/amigo/term/GO:0071417
regulation of lymphocyte proliferation	biological_process	GO:0050670	52	192	1.91	0.00370818458012	0.171619519103	hsa:3549:IHH|hsa:3559:IL2RA|hsa:10859:LILRB1|hsa:3553:IL1B|hsa:26191:PTPN22|hsa:5880:RAC2|hsa:11314:CD300A|hsa:4004:LMO1|hsa:89780:WNT3A|hsa:1051:CEBPB|hsa:8767:RIPK2|hsa:2255:FGF10|hsa:10451:VAV3|hsa:8379:MAD1L1|hsa:83737:ITCH|hsa:23495:TNFRSF13B|hsa:339390:CLEC4G|hsa:1604:CD55|hsa:5788:PTPRC|hsa:22806:IKZF3|hsa:683:BST1|hsa:199:AIF1|hsa:3458:IFNG|hsa:3280:HES1|hsa:84433:CARD11|hsa:3635:INPP5D|h…	http://amigo.geneontology.org/amigo/term/GO:0050670
positive regulation of CD4-positive, alpha-beta T cell activation	biological_process	GO:2000516	13	27	3.4	0.00372874129874	0.171619519103	hsa:5590:PRKCZ|hsa:3566:IL4R|hsa:1604:CD55|hsa:3071:NCKAP1L|hsa:3458:IFNG|hsa:3142:HLX|hsa:4602:MYB|hsa:9308:CD83|hsa:942:CD86|hsa:5914:RARA|hsa:8767:RIPK2|hsa:5588:PRKCQ|hsa:54440:SASH3	http://amigo.geneontology.org/amigo/term/GO:2000516
regulation of membrane repolarization	biological_process	GO:0060306	13	27	3.4	0.00372874129874	0.171619519103	hsa:3753:KCNE1|hsa:287:ANK2|hsa:3753:KCNE1B|hsa:10008:KCNE3|hsa:3759:KCNJ2|hsa:3784:KCNQ1|hsa:776:CACNA1D|hsa:781:CACNA2D1|hsa:3757:KCNH2|hsa:9472:AKAP6|hsa:9948:WDR1|hsa:845:CASQ2|hsa:9722:NOS1AP	http://amigo.geneontology.org/amigo/term/GO:0060306
negative regulation of cell adhesion	biological_process	GO:0007162	58	220	1.86	0.00374125768301	0.171619519103	hsa:9037:SEMA5A|hsa:5340:PLGLB1|hsa:9723:SEMA3E|hsa:3559:IL2RA|hsa:10859:LILRB1|hsa:54828:BCAS3|hsa:5340:PLG|hsa:5962:RDX|hsa:3142:HLX|hsa:4072:EPCAM|hsa:10395:DLC1|hsa:80139:ZNF703|hsa:11314:CD300A|hsa:6387:CXCL12|hsa:4763:NF1|hsa:10631:POSTN|hsa:6904:TBCD|hsa:8379:MAD1L1|hsa:3549:IHH|hsa:1051:CEBPB|hsa:339390:CLEC4G|hsa:5788:PTPRC|hsa:10507:SEMA4D|hsa:7057:THBS1|hsa:140706:CCM2L|hsa:83737:ITCH|…	http://amigo.geneontology.org/amigo/term/GO:0007162
lymphocyte aggregation	biological_process	GO:0071593	101	428	1.67	0.00380046798816	0.173543188223	hsa:79576:NKAP|hsa:914:CD2|hsa:678:ZFP36L2|hsa:841:CASP8|hsa:199:AIF1|hsa:1948:EFNB2|hsa:8809:IL18R1|hsa:54440:SASH3|hsa:2736:GLI2|hsa:9402:GRAP2|hsa:6850:SYK|hsa:919:CD247|hsa:4734:NEDD4|hsa:64218:SEMA4A|hsa:27040:LAT|hsa:79109:MAPKAP1|hsa:23303:KIF13B|hsa:126259:TMIGD2|hsa:3559:IL2RA|hsa:998:CDC42|hsa:3553:IL1B|hsa:7454:WAS|hsa:3142:HLX|hsa:3718:JAK3|hsa:6793:STK10|hsa:3953:LEPR|hsa:11314:CD300…	http://amigo.geneontology.org/amigo/term/GO:0071593
cytokine production	biological_process	GO:0001816	139	619	1.59	0.00389022822501	0.176838157233	hsa:64170:CARD9|hsa:9252:RPS6KA5|hsa:728:C5AR1|hsa:8993:PGLYRP1|hsa:5724:PTAFR|hsa:914:CD2|hsa:89780:WNT3A|hsa:140706:CCM2L|hsa:10631:POSTN|hsa:2867:FFAR2|hsa:28951:TRIB2|hsa:558:AXL|hsa:4057:LTF|hsa:3106:HLA-B|hsa:6284:S100A13|hsa:3635:INPP5D|hsa:5144:PDE4D|hsa:8809:IL18R1|hsa:54440:SASH3|hsa:3297:HSF1|hsa:6850:SYK|hsa:1997:ELF1|hsa:51738:GHRL|hsa:2268:FGR|hsa:9865:TRIL|hsa:10417:SPON2|hsa:56829…	http://amigo.geneontology.org/amigo/term/GO:0001816
regulation of macromolecule biosynthetic process	biological_process	GO:0010556	766	3978	1.36	0.00392649363992	0.177682680661	hsa:374:AREG|hsa:54828:BCAS3|hsa:28996:HIPK2|hsa:3400:ID4|hsa:80816:ASXL3|hsa:93649:MYOCD|hsa:7091:TLE4|hsa:81931:ZNF66|hsa:5724:PTAFR|hsa:400720:AC004076.1|hsa:8433:UTF1|hsa:1390:CREM|hsa:51322:WAC|hsa:10781:ZNF266|hsa:51427:ZNF107|hsa:10507:SEMA4D|hsa:8187:ZNF239|hsa:8312:AXIN1|hsa:145258:GSC|hsa:5583:PRKCH|hsa:3635:INPP5D|hsa:284371:ZNF841|hsa:6497:SKI|hsa:8573:CASK|hsa:8613:AC119674.2|hsa:572…	http://amigo.geneontology.org/amigo/term/GO:0010556
positive regulation of cell activation	biological_process	GO:0050867	73	292	1.77	0.00397269518364	0.178967245807	hsa:3549:IHH|hsa:3559:IL2RA|hsa:55423:SIRPG|hsa:1490:CCN2|hsa:136:ADORA2B|hsa:10673:TNFSF13B|hsa:3142:HLX|hsa:6195:RPS6KA1|hsa:79576:NKAP|hsa:1445:CSK|hsa:5724:PTAFR|hsa:914:CD2|hsa:89780:WNT3A|hsa:8767:RIPK2|hsa:2255:FGF10|hsa:10859:LILRB1|hsa:9173:IL1RL1|hsa:558:AXL|hsa:1604:CD55|hsa:2207:FCER1G|hsa:5788:PTPRC|hsa:90865:IL33|hsa:683:BST1|hsa:3458:IFNG|hsa:7057:THBS1|hsa:199:AIF1|hsa:8808:IL1RL2…	http://amigo.geneontology.org/amigo/term/GO:0050867
regulation of cellular macromolecule biosynthetic process	biological_process	GO:2000112	745	3865	1.36	0.00407471765457	0.182743810526	hsa:374:AREG|hsa:54828:BCAS3|hsa:28996:HIPK2|hsa:3400:ID4|hsa:80816:ASXL3|hsa:93649:MYOCD|hsa:7091:TLE4|hsa:81931:ZNF66|hsa:5724:PTAFR|hsa:400720:AC004076.1|hsa:8433:UTF1|hsa:1390:CREM|hsa:51322:WAC|hsa:10781:ZNF266|hsa:51427:ZNF107|hsa:10507:SEMA4D|hsa:8187:ZNF239|hsa:8312:AXIN1|hsa:145258:GSC|hsa:5583:PRKCH|hsa:284371:ZNF841|hsa:6497:SKI|hsa:8573:CASK|hsa:8613:AC119674.2|hsa:57209:ZNF248|hsa:10…	http://amigo.geneontology.org/amigo/term/GO:2000112
adherens junction assembly	biological_process	GO:0034333	26	78	2.36	0.0041837697782	0.186800671963	hsa:2042:EPHA3|hsa:4088:SMAD3|hsa:54828:BCAS3|hsa:10395:DLC1|hsa:80139:ZNF703|hsa:10580:SORBS1|hsa:3987:AC013271.1|hsa:6904:TBCD|hsa:51057:WDPCP|hsa:5795:PTPRJ|hsa:6422:SFRP1|hsa:57669:EPB41L5|hsa:6093:ROCK1|hsa:1613:DAPK3|hsa:7057:THBS1|hsa:3987:LIMS3|hsa:3987:LIMS1|hsa:6548:SLC9A1|hsa:3791:KDR|hsa:4653:MYOC|hsa:7414:VCL|hsa:5728:PTEN|hsa:23603:CORO1C|hsa:395:ARHGAP6|hsa:5796:PTPRK|hsa:5747:PTK2	http://amigo.geneontology.org/amigo/term/GO:0034333
regulation of MAP kinase activity	biological_process	GO:0043405	78	317	1.74	0.00421421022986	0.186938361411	hsa:2321:FLT1|hsa:1846:DUSP4|hsa:5148:PDE6G|hsa:11213:IRAK3|hsa:136:ADORA2B|hsa:6653:SORL1|hsa:728:C5AR1|hsa:11314:CD300A|hsa:255324:EPGN|hsa:2043:EPHA4|hsa:2357:FPR1|hsa:23533:PIK3R5|hsa:1908:EDN3|hsa:1950:EGF|hsa:1445:CSK|hsa:3480:IGF1R|hsa:2889:RAPGEF1|hsa:4803:NGF|hsa:23328:SASH1|hsa:9839:ZEB2|hsa:8767:RIPK2|hsa:4763:NF1|hsa:2255:FGF10|hsa:10636:RGS14|hsa:28951:TRIB2|hsa:171392:ZNF675|hsa:381…	http://amigo.geneontology.org/amigo/term/GO:0043405
protein kinase activity	molecular_function	GO:0004672	142	636	1.58	0.00422407008164	0.186938361411	hsa:2321:FLT1|hsa:23012:STK38L|hsa:9252:RPS6KA5|hsa:28996:HIPK2|hsa:3480:IGF1R|hsa:65268:WNK2|hsa:5579:PRKCB|hsa:57118:CAMK1D|hsa:2255:FGF10|hsa:558:AXL|hsa:2043:EPHA4|hsa:4916:NTRK3|hsa:157285:PRAG1|hsa:5583:PRKCH|hsa:8814:CDKL1|hsa:5582:PRKCG|hsa:29904:EEF2K|hsa:140803:TRPM6|hsa:3791:KDR|hsa:5613:PRKY|hsa:8573:CASK|hsa:6850:SYK|hsa:27102:EIF2AK1|hsa:1950:EGF|hsa:2263:FGFR2|hsa:2268:FGR|hsa:2868…	http://amigo.geneontology.org/amigo/term/GO:0004672
icosanoid binding	molecular_function	GO:0050542	6	6	7.07	0.00426355645037	0.187858281142	hsa:241:ALOX5AP|hsa:6280:S100A9|hsa:165140:OXER1|hsa:5468:PPARG|hsa:6809:STX3|hsa:6279:S100A8	http://amigo.geneontology.org/amigo/term/GO:0050542
mesenchyme development	biological_process	GO:0060485	61	236	1.83	0.00434241966674	0.190497589398	hsa:9037:SEMA5A|hsa:9723:SEMA3E|hsa:10507:SEMA4D|hsa:2303:FOXC2|hsa:10370:CITED2|hsa:1947:EFNB1|hsa:1908:EDN3|hsa:6662:SOX9|hsa:2042:EPHA3|hsa:80139:ZNF703|hsa:6664:SOX11|hsa:54796:BNC2|hsa:89780:WNT3A|hsa:9839:ZEB2|hsa:3516:RBPJ|hsa:2255:FGF10|hsa:1909:EDNRA|hsa:753:LDLRAD4|hsa:8092:ALX1|hsa:55211:DPPA4|hsa:6422:SFRP1|hsa:57669:EPB41L5|hsa:23603:CORO1C|hsa:153090:DAB2IP|hsa:145258:GSC|hsa:25805:…	http://amigo.geneontology.org/amigo/term/GO:0060485
lysosome localization	biological_process	GO:0032418	19	50	2.69	0.00437088871988	0.190912817739	hsa:8832:CD84|hsa:3815:KIT|hsa:10814:CPLX2|hsa:5293:PIK3CD|hsa:2207:FCER1G|hsa:2294:FOXF1|hsa:136:ADORA2B|hsa:27040:LAT|hsa:9846:GAB2|hsa:6850:SYK|hsa:201294:UNC13D|hsa:2268:FGR|hsa:5880:RAC2|hsa:6284:S100A13|hsa:11314:CD300A|hsa:65082:AC048338.1|hsa:284021:MILR1|hsa:3566:IL4R|hsa:7462:LAT2	http://amigo.geneontology.org/amigo/term/GO:0032418
regulation of B cell proliferation	biological_process	GO:0030888	20	54	2.62	0.00442699265187	0.19252626918	hsa:196:AC019117.3|hsa:3071:NCKAP1L|hsa:196:AHR|hsa:4208:MEF2C|hsa:5788:PTPRC|hsa:22806:IKZF3|hsa:683:BST1|hsa:10673:TNFSF13B|hsa:639:PRDM1|hsa:4332:MNDA|hsa:5585:PKN1|hsa:7099:AL160272.2|hsa:84433:CARD11|hsa:11314:CD300A|hsa:3635:INPP5D|hsa:89780:WNT3A|hsa:23495:TNFRSF13B|hsa:57181:SLC39A10|hsa:54440:SASH3|hsa:10451:VAV3	http://amigo.geneontology.org/amigo/term/GO:0030888
neuron development	biological_process	GO:0048666	200	936	1.51	0.00447851604271	0.193927466229	hsa:729920:CRPPA|hsa:9890:PLPPR4|hsa:374:AREG|hsa:9638:FEZ1|hsa:221935:SDK1|hsa:25791:NGEF|hsa:59277:NTN4|hsa:6809:STX3|hsa:7476:WNT7A|hsa:54806:AHI1|hsa:3475:IFRD1|hsa:89780:WNT3A|hsa:9839:ZEB2|hsa:10631:POSTN|hsa:9211:LGI1|hsa:2776:GNAQ|hsa:140883:ZNF280B|hsa:2043:EPHA4|hsa:4916:NTRK3|hsa:10507:SEMA4D|hsa:323:APBB2|hsa:5354:PLP1|hsa:5396:PRRX1|hsa:132320:SCLT1|hsa:22902:RUFY3|hsa:1948:EFNB2|hsa…	http://amigo.geneontology.org/amigo/term/GO:0048666
T cell activation	biological_process	GO:0042110	100	427	1.66	0.00475485971452	0.203339044415	hsa:79576:NKAP|hsa:914:CD2|hsa:678:ZFP36L2|hsa:841:CASP8|hsa:199:AIF1|hsa:1948:EFNB2|hsa:8809:IL18R1|hsa:54440:SASH3|hsa:2736:GLI2|hsa:9402:GRAP2|hsa:6850:SYK|hsa:919:CD247|hsa:4734:NEDD4|hsa:64218:SEMA4A|hsa:27040:LAT|hsa:79109:MAPKAP1|hsa:23303:KIF13B|hsa:126259:TMIGD2|hsa:3559:IL2RA|hsa:998:CDC42|hsa:3553:IL1B|hsa:7454:WAS|hsa:3142:HLX|hsa:3718:JAK3|hsa:3953:LEPR|hsa:11314:CD300A|hsa:1051:CEBP…	http://amigo.geneontology.org/amigo/term/GO:0042110
T cell aggregation	biological_process	GO:0070489	100	427	1.66	0.00475485971452	0.203339044415	hsa:79576:NKAP|hsa:914:CD2|hsa:678:ZFP36L2|hsa:841:CASP8|hsa:199:AIF1|hsa:1948:EFNB2|hsa:8809:IL18R1|hsa:54440:SASH3|hsa:2736:GLI2|hsa:9402:GRAP2|hsa:6850:SYK|hsa:919:CD247|hsa:4734:NEDD4|hsa:64218:SEMA4A|hsa:27040:LAT|hsa:79109:MAPKAP1|hsa:23303:KIF13B|hsa:126259:TMIGD2|hsa:3559:IL2RA|hsa:998:CDC42|hsa:3553:IL1B|hsa:7454:WAS|hsa:3142:HLX|hsa:3718:JAK3|hsa:3953:LEPR|hsa:11314:CD300A|hsa:1051:CEBP…	http://amigo.geneontology.org/amigo/term/GO:0070489
negative regulation of cell-cell adhesion	biological_process	GO:0022408	38	131	2.05	0.00475658724244	0.203339044415	hsa:3549:IHH|hsa:5340:PLGLB1|hsa:3559:IL2RA|hsa:10859:LILRB1|hsa:5340:PLG|hsa:5962:RDX|hsa:3142:HLX|hsa:26191:PTPN22|hsa:80139:ZNF703|hsa:11314:CD300A|hsa:6387:CXCL12|hsa:1051:CEBPB|hsa:8379:MAD1L1|hsa:7143:TNR|hsa:339390:CLEC4G|hsa:57669:EPB41L5|hsa:4072:EPCAM|hsa:140706:CCM2L|hsa:83737:ITCH|hsa:79626:TNFAIP8L2|hsa:23075:SWAP70|hsa:56477:CCL28|hsa:5621:PRNP|hsa:84959:UBASH3B|hsa:9306:SOCS6|hsa:5…	http://amigo.geneontology.org/amigo/term/GO:0022408
Z disc	cellular_component	GO:0030018	33	109	2.14	0.00480015157083	0.203469715952	hsa:148:ADRA1A|hsa:23224:SYNE2|hsa:9499:MYOT|hsa:1410:CRYAB|hsa:775:CACNA1C|hsa:845:CASQ2|hsa:667:DST|hsa:3753:KCNE1|hsa:8470:SORBS2|hsa:10529:NEBL|hsa:6606:SMN1|hsa:91977:MYOZ3|hsa:23022:PALLD|hsa:57158:JPH2|hsa:287:ANK2|hsa:3753:KCNE1B|hsa:27295:PDLIM3|hsa:9759:HDAC4|hsa:9722:NOS1AP|hsa:339855:KY|hsa:1674:DES|hsa:129446:XIRP2|hsa:5142:PDE4B|hsa:10539:GLRX3|hsa:55742:PARVA|hsa:80206:FHOD3|hsa:17…	http://amigo.geneontology.org/amigo/term/GO:0030018
regulation of Rho protein signal transduction	biological_process	GO:0035023	33	109	2.14	0.00480015157083	0.203469715952	hsa:1281:COL3A1|hsa:50650:ARHGEF3|hsa:10276:NET1|hsa:10451:VAV3|hsa:9459:ARHGEF6|hsa:148:ADRA1A|hsa:89846:FGD3|hsa:25791:NGEF|hsa:64283:ARHGEF28|hsa:2909:ARHGAP35|hsa:23101:MCF2L2|hsa:8452:CUL3|hsa:50649:ARHGEF4|hsa:9639:KBTBD11-OT1|hsa:11214:AKAP13|hsa:221472:FGD2|hsa:1000:CDH2|hsa:9289:ADGRG1|hsa:4653:MYOC|hsa:29:ABR|hsa:7409:VAV1|hsa:26230:TIAM2|hsa:55160:ARHGEF10L|hsa:7204:TRIO|hsa:121512:FGD…	http://amigo.geneontology.org/amigo/term/GO:0035023
positive regulation of cell proliferation	biological_process	GO:0008284	179	829	1.53	0.00482405629616	0.203623821644	hsa:10891:PPARGC1A|hsa:2321:FLT1|hsa:8452:CUL3|hsa:1869:E2F1|hsa:374:AREG|hsa:28996:HIPK2|hsa:728:C5AR1|hsa:3400:ID4|hsa:93649:MYOCD|hsa:6809:STX3|hsa:3480:IGF1R|hsa:5724:PTAFR|hsa:89780:WNT3A|hsa:2255:FGF10|hsa:1909:EDNRA|hsa:4057:LTF|hsa:4916:NTRK3|hsa:5396:PRRX1|hsa:199:AIF1|hsa:1646:AKR1C2|hsa:5583:PRKCH|hsa:6284:S100A13|hsa:2623:GATA1|hsa:3791:KDR|hsa:54440:SASH3|hsa:2736:GLI2|hsa:6239:RREB1…	http://amigo.geneontology.org/amigo/term/GO:0008284
positive regulation of response to stimulus	biological_process	GO:0048584	382	1903	1.42	0.00493493956513	0.207432647997	hsa:2321:FLT1|hsa:28996:HIPK2|hsa:728:C5AR1|hsa:2357:FPR1|hsa:93649:MYOCD|hsa:5724:PTAFR|hsa:6574:SLC20A1|hsa:11043:MID2|hsa:10507:SEMA4D|hsa:8312:AXIN1|hsa:5583:PRKCH|hsa:3635:INPP5D|hsa:3791:KDR|hsa:55504:TNFRSF19|hsa:2212:FCGR2A|hsa:53832:IL20RA|hsa:85458:DIXDC1|hsa:1997:ELF1|hsa:3084:NRG1|hsa:55107:ANO1|hsa:2268:FGR|hsa:10417:SPON2|hsa:2690:GHR|hsa:56829:ZC3HAV1|hsa:4297:AP001267.5|hsa:5580:P…	http://amigo.geneontology.org/amigo/term/GO:0048584
interleukin-6 biosynthetic process	biological_process	GO:0042226	10	18	3.93	0.00496842582523	0.207970024335	hsa:64170:CARD9|hsa:91662:NLRP12|hsa:3553:IL1B|hsa:51738:GHRL|hsa:7096:TLR1|hsa:2069:EREG|hsa:3458:IFNG|hsa:5724:PTAFR|hsa:3635:INPP5D|hsa:1051:CEBPB	http://amigo.geneontology.org/amigo/term/GO:0042226
positive regulation of nervous system development	biological_process	GO:0051962	102	438	1.65	0.00504034615884	0.210105051916	hsa:9369:NRXN3|hsa:10215:OLIG2|hsa:9638:FEZ1|hsa:2889:RAPGEF1|hsa:89780:WNT3A|hsa:9839:ZEB2|hsa:57118:CAMK1D|hsa:2043:EPHA4|hsa:4916:NTRK3|hsa:10507:SEMA4D|hsa:1620:BRINP1|hsa:5583:PRKCH|hsa:29904:EEF2K|hsa:65009:NDRG4|hsa:22849:CPEB3|hsa:2736:GLI2|hsa:51738:GHRL|hsa:3084:NRG1|hsa:1950:EGF|hsa:4908:NTF3|hsa:5468:PPARG|hsa:55714:TENM3|hsa:1272:CNTN1|hsa:9693:RAPGEF2|hsa:653:BMP5|hsa:57554:LRRC7|hs…	http://amigo.geneontology.org/amigo/term/GO:0051962
limb development	biological_process	GO:0060173	46	168	1.94	0.00511353842782	0.211401675086	hsa:3549:IHH|hsa:55636:CHD7|hsa:4154:MBNL1|hsa:3207:HOXA11|hsa:7021:TFAP2B|hsa:3205:AC004080.3|hsa:4920:ROR2|hsa:6662:SOX9|hsa:4223:MEOX2|hsa:91461:PKDCC|hsa:344191:EVX2|hsa:51057:WDPCP|hsa:4038:LRP4|hsa:2255:FGF10|hsa:2776:GNAQ|hsa:8092:ALX1|hsa:257:ALX3|hsa:5396:PRRX1|hsa:7700:ZNF141|hsa:64093:SMOC1|hsa:8854:ALDH1A2|hsa:4488:MSX2|hsa:50515:CHST11|hsa:6497:SKI|hsa:2736:GLI2|hsa:775:CACNA1C|hsa:7…	http://amigo.geneontology.org/amigo/term/GO:0060173
appendage development	biological_process	GO:0048736	46	168	1.94	0.00511353842782	0.211401675086	hsa:3549:IHH|hsa:55636:CHD7|hsa:4154:MBNL1|hsa:3207:HOXA11|hsa:7021:TFAP2B|hsa:3205:AC004080.3|hsa:4920:ROR2|hsa:6662:SOX9|hsa:4223:MEOX2|hsa:91461:PKDCC|hsa:344191:EVX2|hsa:51057:WDPCP|hsa:4038:LRP4|hsa:2255:FGF10|hsa:2776:GNAQ|hsa:8092:ALX1|hsa:257:ALX3|hsa:5396:PRRX1|hsa:7700:ZNF141|hsa:64093:SMOC1|hsa:8854:ALDH1A2|hsa:4488:MSX2|hsa:50515:CHST11|hsa:6497:SKI|hsa:2736:GLI2|hsa:775:CACNA1C|hsa:7…	http://amigo.geneontology.org/amigo/term/GO:0048736
regulation of cell projection organization	biological_process	GO:0031344	121	534	1.6	0.00522213061697	0.215006246632	hsa:55714:TENM3|hsa:54828:BCAS3|hsa:9638:FEZ1|hsa:221935:SDK1|hsa:25791:NGEF|hsa:2889:RAPGEF1|hsa:3475:IFRD1|hsa:89780:WNT3A|hsa:9839:ZEB2|hsa:57118:CAMK1D|hsa:2043:EPHA4|hsa:4916:NTRK3|hsa:10507:SEMA4D|hsa:5396:PRRX1|hsa:29904:EEF2K|hsa:91584:PLXNA4|hsa:65009:NDRG4|hsa:9693:RAPGEF2|hsa:6239:RREB1|hsa:3084:NRG1|hsa:4734:NEDD4|hsa:1272:CNTN1|hsa:5337:PLD1|hsa:64218:SEMA4A|hsa:10253:SPRY2|hsa:5580:…	http://amigo.geneontology.org/amigo/term/GO:0031344
positive regulation of phosphorylation	biological_process	GO:0042327	197	925	1.51	0.0053220661734	0.216780428161	hsa:6764:DENND2B|hsa:2321:FLT1|hsa:64170:CARD9|hsa:2069:EREG|hsa:5148:PDE6G|hsa:9252:RPS6KA5|hsa:374:AREG|hsa:28996:HIPK2|hsa:728:C5AR1|hsa:2357:FPR1|hsa:3625:INHBB|hsa:7476:WNT7A|hsa:4683:NBN|hsa:89780:WNT3A|hsa:9839:ZEB2|hsa:2255:FGF10|hsa:1909:EDNRA|hsa:2043:EPHA4|hsa:4057:LTF|hsa:4916:NTRK3|hsa:10507:SEMA4D|hsa:5912:RAP2B|hsa:3486:IGFBP3|hsa:8312:AXIN1|hsa:199:AIF1|hsa:146433:IL34|hsa:246:ALO…	http://amigo.geneontology.org/amigo/term/GO:0042327
ERK1 and ERK2 cascade	biological_process	GO:0070371	64	253	1.79	0.00532676081694	0.216780428161	hsa:6764:DENND2B|hsa:5245:PHB|hsa:1848:DUSP6|hsa:148:ADRA1A|hsa:728:C5AR1|hsa:2064:ERBB2|hsa:3383:ICAM1|hsa:26191:PTPN22|hsa:2047:EPHB1|hsa:6662:SOX9|hsa:1445:CSK|hsa:2889:RAPGEF1|hsa:10048:RANBP9|hsa:65268:WNK2|hsa:154043:AL357075.4|hsa:5594:MAPK1|hsa:6846:XCL2|hsa:8767:RIPK2|hsa:2255:FGF10|hsa:10636:RGS14|hsa:1909:EDNRA|hsa:3356:HTR2A|hsa:91662:NLRP12|hsa:10253:SPRY2|hsa:116:ADCYAP1|hsa:153090:…	http://amigo.geneontology.org/amigo/term/GO:0070371
leukocyte differentiation	biological_process	GO:0002521	105	454	1.63	0.00532995876527	0.216780428161	hsa:8993:PGLYRP1|hsa:79576:NKAP|hsa:639:PRDM1|hsa:914:CD2|hsa:678:ZFP36L2|hsa:4318:MMP9|hsa:841:CASP8|hsa:558:AXL|hsa:4057:LTF|hsa:3106:HLA-B|hsa:22806:IKZF3|hsa:116071:BATF2|hsa:3635:INPP5D|hsa:2623:GATA1|hsa:8809:IL18R1|hsa:54440:SASH3|hsa:4853:NOTCH2|hsa:23228:PLCL2|hsa:2736:GLI2|hsa:6850:SYK|hsa:10221:TRIB1|hsa:27102:EIF2AK1|hsa:5468:PPARG|hsa:64218:SEMA4A|hsa:28959:TMEM176B|hsa:5336:PLCG2|hs…	http://amigo.geneontology.org/amigo/term/GO:0002521
positive regulation of transcription, DNA-templated	biological_process	GO:0045893	268	1299	1.46	0.0055027008304	0.220133183296	hsa:135112:NCOA7|hsa:7022:TFAP2C|hsa:221937:FOXK1|hsa:5083:PAX9|hsa:3400:ID4|hsa:4212:MEIS2|hsa:93649:MYOCD|hsa:196:AC019117.3|hsa:1950:EGF|hsa:1869:E2F1|hsa:146198:ZFP90|hsa:7476:WNT7A|hsa:54806:AHI1|hsa:8433:UTF1|hsa:7008:TEF|hsa:89780:WNT3A|hsa:2649:NR6A1|hsa:4005:LMO2|hsa:2255:FGF10|hsa:9603:NFE2L3|hsa:4088:SMAD3|hsa:23054:NCOA6|hsa:5396:PRRX1|hsa:8312:AXIN1|hsa:54828:BCAS3|hsa:4854:NOTCH3|hs…	http://amigo.geneontology.org/amigo/term/GO:0045893
positive regulation of nucleic acid-templated transcription	biological_process	GO:1903508	268	1299	1.46	0.0055027008304	0.220133183296	hsa:135112:NCOA7|hsa:7022:TFAP2C|hsa:221937:FOXK1|hsa:5083:PAX9|hsa:3400:ID4|hsa:4212:MEIS2|hsa:93649:MYOCD|hsa:196:AC019117.3|hsa:1950:EGF|hsa:1869:E2F1|hsa:146198:ZFP90|hsa:7476:WNT7A|hsa:54806:AHI1|hsa:8433:UTF1|hsa:7008:TEF|hsa:89780:WNT3A|hsa:2649:NR6A1|hsa:4005:LMO2|hsa:2255:FGF10|hsa:9603:NFE2L3|hsa:4088:SMAD3|hsa:23054:NCOA6|hsa:5396:PRRX1|hsa:8312:AXIN1|hsa:54828:BCAS3|hsa:4854:NOTCH3|hs…	http://amigo.geneontology.org/amigo/term/GO:1903508
limb morphogenesis	biological_process	GO:0035108	41	146	1.98	0.00552255116585	0.220133183296	hsa:3549:IHH|hsa:55636:CHD7|hsa:4154:MBNL1|hsa:3207:HOXA11|hsa:7021:TFAP2B|hsa:3205:AC004080.3|hsa:4920:ROR2|hsa:6662:SOX9|hsa:7476:WNT7A|hsa:91461:PKDCC|hsa:344191:EVX2|hsa:51057:WDPCP|hsa:4038:LRP4|hsa:2255:FGF10|hsa:2776:GNAQ|hsa:8092:ALX1|hsa:257:ALX3|hsa:5396:PRRX1|hsa:7700:ZNF141|hsa:8854:ALDH1A2|hsa:4488:MSX2|hsa:50515:CHST11|hsa:6497:SKI|hsa:2736:GLI2|hsa:775:CACNA1C|hsa:27152:INTU|hsa:66…	http://amigo.geneontology.org/amigo/term/GO:0035108
appendage morphogenesis	biological_process	GO:0035107	41	146	1.98	0.00552255116585	0.220133183296	hsa:3549:IHH|hsa:55636:CHD7|hsa:4154:MBNL1|hsa:3207:HOXA11|hsa:7021:TFAP2B|hsa:3205:AC004080.3|hsa:4920:ROR2|hsa:6662:SOX9|hsa:7476:WNT7A|hsa:91461:PKDCC|hsa:344191:EVX2|hsa:51057:WDPCP|hsa:4038:LRP4|hsa:2255:FGF10|hsa:2776:GNAQ|hsa:8092:ALX1|hsa:257:ALX3|hsa:5396:PRRX1|hsa:7700:ZNF141|hsa:8854:ALDH1A2|hsa:4488:MSX2|hsa:50515:CHST11|hsa:6497:SKI|hsa:2736:GLI2|hsa:775:CACNA1C|hsa:27152:INTU|hsa:66…	http://amigo.geneontology.org/amigo/term/GO:0035107
membrane repolarization	biological_process	GO:0086009	15	36	2.95	0.00554017682682	0.220133183296	hsa:3753:KCNE1|hsa:477:ATP1A2|hsa:287:ANK2|hsa:3753:KCNE1B|hsa:10008:KCNE3|hsa:3759:KCNJ2|hsa:3784:KCNQ1|hsa:776:CACNA1D|hsa:3752:KCND3|hsa:781:CACNA2D1|hsa:3757:KCNH2|hsa:9472:AKAP6|hsa:9948:WDR1|hsa:845:CASQ2|hsa:9722:NOS1AP	http://amigo.geneontology.org/amigo/term/GO:0086009
negative regulation of locomotion	biological_process	GO:0040013	62	244	1.8	0.00554386774575	0.220133183296	hsa:9037:SEMA5A|hsa:1281:COL3A1|hsa:9723:SEMA3E|hsa:10507:SEMA4D|hsa:9104:RGN|hsa:26228:STAP1|hsa:7454:WAS|hsa:10370:CITED2|hsa:3486:IGFBP3|hsa:80031:SEMA6D|hsa:10395:DLC1|hsa:10718:NRG3|hsa:3036:HAS1|hsa:11314:CD300A|hsa:6387:CXCL12|hsa:89780:WNT3A|hsa:4763:NF1|hsa:753:LDLRAD4|hsa:5795:PTPRJ|hsa:6422:SFRP1|hsa:114882:OSBPL8|hsa:90865:IL33|hsa:153090:DAB2IP|hsa:5912:RAP2B|hsa:7057:THBS1|hsa:9289:…	http://amigo.geneontology.org/amigo/term/GO:0040013
positive regulation of MAPK cascade	biological_process	GO:0043410	108	470	1.62	0.00561361973334	0.221353476516	hsa:6764:DENND2B|hsa:2321:FLT1|hsa:64170:CARD9|hsa:5148:PDE6G|hsa:28996:HIPK2|hsa:728:C5AR1|hsa:2357:FPR1|hsa:7476:WNT7A|hsa:9839:ZEB2|hsa:2255:FGF10|hsa:1909:EDNRA|hsa:2043:EPHA4|hsa:4916:NTRK3|hsa:3486:IGFBP3|hsa:8312:AXIN1|hsa:246:ALOX15|hsa:1815:DRD4|hsa:3791:KDR|hsa:65009:NDRG4|hsa:55504:TNFRSF19|hsa:85363:TRIM5|hsa:6850:SYK|hsa:51738:GHRL|hsa:3084:NRG1|hsa:1950:EGF|hsa:4908:NTF3|hsa:2263:FG…	http://amigo.geneontology.org/amigo/term/GO:0043410
response to transforming growth factor beta	biological_process	GO:0071559	55	211	1.84	0.00561866777936	0.221353476516	hsa:1281:COL3A1|hsa:864:RUNX3|hsa:51701:NLK|hsa:27122:DKK3|hsa:390598:SKOR1|hsa:28996:HIPK2|hsa:10370:CITED2|hsa:50848:F11R|hsa:93649:MYOCD|hsa:6662:SOX9|hsa:80139:ZNF703|hsa:8239:USP9X|hsa:4088:SMAD3|hsa:3987:AC013271.1|hsa:10631:POSTN|hsa:753:LDLRAD4|hsa:4208:MEF2C|hsa:6422:SFRP1|hsa:57669:EPB41L5|hsa:1149:CIDEA|hsa:7057:THBS1|hsa:7123:CLEC3B|hsa:25805:BAMBI|hsa:9372:ZFYVE9|hsa:7046:TGFBR1|hsa:…	http://amigo.geneontology.org/amigo/term/GO:0071559
mesenchymal cell differentiation	biological_process	GO:0048762	49	183	1.89	0.00564983912905	0.221712046447	hsa:9037:SEMA5A|hsa:9723:SEMA3E|hsa:10507:SEMA4D|hsa:2303:FOXC2|hsa:1947:EFNB1|hsa:1908:EDN3|hsa:6662:SOX9|hsa:2042:EPHA3|hsa:80139:ZNF703|hsa:4088:SMAD3|hsa:9839:ZEB2|hsa:3516:RBPJ|hsa:2255:FGF10|hsa:1909:EDNRA|hsa:753:LDLRAD4|hsa:8092:ALX1|hsa:4208:MEF2C|hsa:6422:SFRP1|hsa:57669:EPB41L5|hsa:23603:CORO1C|hsa:153090:DAB2IP|hsa:145258:GSC|hsa:25805:BAMBI|hsa:7046:TGFBR1|hsa:2932:GSK3B|hsa:3280:HES…	http://amigo.geneontology.org/amigo/term/GO:0048762
axon guidance	biological_process	GO:0007411	56	216	1.83	0.00574582105377	0.224601238546	hsa:9037:SEMA5A|hsa:10752:CHL1|hsa:9723:SEMA3E|hsa:729920:CRPPA|hsa:9252:RPS6KA5|hsa:5818:NECTIN1|hsa:6712:SPTBN2|hsa:1947:EFNB1|hsa:80031:SEMA6D|hsa:3265:HRAS|hsa:10048:RANBP9|hsa:6387:CXCL12|hsa:152330:CNTN4|hsa:89780:WNT3A|hsa:10154:PLXNC1|hsa:214:ALCAM|hsa:9211:LGI1|hsa:7143:TNR|hsa:140883:ZNF280B|hsa:2043:EPHA4|hsa:137970:UNC5D|hsa:10507:SEMA4D|hsa:323:APBB2|hsa:23114:NFASC|hsa:170302:ARX|hs…	http://amigo.geneontology.org/amigo/term/GO:0007411
positive regulation of cell-matrix adhesion	biological_process	GO:0001954	16	40	2.83	0.00579512964887	0.225650668421	hsa:5590:PRKCZ|hsa:5795:PTPRJ|hsa:6422:SFRP1|hsa:57669:EPB41L5|hsa:6093:ROCK1|hsa:3987:LIMS1|hsa:27185:TSNAX-DISC1|hsa:1435:CSF1|hsa:2932:GSK3B|hsa:3987:LIMS3|hsa:56477:CCL28|hsa:2013:EMP2|hsa:4088:SMAD3|hsa:3987:AC013271.1|hsa:3791:KDR|hsa:4653:MYOC	http://amigo.geneontology.org/amigo/term/GO:0001954
regulation of tumor necrosis factor superfamily cytokine production	biological_process	GO:1903555	31	102	2.15	0.00584948173853	0.225871766969	hsa:64170:CARD9|hsa:10859:LILRB1|hsa:11213:IRAK3|hsa:26191:PTPN22|hsa:5724:PTAFR|hsa:914:CD2|hsa:8767:RIPK2|hsa:558:AXL|hsa:4057:LTF|hsa:4795:NFKBIL1|hsa:7057:THBS1|hsa:3458:IFNG|hsa:6347:CCL2|hsa:943:TNFRSF8|hsa:54440:SASH3|hsa:7099:AL160272.2|hsa:7291:TWIST1|hsa:1149:CIDEA|hsa:51738:GHRL|hsa:7096:TLR1|hsa:10417:SPON2|hsa:3717:JAK2|hsa:3297:HSF1|hsa:2207:FCER1G|hsa:3670:ISL1|hsa:27202:C5AR2|hsa:…	http://amigo.geneontology.org/amigo/term/GO:1903555
positive regulation of RNA biosynthetic process	biological_process	GO:1902680	271	1317	1.45	0.00587398328667	0.225871766969	hsa:135112:NCOA7|hsa:7022:TFAP2C|hsa:221937:FOXK1|hsa:5083:PAX9|hsa:3400:ID4|hsa:4212:MEIS2|hsa:93649:MYOCD|hsa:196:AC019117.3|hsa:1950:EGF|hsa:1869:E2F1|hsa:146198:ZFP90|hsa:7476:WNT7A|hsa:54806:AHI1|hsa:8433:UTF1|hsa:7008:TEF|hsa:89780:WNT3A|hsa:2649:NR6A1|hsa:4005:LMO2|hsa:2255:FGF10|hsa:9603:NFE2L3|hsa:4088:SMAD3|hsa:23054:NCOA6|hsa:55729:ATF7IP|hsa:5396:PRRX1|hsa:8312:AXIN1|hsa:54828:BCAS3|h…	http://amigo.geneontology.org/amigo/term/GO:1902680
cell-substrate adherens junction assembly	biological_process	GO:0007045	23	68	2.39	0.00589074287734	0.225871766969	hsa:2042:EPHA3|hsa:4088:SMAD3|hsa:54828:BCAS3|hsa:10395:DLC1|hsa:10580:SORBS1|hsa:3987:AC013271.1|hsa:51057:WDPCP|hsa:5795:PTPRJ|hsa:6422:SFRP1|hsa:57669:EPB41L5|hsa:6093:ROCK1|hsa:1613:DAPK3|hsa:7057:THBS1|hsa:3987:LIMS3|hsa:4653:MYOC|hsa:6548:SLC9A1|hsa:3791:KDR|hsa:3987:LIMS1|hsa:5728:PTEN|hsa:23603:CORO1C|hsa:395:ARHGAP6|hsa:5796:PTPRK|hsa:5747:PTK2	http://amigo.geneontology.org/amigo/term/GO:0007045
focal adhesion assembly	biological_process	GO:0048041	23	68	2.39	0.00589074287734	0.225871766969	hsa:2042:EPHA3|hsa:4088:SMAD3|hsa:54828:BCAS3|hsa:10395:DLC1|hsa:10580:SORBS1|hsa:3987:AC013271.1|hsa:51057:WDPCP|hsa:5795:PTPRJ|hsa:6422:SFRP1|hsa:57669:EPB41L5|hsa:6093:ROCK1|hsa:1613:DAPK3|hsa:7057:THBS1|hsa:3987:LIMS3|hsa:4653:MYOC|hsa:6548:SLC9A1|hsa:3791:KDR|hsa:3987:LIMS1|hsa:5728:PTEN|hsa:23603:CORO1C|hsa:395:ARHGAP6|hsa:5796:PTPRK|hsa:5747:PTK2	http://amigo.geneontology.org/amigo/term/GO:0048041
negative regulation of ERK1 and ERK2 cascade	biological_process	GO:0070373	19	52	2.58	0.00611639776504	0.233632440865	hsa:10636:RGS14|hsa:5245:PHB|hsa:408:ARRB1|hsa:91662:NLRP12|hsa:5728:PTEN|hsa:81848:SPRY4|hsa:153090:DAB2IP|hsa:54206:ERRFI1|hsa:25:ABL1|hsa:1445:CSK|hsa:1848:DUSP6|hsa:2889:RAPGEF1|hsa:10048:RANBP9|hsa:65268:WNK2|hsa:154043:AL357075.4|hsa:57447:NDRG2|hsa:10253:SPRY2|hsa:27330:RPS6KA6|hsa:7099:AL160272.2	http://amigo.geneontology.org/amigo/term/GO:0070373
neuron projection guidance	biological_process	GO:0097485	56	217	1.82	0.00620847737529	0.236251377698	hsa:9037:SEMA5A|hsa:10752:CHL1|hsa:9723:SEMA3E|hsa:729920:CRPPA|hsa:9252:RPS6KA5|hsa:5818:NECTIN1|hsa:6712:SPTBN2|hsa:1947:EFNB1|hsa:80031:SEMA6D|hsa:3265:HRAS|hsa:10048:RANBP9|hsa:6387:CXCL12|hsa:152330:CNTN4|hsa:89780:WNT3A|hsa:10154:PLXNC1|hsa:214:ALCAM|hsa:9211:LGI1|hsa:7143:TNR|hsa:140883:ZNF280B|hsa:2043:EPHA4|hsa:137970:UNC5D|hsa:10507:SEMA4D|hsa:323:APBB2|hsa:23114:NFASC|hsa:170302:ARX|hs…	http://amigo.geneontology.org/amigo/term/GO:0097485
regulation of leukocyte proliferation	biological_process	GO:0070663	53	203	1.85	0.00628536126232	0.238274487703	hsa:3549:IHH|hsa:3559:IL2RA|hsa:10859:LILRB1|hsa:3553:IL1B|hsa:26191:PTPN22|hsa:5880:RAC2|hsa:11314:CD300A|hsa:4004:LMO1|hsa:89780:WNT3A|hsa:1051:CEBPB|hsa:8767:RIPK2|hsa:2255:FGF10|hsa:10451:VAV3|hsa:8379:MAD1L1|hsa:83737:ITCH|hsa:23495:TNFRSF13B|hsa:339390:CLEC4G|hsa:1604:CD55|hsa:5788:PTPRC|hsa:22806:IKZF3|hsa:683:BST1|hsa:199:AIF1|hsa:3458:IFNG|hsa:3280:HES1|hsa:84433:CARD11|hsa:3635:INPP5D|h…	http://amigo.geneontology.org/amigo/term/GO:0070663
cell junction assembly	biological_process	GO:0034329	50	189	1.87	0.0063211939709	0.238732009893	hsa:2042:EPHA3|hsa:4088:SMAD3|hsa:54828:BCAS3|hsa:7057:THBS1|hsa:10052:GJC1|hsa:10395:DLC1|hsa:2889:RAPGEF1|hsa:80139:ZNF703|hsa:10580:SORBS1|hsa:3987:AC013271.1|hsa:7145:TNS1|hsa:5583:AL355916.3|hsa:6904:TBCD|hsa:667:DST|hsa:51057:WDPCP|hsa:5795:PTPRJ|hsa:5586:PKN2|hsa:57669:EPB41L5|hsa:6093:ROCK1|hsa:23603:CORO1C|hsa:1613:DAPK3|hsa:23114:NFASC|hsa:3861:KRT14|hsa:5583:PRKCH|hsa:3987:LIMS3|hsa:39…	http://amigo.geneontology.org/amigo/term/GO:0034329
Rho guanyl-nucleotide exchange factor activity	molecular_function	GO:0005089	25	77	2.29	0.00643056427883	0.241029321771	hsa:10276:NET1|hsa:10451:VAV3|hsa:9459:ARHGEF6|hsa:1793:DOCK1|hsa:89846:FGD3|hsa:25791:NGEF|hsa:64283:ARHGEF28|hsa:23101:MCF2L2|hsa:50649:ARHGEF4|hsa:9639:KBTBD11-OT1|hsa:11214:AKAP13|hsa:221472:FGD2|hsa:29:ABR|hsa:139818:DOCK11|hsa:7409:VAV1|hsa:26230:TIAM2|hsa:55160:ARHGEF10L|hsa:7204:TRIO|hsa:121512:FGD4|hsa:389337:ARHGEF37|hsa:50650:ARHGEF3|hsa:57449:PLEKHG5|hsa:64787:EPS8L2|hsa:57580:PREX1|h…	http://amigo.geneontology.org/amigo/term/GO:0005089
regulation of kinase activity	biological_process	GO:0043549	166	769	1.53	0.0064408508887	0.241029321771	hsa:2321:FLT1|hsa:153090:DAB2IP|hsa:5148:PDE6G|hsa:728:C5AR1|hsa:9104:RGN|hsa:2357:FPR1|hsa:93649:MYOCD|hsa:3480:IGF1R|hsa:2889:RAPGEF1|hsa:4683:NBN|hsa:89780:WNT3A|hsa:9839:ZEB2|hsa:2255:FGF10|hsa:28951:TRIB2|hsa:9535:GMFG|hsa:2043:EPHA4|hsa:4057:LTF|hsa:221472:FGD2|hsa:54920:DUS2|hsa:5912:RAP2B|hsa:8312:AXIN1|hsa:108:ADCY2|hsa:1815:DRD4|hsa:9693:RAPGEF2|hsa:6850:SYK|hsa:10221:TRIB1|hsa:51738:GH…	http://amigo.geneontology.org/amigo/term/GO:0043549
tissue migration	biological_process	GO:0090130	58	227	1.81	0.00645400035401	0.241029321771	hsa:9037:SEMA5A|hsa:5581:PRKCE|hsa:168667:BMPER|hsa:2303:FOXC2|hsa:54828:BCAS3|hsa:84913:ATOH8|hsa:23603:CORO1C|hsa:9839:ZEB2|hsa:4846:NOS3|hsa:6662:SOX9|hsa:7476:WNT7A|hsa:23328:SASH1|hsa:4318:MMP9|hsa:4763:NF1|hsa:2255:FGF10|hsa:5547:PRCP|hsa:51057:WDPCP|hsa:5586:PKN2|hsa:57669:EPB41L5|hsa:153090:DAB2IP|hsa:7057:THBS1|hsa:3689:ITGB2|hsa:9734:HDAC9|hsa:3458:IFNG|hsa:8817:FGF18|hsa:1948:EFNB2|hsa…	http://amigo.geneontology.org/amigo/term/GO:0090130
inositol lipid-mediated signaling	biological_process	GO:0048017	52	199	1.85	0.00664846186028	0.246970079778	hsa:2321:FLT1|hsa:79899:PRR5L|hsa:2069:EREG|hsa:192669:AGO3|hsa:183:AGT|hsa:23533:PIK3R5|hsa:10507:SEMA4D|hsa:6662:SOX9|hsa:3480:IGF1R|hsa:5724:PTAFR|hsa:4803:NGF|hsa:4763:NF1|hsa:2255:FGF10|hsa:5305:PIP4K2A|hsa:847:CAT|hsa:3815:KIT|hsa:3356:HTR2A|hsa:57690:TNRC6C|hsa:153090:DAB2IP|hsa:8817:FGF18|hsa:4653:MYOC|hsa:9846:GAB2|hsa:3082:HGF|hsa:3791:KDR|hsa:2885:GRB2|hsa:7409:VAV1|hsa:27161:AGO2|hsa:…	http://amigo.geneontology.org/amigo/term/GO:0048017
mesenchymal cell development	biological_process	GO:0014031	46	171	1.9	0.00666224284491	0.246970079778	hsa:9037:SEMA5A|hsa:9723:SEMA3E|hsa:10507:SEMA4D|hsa:2303:FOXC2|hsa:1947:EFNB1|hsa:1908:EDN3|hsa:6662:SOX9|hsa:2042:EPHA3|hsa:80139:ZNF703|hsa:4088:SMAD3|hsa:9839:ZEB2|hsa:3516:RBPJ|hsa:1909:EDNRA|hsa:753:LDLRAD4|hsa:8092:ALX1|hsa:6422:SFRP1|hsa:57669:EPB41L5|hsa:23603:CORO1C|hsa:153090:DAB2IP|hsa:145258:GSC|hsa:25805:BAMBI|hsa:7046:TGFBR1|hsa:2932:GSK3B|hsa:3280:HES1|hsa:8854:ALDH1A2|hsa:4488:MS…	http://amigo.geneontology.org/amigo/term/GO:0014031
neural crest cell development	biological_process	GO:0014032	23	69	2.36	0.00677857267027	0.250358606785	hsa:9037:SEMA5A|hsa:9723:SEMA3E|hsa:2303:FOXC2|hsa:1947:EFNB1|hsa:1908:EDN3|hsa:6662:SOX9|hsa:9839:ZEB2|hsa:1909:EDNRA|hsa:8092:ALX1|hsa:10507:SEMA4D|hsa:3280:HES1|hsa:8854:ALDH1A2|hsa:23603:CORO1C|hsa:5595:MAPK3|hsa:10501:SEMA6B|hsa:3084:NRG1|hsa:6664:SOX11|hsa:80031:SEMA6D|hsa:64218:SEMA4A|hsa:3670:ISL1|hsa:5594:MAPK1|hsa:9464:HAND2|hsa:7291:TWIST1	http://amigo.geneontology.org/amigo/term/GO:0014032
positive regulation of phosphate metabolic process	biological_process	GO:0045937	218	1042	1.48	0.00685048273762	0.251167699205	hsa:6764:DENND2B|hsa:2321:FLT1|hsa:64170:CARD9|hsa:2069:EREG|hsa:5148:PDE6G|hsa:9252:RPS6KA5|hsa:374:AREG|hsa:4986:OPRK1|hsa:728:C5AR1|hsa:9104:RGN|hsa:2357:FPR1|hsa:3625:INHBB|hsa:5724:PTAFR|hsa:4683:NBN|hsa:89780:WNT3A|hsa:9839:ZEB2|hsa:2255:FGF10|hsa:1909:EDNRA|hsa:2043:EPHA4|hsa:4057:LTF|hsa:4916:NTRK3|hsa:10507:SEMA4D|hsa:5912:RAP2B|hsa:3486:IGFBP3|hsa:8312:AXIN1|hsa:199:AIF1|hsa:146433:IL34…	http://amigo.geneontology.org/amigo/term/GO:0045937
positive regulation of phosphorus metabolic process	biological_process	GO:0010562	218	1042	1.48	0.00685048273762	0.251167699205	hsa:6764:DENND2B|hsa:2321:FLT1|hsa:64170:CARD9|hsa:2069:EREG|hsa:5148:PDE6G|hsa:9252:RPS6KA5|hsa:374:AREG|hsa:4986:OPRK1|hsa:728:C5AR1|hsa:9104:RGN|hsa:2357:FPR1|hsa:3625:INHBB|hsa:5724:PTAFR|hsa:4683:NBN|hsa:89780:WNT3A|hsa:9839:ZEB2|hsa:2255:FGF10|hsa:1909:EDNRA|hsa:2043:EPHA4|hsa:4057:LTF|hsa:4916:NTRK3|hsa:10507:SEMA4D|hsa:5912:RAP2B|hsa:3486:IGFBP3|hsa:8312:AXIN1|hsa:199:AIF1|hsa:146433:IL34…	http://amigo.geneontology.org/amigo/term/GO:0010562
positive regulation of B cell receptor signaling pathway	biological_process	GO:0050861	6	7	6.06	0.00693603042829	0.253379497028	hsa:26228:STAP1|hsa:150372:NFAM1|hsa:5583:PRKCH|hsa:5579:PRKCB|hsa:57181:SLC39A10|hsa:5583:AL355916.3	http://amigo.geneontology.org/amigo/term/GO:0050861
regulation of phosphorylation	biological_process	GO:0042325	280	1371	1.44	0.00707958454398	0.254606744375	hsa:6764:DENND2B|hsa:2321:FLT1|hsa:64170:CARD9|hsa:153090:DAB2IP|hsa:5148:PDE6G|hsa:3937:LCP2|hsa:374:AREG|hsa:4986:OPRK1|hsa:728:C5AR1|hsa:9104:RGN|hsa:2357:FPR1|hsa:93649:MYOCD|hsa:3625:INHBB|hsa:3480:IGF1R|hsa:7476:WNT7A|hsa:4683:NBN|hsa:65268:WNK2|hsa:89780:WNT3A|hsa:9839:ZEB2|hsa:2255:FGF10|hsa:7273:TTN|hsa:3265:HRAS|hsa:1909:EDNRA|hsa:9535:GMFG|hsa:2043:EPHA4|hsa:4057:LTF|hsa:221472:FGD2|hs…	http://amigo.geneontology.org/amigo/term/GO:0042325
B cell activation	biological_process	GO:0042113	55	214	1.82	0.00709304387355	0.254606744375	hsa:196:AHR|hsa:10451:VAV3|hsa:11314:CD300A|hsa:150372:NFAM1|hsa:3718:JAK3|hsa:4683:NBN|hsa:5579:PRKCB|hsa:841:CASP8|hsa:3516:RBPJ|hsa:89780:WNT3A|hsa:4064:CD180|hsa:7099:AL160272.2|hsa:3815:KIT|hsa:4208:MEF2C|hsa:6422:SFRP1|hsa:5788:PTPRC|hsa:22806:IKZF3|hsa:683:BST1|hsa:9734:HDAC9|hsa:3458:IFNG|hsa:23075:SWAP70|hsa:84433:CARD11|hsa:1316:KLF6|hsa:3635:INPP5D|hsa:57181:SLC39A10|hsa:54440:SASH3|hs…	http://amigo.geneontology.org/amigo/term/GO:0042113
scaffold protein binding	molecular_function	GO:0097110	17	45	2.67	0.00711330894969	0.254606744375	hsa:54210:TREM1|hsa:3852:KRT5|hsa:5595:MAPK3|hsa:28514:DLL1|hsa:5605:MAP2K2|hsa:4038:LRP4|hsa:8440:NCK2|hsa:57502:NLGN4X|hsa:54413:NLGN3|hsa:3784:KCNQ1|hsa:8912:CACNA1H|hsa:3875:KRT18|hsa:3757:KCNH2|hsa:4846:NOS3|hsa:5144:PDE4D|hsa:841:CASP8|hsa:3866:KRT15	http://amigo.geneontology.org/amigo/term/GO:0097110
muscle cell differentiation	biological_process	GO:0042692	81	340	1.68	0.00712924691614	0.254606744375	hsa:963:CD53|hsa:998:CDC42|hsa:85461:TANC1|hsa:1000:CDH2|hsa:4154:MBNL1|hsa:9472:AKAP6|hsa:28514:DLL1|hsa:51676:ASB2|hsa:23345:SYNE1|hsa:80206:FHOD3|hsa:93649:MYOCD|hsa:6662:SOX9|hsa:84466:MEGF10|hsa:3475:IFRD1|hsa:694:BTG1|hsa:845:CASQ2|hsa:8538:BARX2|hsa:92304:SCGB3A1|hsa:9150:CTDP1|hsa:2255:FGF10|hsa:3756:KCNH1|hsa:11214:AKAP13|hsa:3815:KIT|hsa:186:AGTR2|hsa:4208:MEF2C|hsa:8470:SORBS2|hsa:3516…	http://amigo.geneontology.org/amigo/term/GO:0042692
transmembrane receptor protein phosphatase activity	molecular_function	GO:0019198	9	16	3.98	0.0071481097117	0.254606744375	hsa:5789:PTPRD|hsa:5802:PTPRS|hsa:5788:PTPRC|hsa:5799:PTPRN2|hsa:10076:PTPRU|hsa:5791:PTPRE|hsa:5803:PTPRZ1|hsa:5800:PTPRO|hsa:5796:PTPRK	http://amigo.geneontology.org/amigo/term/GO:0019198
positive regulation of vascular endothelial growth factor receptor signaling pathway	biological_process	GO:0030949	9	16	3.98	0.0071481097117	0.254606744375	hsa:3678:ITGA5|hsa:2321:FLT1|hsa:2887:GRB10|hsa:405:ARNT|hsa:3553:IL1B|hsa:8817:FGF18|hsa:5579:PRKCB|hsa:8817:AC093246.1|hsa:2255:FGF10	http://amigo.geneontology.org/amigo/term/GO:0030949
transmembrane receptor protein tyrosine phosphatase activity	molecular_function	GO:0005001	9	16	3.98	0.0071481097117	0.254606744375	hsa:5789:PTPRD|hsa:5802:PTPRS|hsa:5788:PTPRC|hsa:5799:PTPRN2|hsa:10076:PTPRU|hsa:5791:PTPRE|hsa:5803:PTPRZ1|hsa:5800:PTPRO|hsa:5796:PTPRK	http://amigo.geneontology.org/amigo/term/GO:0005001
nervous system development	biological_process	GO:0007399	418	2112	1.4	0.00717702164796	0.254606744375	hsa:374:AREG|hsa:28996:HIPK2|hsa:728:C5AR1|hsa:221935:SDK1|hsa:1869:E2F1|hsa:10507:SEMA4D|hsa:5354:PLP1|hsa:8312:AXIN1|hsa:145258:GSC|hsa:4854:NOTCH3|hsa:4967:OGDH|hsa:6497:SKI|hsa:8613:AC119674.2|hsa:85458:DIXDC1|hsa:3400:ID4|hsa:3084:NRG1|hsa:1950:EGF|hsa:5358:PLS3|hsa:4815:NINJ2|hsa:26128:KIFBP|hsa:2131:EXT1|hsa:6280:S100A9|hsa:3361:HTR5A|hsa:57554:LRRC7|hsa:7291:TWIST1|hsa:22902:RUFY3|hsa:260…	http://amigo.geneontology.org/amigo/term/GO:0007399
anterior/posterior pattern specification	biological_process	GO:0009952	52	200	1.84	0.00719772201896	0.254606744375	hsa:2303:FOXC2|hsa:56998:CTNNBIP1|hsa:2294:FOXF1|hsa:28996:HIPK2|hsa:85407:NKD1|hsa:3207:HOXA11|hsa:3205:AC004080.3|hsa:4920:ROR2|hsa:1952:CELSR2|hsa:4088:SMAD3|hsa:89780:WNT3A|hsa:9839:ZEB2|hsa:3516:RBPJ|hsa:8092:ALX1|hsa:7832:BTG2|hsa:6422:SFRP1|hsa:5015:OTX2|hsa:5090:PBX3|hsa:28514:DLL1|hsa:4223:MEOX2|hsa:8312:AXIN1|hsa:7046:TGFBR1|hsa:3280:HES1|hsa:8854:ALDH1A2|hsa:4488:MSX2|hsa:57534:MIB1|hs…	http://amigo.geneontology.org/amigo/term/GO:0009952
developmental cell growth	biological_process	GO:0048588	49	186	1.86	0.00725701687739	0.255803479124	hsa:9037:SEMA5A|hsa:54413:NLGN3|hsa:9723:SEMA3E|hsa:9472:AKAP6|hsa:9201:DCLK1|hsa:27185:TSNAX-DISC1|hsa:440275:EIF2AK4|hsa:93649:MYOCD|hsa:6662:SOX9|hsa:3475:IFRD1|hsa:6387:CXCL12|hsa:8408:ULK1|hsa:10154:PLXNC1|hsa:10631:POSTN|hsa:9150:CTDP1|hsa:2258:FGF13|hsa:7143:TNR|hsa:4916:NTRK3|hsa:214:ALCAM|hsa:10507:SEMA4D|hsa:25:ABL1|hsa:8470:SORBS2|hsa:2932:GSK3B|hsa:22999:RIMS1|hsa:9699:RIMS2|hsa:4692:…	http://amigo.geneontology.org/amigo/term/GO:0048588
regulation of interleukin-6 production	biological_process	GO:0032675	31	104	2.11	0.00733014225659	0.257353023309	hsa:64170:CARD9|hsa:11213:IRAK3|hsa:136:ADORA2B|hsa:26191:PTPN22|hsa:116:ADCYAP1|hsa:5724:PTAFR|hsa:3570:IL6R|hsa:8767:RIPK2|hsa:1051:CEBPB|hsa:91662:NLRP12|hsa:2207:FCER1G|hsa:3106:HLA-B|hsa:90865:IL33|hsa:2069:EREG|hsa:3458:IFNG|hsa:3635:INPP5D|hsa:3082:HGF|hsa:1445:CSK|hsa:51738:GHRL|hsa:7096:TLR1|hsa:10417:SPON2|hsa:3071:NCKAP1L|hsa:10365:KLF2|hsa:3670:ISL1|hsa:408:ARRB1|hsa:3553:IL1B|hsa:272…	http://amigo.geneontology.org/amigo/term/GO:0032675
angiogenesis	biological_process	GO:0001525	96	415	1.64	0.00735221159562	0.257353023309	hsa:2321:FLT1|hsa:9369:NRXN3|hsa:153090:DAB2IP|hsa:54828:BCAS3|hsa:28996:HIPK2|hsa:728:C5AR1|hsa:7476:WNT7A|hsa:694:BTG1|hsa:5579:PRKCB|hsa:2255:FGF10|hsa:1909:EDNRA|hsa:4854:NOTCH3|hsa:1948:EFNB2|hsa:3791:KDR|hsa:5613:PRKY|hsa:6850:SYK|hsa:255324:EPGN|hsa:1950:EGF|hsa:2263:FGFR2|hsa:3164:NR4A1|hsa:64218:SEMA4A|hsa:183:AGT|hsa:25960:ADGRA2|hsa:7291:TWIST1|hsa:126259:TMIGD2|hsa:998:CDC42|hsa:3553:…	http://amigo.geneontology.org/amigo/term/GO:0001525
RNA biosynthetic process	biological_process	GO:0032774	724	3783	1.35	0.00740611160352	0.258339573504	hsa:54828:BCAS3|hsa:28996:HIPK2|hsa:728:C5AR1|hsa:3400:ID4|hsa:80816:ASXL3|hsa:93649:MYOCD|hsa:7091:TLE4|hsa:81931:ZNF66|hsa:5724:PTAFR|hsa:400720:AC004076.1|hsa:8433:UTF1|hsa:1390:CREM|hsa:25896:INTS7|hsa:51322:WAC|hsa:10781:ZNF266|hsa:10507:SEMA4D|hsa:8187:ZNF239|hsa:8312:AXIN1|hsa:145258:GSC|hsa:4854:NOTCH3|hsa:284371:ZNF841|hsa:6497:SKI|hsa:8573:CASK|hsa:8613:AC119674.2|hsa:57209:ZNF248|hsa:1…	http://amigo.geneontology.org/amigo/term/GO:0032774
membrane raft	cellular_component	GO:0045121	70	287	1.72	0.00753246578079	0.261837893542	hsa:23209:MLC1|hsa:1000:CDH2|hsa:9472:AKAP6|hsa:3383:ICAM1|hsa:150372:NFAM1|hsa:5594:MAPK1|hsa:2047:EPHB1|hsa:23426:GRIP1|hsa:1947:EFNB1|hsa:1445:CSK|hsa:1956:EGFR|hsa:10580:SORBS1|hsa:841:CASP8|hsa:4038:LRP4|hsa:1820:ARID3A|hsa:7462:LAT2|hsa:1909:EDNRA|hsa:3753:KCNE1|hsa:7143:TNR|hsa:3356:HTR2A|hsa:1604:CD55|hsa:10395:DLC1|hsa:5788:PTPRC|hsa:5621:PRNP|hsa:1613:DAPK3|hsa:5912:RAP2B|hsa:7046:TGFBR…	http://amigo.geneontology.org/amigo/term/GO:0045121
regulation of muscle system process	biological_process	GO:0090257	51	196	1.84	0.00761618285611	0.262928429459	hsa:2321:FLT1|hsa:5742:PTGS1|hsa:148:ADRA1A|hsa:136:ADORA2B|hsa:9472:AKAP6|hsa:183:AGT|hsa:93649:MYOCD|hsa:9732:DOCK4|hsa:5724:PTAFR|hsa:9446:GSTO1|hsa:845:CASQ2|hsa:9150:CTDP1|hsa:5152:PDE9A|hsa:11214:AKAP13|hsa:1613:DAPK3|hsa:1490:CCN2|hsa:3784:KCNQ1|hsa:6345:SRL|hsa:199:AIF1|hsa:3488:IGFBP5|hsa:136319:MTPN|hsa:80005:DOCK5|hsa:255743:NPNT|hsa:5144:PDE4D|hsa:1264:CNN1|hsa:477:ATP1A2|hsa:775:CACN…	http://amigo.geneontology.org/amigo/term/GO:0090257
phosphatidylinositol-mediated signaling	biological_process	GO:0048015	51	196	1.84	0.00761618285611	0.262928429459	hsa:2321:FLT1|hsa:79899:PRR5L|hsa:2069:EREG|hsa:192669:AGO3|hsa:183:AGT|hsa:23533:PIK3R5|hsa:10507:SEMA4D|hsa:6662:SOX9|hsa:3480:IGF1R|hsa:5724:PTAFR|hsa:4803:NGF|hsa:4763:NF1|hsa:2255:FGF10|hsa:5305:PIP4K2A|hsa:847:CAT|hsa:3815:KIT|hsa:3356:HTR2A|hsa:57690:TNRC6C|hsa:153090:DAB2IP|hsa:8817:FGF18|hsa:4653:MYOC|hsa:9846:GAB2|hsa:3082:HGF|hsa:3791:KDR|hsa:2885:GRB2|hsa:7409:VAV1|hsa:27161:AGO2|hsa:…	http://amigo.geneontology.org/amigo/term/GO:0048015
synapse	cellular_component	GO:0045202	158	732	1.53	0.00767958811141	0.264209390984	hsa:9369:NRXN3|hsa:85461:TANC1|hsa:2567:GABRG3|hsa:221935:SDK1|hsa:2043:EPHA4|hsa:2899:GRIK3|hsa:6809:STX3|hsa:8497:PPFIA4|hsa:6853:SYN1|hsa:7476:WNT7A|hsa:9627:SNCAIP|hsa:89780:WNT3A|hsa:10631:POSTN|hsa:9211:LGI1|hsa:2903:GRIN2A|hsa:5413:AC000093.1|hsa:1363:CPE|hsa:323:APBB2|hsa:9912:ARHGAP44|hsa:8312:AXIN1|hsa:5582:PRKCG|hsa:29904:EEF2K|hsa:1815:DRD4|hsa:59340:HRH4|hsa:8573:CASK|hsa:10814:CPLX2…	http://amigo.geneontology.org/amigo/term/GO:0045202
ERBB signaling pathway	biological_process	GO:0038127	40	145	1.95	0.00772131072048	0.264738182587	hsa:89853:MVB12B|hsa:5148:PDE6G|hsa:998:CDC42|hsa:374:AREG|hsa:255324:EPGN|hsa:183:AGT|hsa:6662:SOX9|hsa:3265:HRAS|hsa:79651:RHBDF2|hsa:53358:SHC3|hsa:4318:MMP9|hsa:3516:RBPJ|hsa:2202:EFEMP1|hsa:54206:ERRFI1|hsa:5795:PTPRJ|hsa:153090:DAB2IP|hsa:3672:ITGA1|hsa:4653:MYOC|hsa:8027:STAM|hsa:1445:CSK|hsa:9770:RASSF2|hsa:5747:PTK2|hsa:5284:PIGR|hsa:3084:NRG1|hsa:1950:EGF|hsa:7039:TGFA|hsa:9252:RPS6KA5|…	http://amigo.geneontology.org/amigo/term/GO:0038127
cyclic-nucleotide-mediated signaling	biological_process	GO:0019935	23	70	2.32	0.00777327895812	0.265273546925	hsa:27445:PCLO|hsa:9472:AKAP6|hsa:5141:PDE4A|hsa:116:ADCYAP1|hsa:5152:PDE9A|hsa:107:ADCY1|hsa:57211:ADGRG6|hsa:7057:THBS1|hsa:108:ADCY2|hsa:5144:PDE4D|hsa:113:ADCY7|hsa:115:ADCY9|hsa:9699:RIMS2|hsa:4724:NDUFS4|hsa:3747:KCNC2|hsa:111:ADCY5|hsa:9693:RAPGEF2|hsa:3361:HTR5A|hsa:5592:PRKG1|hsa:8844:KSR1|hsa:6662:SOX9|hsa:2770:GNAI1|hsa:64784:CRTC3	http://amigo.geneontology.org/amigo/term/GO:0019935
cardiocyte differentiation	biological_process	GO:0035051	32	109	2.08	0.00780532597769	0.265273546925	hsa:9472:AKAP6|hsa:80206:FHOD3|hsa:93649:MYOCD|hsa:89780:WNT3A|hsa:3516:RBPJ|hsa:9150:CTDP1|hsa:11214:AKAP13|hsa:4208:MEF2C|hsa:8470:SORBS2|hsa:10529:NEBL|hsa:3280:HES1|hsa:6548:SLC9A1|hsa:91807:MYLK3|hsa:1948:EFNB2|hsa:5914:RARA|hsa:5595:MAPK3|hsa:4629:MYH11|hsa:3084:NRG1|hsa:8289:ARID1A|hsa:7490:WT1|hsa:150094:SIK1|hsa:6926:TBX3|hsa:183:AGT|hsa:70:ACTC1|hsa:3670:ISL1|hsa:5594:MAPK1|hsa:9464:HAN…	http://amigo.geneontology.org/amigo/term/GO:0035051
negative regulation of cellular component movement	biological_process	GO:0051271	61	244	1.77	0.00782341052842	0.265273546925	hsa:9037:SEMA5A|hsa:1281:COL3A1|hsa:9723:SEMA3E|hsa:10507:SEMA4D|hsa:9104:RGN|hsa:26228:STAP1|hsa:7454:WAS|hsa:10370:CITED2|hsa:3486:IGFBP3|hsa:80031:SEMA6D|hsa:10395:DLC1|hsa:10718:NRG3|hsa:3036:HAS1|hsa:11314:CD300A|hsa:6387:CXCL12|hsa:89780:WNT3A|hsa:4763:NF1|hsa:753:LDLRAD4|hsa:5795:PTPRJ|hsa:6422:SFRP1|hsa:114882:OSBPL8|hsa:90865:IL33|hsa:153090:DAB2IP|hsa:5912:RAP2B|hsa:7057:THBS1|hsa:9289:…	http://amigo.geneontology.org/amigo/term/GO:0051271
cytoplasmic side of plasma membrane	cellular_component	GO:0009898	43	159	1.91	0.00785623800659	0.265273546925	hsa:1828:DSG1|hsa:5778:PTPN7|hsa:22821:RASA3|hsa:26191:PTPN22|hsa:54331:GNG2|hsa:7006:TEC|hsa:2775:GNAO1|hsa:914:CD2|hsa:4763:NF1|hsa:57488:ESYT2|hsa:2769:GNA15|hsa:3815:KIT|hsa:153090:DAB2IP|hsa:1269:CNR2|hsa:29127:RACGAP1|hsa:246:ALOX15|hsa:1837:DTNA|hsa:2669:GEM|hsa:1445:CSK|hsa:6850:SYK|hsa:2792:GNGT1|hsa:7297:TYK2|hsa:695:BTK|hsa:2268:FGR|hsa:8514:KCNAB2|hsa:2539:G6PD|hsa:3716:JAK1|hsa:30820…	http://amigo.geneontology.org/amigo/term/GO:0009898
female sex differentiation	biological_process	GO:0046660	36	127	2.0	0.00786895450762	0.265273546925	hsa:83943:IMMP2L|hsa:196:AHR|hsa:55636:CHD7|hsa:598:BCL2L1|hsa:3383:ICAM1|hsa:4846:NOS3|hsa:116:ADCYAP1|hsa:1051:CEBPB|hsa:2255:FGF10|hsa:3815:KIT|hsa:558:AXL|hsa:132625:ZFP42|hsa:6422:SFRP1|hsa:23054:NCOA6|hsa:2069:EREG|hsa:91:ACVR1B|hsa:1299:COL9A3|hsa:63951:DMRTA1|hsa:89766:UMODL1|hsa:3625:INHBB|hsa:7490:WT1|hsa:9353:SLIT2|hsa:196:AC019117.3|hsa:84969:TOX2|hsa:6926:TBX3|hsa:6586:SLIT3|hsa:5321…	http://amigo.geneontology.org/amigo/term/GO:0046660
antigen receptor-mediated signaling pathway	biological_process	GO:0050851	53	206	1.82	0.00794610303711	0.26543079513	hsa:8454:CUL1|hsa:9473:THEMIS2|hsa:26228:STAP1|hsa:89857:KLHL6|hsa:9402:GRAP2|hsa:26191:PTPN22|hsa:7006:TEC|hsa:163486:DENND1B|hsa:11314:CD300A|hsa:5579:PRKCB|hsa:5583:AL355916.3|hsa:10451:VAV3|hsa:3265:HRAS|hsa:83416:FCRL5|hsa:5795:PTPRJ|hsa:4208:MEF2C|hsa:5788:PTPRC|hsa:1997:ELF1|hsa:2533:FYB1|hsa:3458:IFNG|hsa:8767:RIPK2|hsa:5583:PRKCH|hsa:84433:CARD11|hsa:5687:PSMA6|hsa:3635:INPP5D|hsa:5144:P…	http://amigo.geneontology.org/amigo/term/GO:0050851
positive regulation of RNA metabolic process	biological_process	GO:0051254	277	1359	1.44	0.00795106435491	0.26543079513	hsa:135112:NCOA7|hsa:7022:TFAP2C|hsa:221937:FOXK1|hsa:5083:PAX9|hsa:3400:ID4|hsa:4212:MEIS2|hsa:93649:MYOCD|hsa:196:AC019117.3|hsa:1950:EGF|hsa:1869:E2F1|hsa:146198:ZFP90|hsa:7476:WNT7A|hsa:54806:AHI1|hsa:8433:UTF1|hsa:678:ZFP36L2|hsa:89780:WNT3A|hsa:2649:NR6A1|hsa:4005:LMO2|hsa:2255:FGF10|hsa:9603:NFE2L3|hsa:4088:SMAD3|hsa:23054:NCOA6|hsa:55729:ATF7IP|hsa:5396:PRRX1|hsa:8312:AXIN1|hsa:54828:BCAS…	http://amigo.geneontology.org/amigo/term/GO:0051254
regulation of gene expression	biological_process	GO:0010468	801	4211	1.34	0.00795288366853	0.26543079513	hsa:54828:BCAS3|hsa:28996:HIPK2|hsa:728:C5AR1|hsa:3400:ID4|hsa:80816:ASXL3|hsa:93649:MYOCD|hsa:7091:TLE4|hsa:81931:ZNF66|hsa:5724:PTAFR|hsa:400720:AC004076.1|hsa:8433:UTF1|hsa:1390:CREM|hsa:51322:WAC|hsa:10781:ZNF266|hsa:51427:ZNF107|hsa:10507:SEMA4D|hsa:5354:PLP1|hsa:8312:AXIN1|hsa:145258:GSC|hsa:5583:PRKCH|hsa:284371:ZNF841|hsa:6497:SKI|hsa:8573:CASK|hsa:8613:AC119674.2|hsa:57209:ZNF248|hsa:102…	http://amigo.geneontology.org/amigo/term/GO:0010468
membrane microdomain	cellular_component	GO:0098857	70	288	1.72	0.00803621084177	0.267323755353	hsa:23209:MLC1|hsa:1000:CDH2|hsa:9472:AKAP6|hsa:3383:ICAM1|hsa:150372:NFAM1|hsa:5594:MAPK1|hsa:2047:EPHB1|hsa:23426:GRIP1|hsa:1947:EFNB1|hsa:1445:CSK|hsa:1956:EGFR|hsa:10580:SORBS1|hsa:841:CASP8|hsa:4038:LRP4|hsa:1820:ARID3A|hsa:7462:LAT2|hsa:1909:EDNRA|hsa:3753:KCNE1|hsa:7143:TNR|hsa:3356:HTR2A|hsa:1604:CD55|hsa:10395:DLC1|hsa:5788:PTPRC|hsa:5621:PRNP|hsa:1613:DAPK3|hsa:5912:RAP2B|hsa:7046:TGFBR…	http://amigo.geneontology.org/amigo/term/GO:0098857
organ morphogenesis	biological_process	GO:0009887	202	963	1.48	0.0081423782406	0.269961491106	hsa:54206:ERRFI1|hsa:374:AREG|hsa:5083:PAX9|hsa:85407:NKD1|hsa:221935:SDK1|hsa:7476:WNT7A|hsa:54806:AHI1|hsa:2239:GPC4|hsa:2273:FHL1|hsa:89780:WNT3A|hsa:140706:CCM2L|hsa:2255:FGF10|hsa:1909:EDNRA|hsa:4057:LTF|hsa:1363:CPE|hsa:5396:PRRX1|hsa:8312:AXIN1|hsa:4146:MATN1|hsa:145258:GSC|hsa:1948:EFNB2|hsa:28996:HIPK2|hsa:2623:GATA1|hsa:50515:CHST11|hsa:65009:NDRG4|hsa:4853:NOTCH2|hsa:5613:PRKY|hsa:6497…	http://amigo.geneontology.org/amigo/term/GO:0009887
tumor necrosis factor superfamily cytokine production	biological_process	GO:0071706	31	105	2.09	0.00817959965563	0.270303480725	hsa:64170:CARD9|hsa:10859:LILRB1|hsa:11213:IRAK3|hsa:26191:PTPN22|hsa:5724:PTAFR|hsa:914:CD2|hsa:8767:RIPK2|hsa:558:AXL|hsa:4057:LTF|hsa:4795:NFKBIL1|hsa:7057:THBS1|hsa:3458:IFNG|hsa:6347:CCL2|hsa:943:TNFRSF8|hsa:54440:SASH3|hsa:7099:AL160272.2|hsa:7291:TWIST1|hsa:1149:CIDEA|hsa:51738:GHRL|hsa:7096:TLR1|hsa:10417:SPON2|hsa:3717:JAK2|hsa:3297:HSF1|hsa:2207:FCER1G|hsa:3670:ISL1|hsa:27202:C5AR2|hsa:…	http://amigo.geneontology.org/amigo/term/GO:0071706
regulation of transporter activity	biological_process	GO:0032409	51	197	1.83	0.00823949607884	0.271390090518	hsa:4318:MMP9|hsa:2273:FHL1|hsa:57338:JPH3|hsa:9472:AKAP6|hsa:9104:RGN|hsa:54413:NLGN3|hsa:5724:PTAFR|hsa:9446:GSTO1|hsa:65268:WNK2|hsa:51719:CAB39|hsa:845:CASQ2|hsa:11060:WWP2|hsa:7225:TRPC6|hsa:776:CACNA1D|hsa:3753:KCNE1|hsa:4208:MEF2C|hsa:6446:SGK1|hsa:6786:STIM1|hsa:10008:KCNE3|hsa:3784:KCNQ1|hsa:5311:PKD2|hsa:6548:SLC9A1|hsa:1815:DRD4|hsa:5581:PRKCE|hsa:8398:PLA2G6|hsa:477:ATP1A2|hsa:57158:J…	http://amigo.geneontology.org/amigo/term/GO:0032409
endocytosis	biological_process	GO:0006897	131	595	1.56	0.00837503702048	0.27442851974	hsa:201176:ARHGAP27|hsa:5337:PLD1|hsa:1793:DOCK1|hsa:54806:AHI1|hsa:89780:WNT3A|hsa:57118:CAMK1D|hsa:558:AXL|hsa:4481:MSR1|hsa:84466:MEGF10|hsa:199:AIF1|hsa:246:ALOX15|hsa:5582:PRKCG|hsa:29904:EEF2K|hsa:5627:PROS1|hsa:57534:MIB1|hsa:2212:FCGR2A|hsa:6850:SYK|hsa:27102:EIF2AK1|hsa:919:CD247|hsa:201294:UNC13D|hsa:2268:FGR|hsa:2209:FCGR1A|hsa:4734:NEDD4|hsa:10417:SPON2|hsa:23677:SH3BP4|hsa:2690:GHR|h…	http://amigo.geneontology.org/amigo/term/GO:0006897
regulation of nucleobase-containing compound metabolic process	biological_process	GO:0019219	757	3972	1.35	0.00841715646664	0.27442851974	hsa:374:AREG|hsa:54828:BCAS3|hsa:28996:HIPK2|hsa:3400:ID4|hsa:80816:ASXL3|hsa:93649:MYOCD|hsa:7091:TLE4|hsa:81931:ZNF66|hsa:5724:PTAFR|hsa:400720:AC004076.1|hsa:8433:UTF1|hsa:1390:CREM|hsa:51322:WAC|hsa:10781:ZNF266|hsa:10507:SEMA4D|hsa:8187:ZNF239|hsa:8312:AXIN1|hsa:145258:GSC|hsa:4854:NOTCH3|hsa:108:ADCY2|hsa:4543:MTNR1A|hsa:284371:ZNF841|hsa:6497:SKI|hsa:8573:CASK|hsa:8613:AC119674.2|hsa:57209…	http://amigo.geneontology.org/amigo/term/GO:0019219
non-membrane spanning protein tyrosine kinase activity	molecular_function	GO:0004715	17	46	2.61	0.00842908557932	0.27442851974	hsa:5580:PRKCD|hsa:1445:CSK|hsa:3055:HCK|hsa:6850:SYK|hsa:7297:TYK2|hsa:157285:PRAG1|hsa:3718:JAK3|hsa:7465:WEE1|hsa:695:BTK|hsa:2268:FGR|hsa:3717:JAK2|hsa:25:ABL1|hsa:7006:TEC|hsa:91461:PKDCC|hsa:8767:RIPK2|hsa:3716:JAK1|hsa:5747:PTK2	http://amigo.geneontology.org/amigo/term/GO:0004715
positive regulation of leukocyte activation	biological_process	GO:0002696	69	284	1.72	0.00850385581867	0.27442851974	hsa:3549:IHH|hsa:3559:IL2RA|hsa:10859:LILRB1|hsa:3553:IL1B|hsa:136:ADORA2B|hsa:10673:TNFSF13B|hsa:3142:HLX|hsa:55423:SIRPG|hsa:79576:NKAP|hsa:1445:CSK|hsa:5724:PTAFR|hsa:914:CD2|hsa:89780:WNT3A|hsa:8767:RIPK2|hsa:2255:FGF10|hsa:10451:VAV3|hsa:9173:IL1RL1|hsa:558:AXL|hsa:1604:CD55|hsa:2207:FCER1G|hsa:5788:PTPRC|hsa:90865:IL33|hsa:683:BST1|hsa:3458:IFNG|hsa:7057:THBS1|hsa:199:AIF1|hsa:8808:IL1RL2|h…	http://amigo.geneontology.org/amigo/term/GO:0002696
extrinsic component of cytoplasmic side of plasma membrane	cellular_component	GO:0031234	30	101	2.1	0.00856589423127	0.27442851974	hsa:3718:JAK3|hsa:54331:GNG2|hsa:7006:TEC|hsa:3716:JAK1|hsa:57488:ESYT2|hsa:2769:GNA15|hsa:1269:CNR2|hsa:29127:RACGAP1|hsa:246:ALOX15|hsa:1837:DTNA|hsa:1445:CSK|hsa:6850:SYK|hsa:2792:GNGT1|hsa:7297:TYK2|hsa:695:BTK|hsa:2268:FGR|hsa:8514:KCNAB2|hsa:2775:GNAO1|hsa:30820:KCNIP1|hsa:3717:JAK2|hsa:3055:HCK|hsa:9630:GNA14|hsa:408:ARRB1|hsa:54206:ERRFI1|hsa:7881:KCNAB1|hsa:25:ABL1|hsa:5996:RGS1|hsa:2770…	http://amigo.geneontology.org/amigo/term/GO:0031234
positive regulation of MAP kinase activity	biological_process	GO:0043406	53	207	1.81	0.00857579597279	0.27442851974	hsa:2321:FLT1|hsa:1848:DUSP6|hsa:5148:PDE6G|hsa:3553:IL1B|hsa:136:ADORA2B|hsa:728:C5AR1|hsa:255324:EPGN|hsa:2357:FPR1|hsa:23533:PIK3R5|hsa:1908:EDN3|hsa:1445:CSK|hsa:23328:SASH1|hsa:9839:ZEB2|hsa:8767:RIPK2|hsa:5594:MAPK1|hsa:2255:FGF10|hsa:9294:S1PR2|hsa:3815:KIT|hsa:3356:HTR2A|hsa:6850:SYK|hsa:60675:PROK2|hsa:4916:NTRK3|hsa:153090:DAB2IP|hsa:7057:THBS1|hsa:8312:AXIN1|hsa:3672:ITGA1|hsa:8817:FGF…	http://amigo.geneontology.org/amigo/term/GO:0043406
peptidyl-tyrosine phosphorylation	biological_process	GO:0018108	84	358	1.66	0.00858004171284	0.27442851974	hsa:7297:TYK2|hsa:2321:FLT1|hsa:157285:PRAG1|hsa:3458:IFNG|hsa:255324:EPGN|hsa:2043:EPHA4|hsa:3718:JAK3|hsa:5581:PRKCE|hsa:10507:SEMA4D|hsa:7006:TEC|hsa:3480:IGF1R|hsa:6794:STK11|hsa:7039:TGFA|hsa:11314:CD300A|hsa:3717:JAK2|hsa:91461:PKDCC|hsa:3563:IL3RA|hsa:4038:LRP4|hsa:89780:WNT3A|hsa:2255:FGF10|hsa:2202:EFEMP1|hsa:54206:ERRFI1|hsa:3815:KIT|hsa:558:AXL|hsa:5595:MAPK3|hsa:6422:SFRP1|hsa:4916:NT…	http://amigo.geneontology.org/amigo/term/GO:0018108
protein tyrosine kinase activity	molecular_function	GO:0004713	46	174	1.87	0.00858855332808	0.27442851974	hsa:7297:TYK2|hsa:2321:FLT1|hsa:157285:PRAG1|hsa:3718:JAK3|hsa:2047:EPHB1|hsa:7006:TEC|hsa:3480:IGF1R|hsa:91461:PKDCC|hsa:3563:IL3RA|hsa:8767:RIPK2|hsa:2255:FGF10|hsa:2202:EFEMP1|hsa:3815:KIT|hsa:558:AXL|hsa:2043:EPHA4|hsa:4916:NTRK3|hsa:2069:EREG|hsa:3716:JAK1|hsa:8817:FGF18|hsa:3717:JAK2|hsa:3791:KDR|hsa:1950:EGF|hsa:6850:SYK|hsa:3084:NRG1|hsa:3482:IGF2R|hsa:695:BTK|hsa:2268:FGR|hsa:2263:FGFR2|…	http://amigo.geneontology.org/amigo/term/GO:0004713
regulation of icosanoid secretion	biological_process	GO:0032303	10	20	3.53	0.00860491575931	0.27442851974	hsa:8398:PLA2G6|hsa:22925:PLA2R1|hsa:6850:SYK|hsa:3553:IL1B|hsa:2182:ACSL4|hsa:186:AGTR2|hsa:5601:MAPK9|hsa:8529:CYP4F2|hsa:5020:OXT|hsa:5029:P2RY2	http://amigo.geneontology.org/amigo/term/GO:0032303
positive regulation of focal adhesion assembly	biological_process	GO:0051894	10	20	3.53	0.00860491575931	0.27442851974	hsa:5795:PTPRJ|hsa:6422:SFRP1|hsa:57669:EPB41L5|hsa:6093:ROCK1|hsa:4653:MYOC|hsa:3987:LIMS3|hsa:3987:LIMS1|hsa:4088:SMAD3|hsa:3987:AC013271.1|hsa:3791:KDR	http://amigo.geneontology.org/amigo/term/GO:0051894
cellular response to chemical stimulus	biological_process	GO:0070887	504	2587	1.38	0.00863335971013	0.274464340658	hsa:2321:FLT1|hsa:54828:BCAS3|hsa:28996:HIPK2|hsa:728:C5AR1|hsa:6712:SPTBN2|hsa:93649:MYOCD|hsa:1869:E2F1|hsa:5724:PTAFR|hsa:4025:LPO|hsa:2326:FMO1|hsa:8312:AXIN1|hsa:108:ADCY2|hsa:3791:KDR|hsa:2678:AP000356.5|hsa:55504:TNFRSF19|hsa:6497:SKI|hsa:8573:CASK|hsa:53832:IL20RA|hsa:10221:TRIB1|hsa:55107:ANO1|hsa:10417:SPON2|hsa:6833:ABCC8|hsa:2690:GHR|hsa:56829:ZC3HAV1|hsa:4297:AP001267.5|hsa:5580:PRKC…	http://amigo.geneontology.org/amigo/term/GO:0070887
interleukin-6 production	biological_process	GO:0032635	32	110	2.06	0.00867955853241	0.274873156541	hsa:64170:CARD9|hsa:11213:IRAK3|hsa:136:ADORA2B|hsa:26191:PTPN22|hsa:116:ADCYAP1|hsa:5724:PTAFR|hsa:4843:NOS2|hsa:3570:IL6R|hsa:8767:RIPK2|hsa:1051:CEBPB|hsa:91662:NLRP12|hsa:2207:FCER1G|hsa:3106:HLA-B|hsa:90865:IL33|hsa:2069:EREG|hsa:3458:IFNG|hsa:3635:INPP5D|hsa:3082:HGF|hsa:1445:CSK|hsa:51738:GHRL|hsa:7096:TLR1|hsa:10417:SPON2|hsa:3071:NCKAP1L|hsa:10365:KLF2|hsa:3670:ISL1|hsa:408:ARRB1|hsa:355…	http://amigo.geneontology.org/amigo/term/GO:0032635
cellular response to lipid	biological_process	GO:0071396	113	504	1.58	0.00870094204459	0.274873156541	hsa:1869:E2F1|hsa:5724:PTAFR|hsa:89780:WNT3A|hsa:2649:NR6A1|hsa:158800:RHOXF1|hsa:2867:FFAR2|hsa:558:AXL|hsa:4057:LTF|hsa:4916:NTRK3|hsa:2104:ESRRG|hsa:1620:BRINP1|hsa:108:ADCY2|hsa:5144:PDE4D|hsa:85363:TRIM5|hsa:10221:TRIB1|hsa:5468:PPARG|hsa:6751:SSTR1|hsa:4734:NEDD4|hsa:3164:NR4A1|hsa:7026:NR2F2|hsa:5595:MAPK3|hsa:1956:EGFR|hsa:7099:AL160272.2|hsa:2770:GNAI1|hsa:9450:LY86|hsa:6256:RXRA|hsa:820…	http://amigo.geneontology.org/amigo/term/GO:0071396
positive regulation of cellular component organization	biological_process	GO:0051130	237	1150	1.46	0.00881967082548	0.276882540978	hsa:9369:NRXN3|hsa:2069:EREG|hsa:9252:RPS6KA5|hsa:54828:BCAS3|hsa:9638:FEZ1|hsa:53407:STX18|hsa:79576:NKAP|hsa:1869:E2F1|hsa:7476:WNT7A|hsa:54806:AHI1|hsa:4683:NBN|hsa:89780:WNT3A|hsa:841:CASP8|hsa:57118:CAMK1D|hsa:3581:IL9R|hsa:9639:KBTBD11-OT1|hsa:9535:GMFG|hsa:558:AXL|hsa:2043:EPHA4|hsa:4916:NTRK3|hsa:10507:SEMA4D|hsa:4314:MMP3|hsa:246:ALOX15|hsa:7027:TFDP1|hsa:29904:EEF2K|hsa:5341:PLEK|hsa:56…	http://amigo.geneontology.org/amigo/term/GO:0051130
cell junction	cellular_component	GO:0030054	237	1150	1.46	0.00881967082548	0.276882540978	hsa:2321:FLT1|hsa:85461:TANC1|hsa:81848:SPRY4|hsa:2567:GABRG3|hsa:221935:SDK1|hsa:2195:FAT1|hsa:6809:STX3|hsa:6853:SYN1|hsa:54806:AHI1|hsa:3382:ICA1|hsa:914:CD2|hsa:134957:STXBP5|hsa:896:CCND3|hsa:386617:KCTD8|hsa:9211:LGI1|hsa:10076:PTPRU|hsa:6904:TBCD|hsa:2903:GRIN2A|hsa:57502:NLGN4X|hsa:2043:EPHA4|hsa:79983:POF1B|hsa:5912:RAP2B|hsa:9912:ARHGAP44|hsa:2035:EPB41|hsa:5583:PRKCH|hsa:1948:EFNB2|hsa…	http://amigo.geneontology.org/amigo/term/GO:0030054
regulation of ERK1 and ERK2 cascade	biological_process	GO:0070372	60	241	1.76	0.00888433436624	0.277825831172	hsa:6764:DENND2B|hsa:5245:PHB|hsa:1848:DUSP6|hsa:148:ADRA1A|hsa:728:C5AR1|hsa:2064:ERBB2|hsa:3383:ICAM1|hsa:26191:PTPN22|hsa:2047:EPHB1|hsa:116:ADCYAP1|hsa:3265:HRAS|hsa:2889:RAPGEF1|hsa:10048:RANBP9|hsa:65268:WNK2|hsa:154043:AL357075.4|hsa:6846:XCL2|hsa:8767:RIPK2|hsa:2255:FGF10|hsa:10636:RGS14|hsa:1909:EDNRA|hsa:3356:HTR2A|hsa:91662:NLRP12|hsa:10253:SPRY2|hsa:153090:DAB2IP|hsa:338557:FFAR4|hsa:…	http://amigo.geneontology.org/amigo/term/GO:0070372
negative regulation of secretion	biological_process	GO:0051048	51	198	1.82	0.00890502863205	0.277825831172	hsa:8832:CD84|hsa:5742:PTGS1|hsa:131177:FAM3D|hsa:3553:IL1B|hsa:26191:PTPN22|hsa:79651:RHBDF2|hsa:11314:CD300A|hsa:4763:NF1|hsa:29091:STXBP6|hsa:10859:LILRB1|hsa:64111:NPVF|hsa:91662:NLRP12|hsa:6422:SFRP1|hsa:90865:IL33|hsa:8622:PDE8B|hsa:338557:FFAR4|hsa:5552:SRGN|hsa:4986:OPRK1|hsa:29:ABR|hsa:307:ANXA4|hsa:1815:DRD4|hsa:284297:SSC5D|hsa:3351:HTR1B|hsa:2294:FOXF1|hsa:2917:GRM7|hsa:1149:CIDEA|hsa…	http://amigo.geneontology.org/amigo/term/GO:0051048
regulation of neutrophil migration	biological_process	GO:1902622	13	31	2.96	0.00909615923995	0.281646497283	hsa:1909:EDNRA|hsa:23604:DAPK2|hsa:3071:NCKAP1L|hsa:719:C3AR1|hsa:728:C5AR1|hsa:3553:IL1B|hsa:5733:PTGER3|hsa:27202:C5AR2|hsa:5880:RAC2|hsa:7060:THBS4|hsa:9353:SLIT2|hsa:57118:CAMK1D|hsa:101:ADAM8	http://amigo.geneontology.org/amigo/term/GO:1902622
positive regulation of neurogenesis	biological_process	GO:0050769	88	379	1.64	0.00912069906841	0.281646497283	hsa:10215:OLIG2|hsa:9638:FEZ1|hsa:2889:RAPGEF1|hsa:89780:WNT3A|hsa:9839:ZEB2|hsa:57118:CAMK1D|hsa:2043:EPHA4|hsa:4916:NTRK3|hsa:10507:SEMA4D|hsa:1620:BRINP1|hsa:5583:PRKCH|hsa:29904:EEF2K|hsa:65009:NDRG4|hsa:22849:CPEB3|hsa:2736:GLI2|hsa:3084:NRG1|hsa:4908:NTF3|hsa:5468:PPARG|hsa:22999:RIMS1|hsa:1272:CNTN1|hsa:9693:RAPGEF2|hsa:653:BMP5|hsa:57554:LRRC7|hsa:22902:RUFY3|hsa:3553:IL1B|hsa:10636:RGS14…	http://amigo.geneontology.org/amigo/term/GO:0050769
I band	cellular_component	GO:0031674	35	124	2.0	0.00914279174827	0.281646497283	hsa:148:ADRA1A|hsa:23224:SYNE2|hsa:9499:MYOT|hsa:1410:CRYAB|hsa:775:CACNA1C|hsa:845:CASQ2|hsa:667:DST|hsa:3753:KCNE1|hsa:8850:KAT2B|hsa:8470:SORBS2|hsa:10529:NEBL|hsa:6606:SMN1|hsa:91977:MYOZ3|hsa:23022:PALLD|hsa:57158:JPH2|hsa:287:ANK2|hsa:70:ACTC1|hsa:3753:KCNE1B|hsa:27295:PDLIM3|hsa:9759:HDAC4|hsa:9722:NOS1AP|hsa:339855:KY|hsa:1674:DES|hsa:129446:XIRP2|hsa:5142:PDE4B|hsa:10539:GLRX3|hsa:55742:…	http://amigo.geneontology.org/amigo/term/GO:0031674
epidermal growth factor receptor signaling pathway	biological_process	GO:0007173	35	124	2.0	0.00914279174827	0.281646497283	hsa:89853:MVB12B|hsa:5148:PDE6G|hsa:998:CDC42|hsa:374:AREG|hsa:255324:EPGN|hsa:6662:SOX9|hsa:3265:HRAS|hsa:79651:RHBDF2|hsa:53358:SHC3|hsa:4318:MMP9|hsa:2202:EFEMP1|hsa:54206:ERRFI1|hsa:5795:PTPRJ|hsa:153090:DAB2IP|hsa:3672:ITGA1|hsa:116985:ARAP1|hsa:8027:STAM|hsa:1445:CSK|hsa:9770:RASSF2|hsa:5284:PIGR|hsa:1950:EGF|hsa:7039:TGFA|hsa:9252:RPS6KA5|hsa:1211:CLTA|hsa:10253:SPRY2|hsa:685:BTC|hsa:30011…	http://amigo.geneontology.org/amigo/term/GO:0007173
B cell proliferation involved in immune response	biological_process	GO:0002322	5	5	7.07	0.0091957048685	0.281646497283	hsa:202309:GAPT|hsa:25:ABL1|hsa:7099:AL160272.2|hsa:4064:CD180|hsa:23228:PLCL2	http://amigo.geneontology.org/amigo/term/GO:0002322
arachidonic acid binding	molecular_function	GO:0050544	5	5	7.07	0.0091957048685	0.281646497283	hsa:241:ALOX5AP|hsa:6280:S100A9|hsa:6809:STX3|hsa:6279:S100A8|hsa:5468:PPARG	http://amigo.geneontology.org/amigo/term/GO:0050544
cellular response to transforming growth factor beta stimulus	biological_process	GO:0071560	53	208	1.8	0.00924678490674	0.282350155541	hsa:1281:COL3A1|hsa:51701:NLK|hsa:27122:DKK3|hsa:390598:SKOR1|hsa:28996:HIPK2|hsa:10370:CITED2|hsa:50848:F11R|hsa:93649:MYOCD|hsa:6662:SOX9|hsa:80139:ZNF703|hsa:8239:USP9X|hsa:4088:SMAD3|hsa:3987:AC013271.1|hsa:10631:POSTN|hsa:753:LDLRAD4|hsa:4208:MEF2C|hsa:6422:SFRP1|hsa:57669:EPB41L5|hsa:1149:CIDEA|hsa:7057:THBS1|hsa:7123:CLEC3B|hsa:25805:BAMBI|hsa:9372:ZFYVE9|hsa:7046:TGFBR1|hsa:4086:SMAD1|hsa…	http://amigo.geneontology.org/amigo/term/GO:0071560
positive regulation of biological process	biological_process	GO:0048518	954	5067	1.33	0.00934281587471	0.284417964477	hsa:2321:FLT1|hsa:374:AREG|hsa:54828:BCAS3|hsa:28996:HIPK2|hsa:728:C5AR1|hsa:3400:ID4|hsa:2043:EPHA4|hsa:2357:FPR1|hsa:93649:MYOCD|hsa:150094:SIK1|hsa:1869:E2F1|hsa:5724:PTAFR|hsa:9469:CHST3|hsa:7022:TFAP2C|hsa:6574:SLC20A1|hsa:140706:CCM2L|hsa:22920:KIFAP3|hsa:51322:WAC|hsa:9535:GMFG|hsa:5582:PRKCG|hsa:10507:SEMA4D|hsa:5354:PLP1|hsa:8312:AXIN1|hsa:4854:NOTCH3|hsa:108:ADCY2|hsa:3635:INPP5D|hsa:45…	http://amigo.geneontology.org/amigo/term/GO:0048518
regulated exocytosis	biological_process	GO:0045055	66	271	1.72	0.00944948789227	0.286427866103	hsa:7114:TMSB4X|hsa:8832:CD84|hsa:22841:RAB11FIP2|hsa:5873:RAB27A|hsa:5265:SERPINA1|hsa:5340:PLGLB1|hsa:136:ADORA2B|hsa:9948:WDR1|hsa:93664:CADPS2|hsa:11151:CORO1A|hsa:27445:PCLO|hsa:5880:RAC2|hsa:10257:ABCC4|hsa:6809:STX3|hsa:6853:SYN1|hsa:5724:PTAFR|hsa:11314:CD300A|hsa:5413:SEPTIN5|hsa:29:ABR|hsa:2294:FOXF1|hsa:3815:KIT|hsa:284021:MILR1|hsa:5413:AC000093.1|hsa:2207:FCER1G|hsa:5099:PCDH7|hsa:70…	http://amigo.geneontology.org/amigo/term/GO:0045055
regulation of energy homeostasis	Undef	GO:2000505	9	17	3.74	0.009523385981	0.286427866103	hsa:28514:DLL1|hsa:51738:GHRL|hsa:51085:MLXIPL|hsa:10891:PPARGC1A|hsa:9975:NR1D2|hsa:4986:OPRK1|hsa:3953:LEPR|hsa:5563:PRKAA2|hsa:284207:METRNL	http://amigo.geneontology.org/amigo/term/GO:2000505
pattern specification process	biological_process	GO:0007389	99	435	1.61	0.00952624869984	0.286427866103	hsa:28996:HIPK2|hsa:85407:NKD1|hsa:7476:WNT7A|hsa:54806:AHI1|hsa:7026:NR2F2|hsa:4088:SMAD3|hsa:89780:WNT3A|hsa:9839:ZEB2|hsa:2255:FGF10|hsa:1909:EDNRA|hsa:8312:AXIN1|hsa:145258:GSC|hsa:50937:CDON|hsa:65009:NDRG4|hsa:57534:MIB1|hsa:6497:SKI|hsa:2736:GLI2|hsa:1950:EGF|hsa:2263:FGFR2|hsa:3227:HOXC11|hsa:1952:CELSR2|hsa:4297:AP001267.5|hsa:5362:PLXNA2|hsa:56033:BARX1|hsa:163589:TDRD5|hsa:57545:CC2D2A…	http://amigo.geneontology.org/amigo/term/GO:0007389
Rho protein signal transduction	biological_process	GO:0007266	41	152	1.91	0.0095786705075	0.286427866103	hsa:1281:COL3A1|hsa:50650:ARHGEF3|hsa:10276:NET1|hsa:10451:VAV3|hsa:9459:ARHGEF6|hsa:148:ADRA1A|hsa:89846:FGD3|hsa:25791:NGEF|hsa:64283:ARHGEF28|hsa:2909:ARHGAP35|hsa:23101:MCF2L2|hsa:8452:CUL3|hsa:50649:ARHGEF4|hsa:1909:EDNRA|hsa:11214:AKAP13|hsa:1278:COL1A2|hsa:221472:FGD2|hsa:26230:TIAM2|hsa:9289:ADGRG1|hsa:4653:MYOC|hsa:29:ABR|hsa:7409:VAV1|hsa:185:AGTR1|hsa:9639:KBTBD11-OT1|hsa:55160:ARHGEF1…	http://amigo.geneontology.org/amigo/term/GO:0007266
cell leading edge	cellular_component	GO:0031252	82	350	1.66	0.00957954223073	0.286427866103	hsa:667:DST|hsa:126432:RINL|hsa:3747:KCNC2|hsa:998:CDC42|hsa:9459:ARHGEF6|hsa:1000:CDH2|hsa:54828:BCAS3|hsa:6249:CLIP1|hsa:81848:SPRY4|hsa:23224:SYNE2|hsa:5962:RDX|hsa:5141:PDE4A|hsa:23242:COBL|hsa:1496:CTNNA2|hsa:2195:FAT1|hsa:6809:STX3|hsa:50649:ARHGEF4|hsa:3936:LCP1|hsa:3756:KCNH1|hsa:7456:WIPF1|hsa:5152:PDE9A|hsa:5795:PTPRJ|hsa:5586:PKN2|hsa:57669:EPB41L5|hsa:6093:ROCK1|hsa:10253:SPRY2|hsa:26…	http://amigo.geneontology.org/amigo/term/GO:0031252
striated muscle hypertrophy	biological_process	GO:0014897	20	59	2.4	0.00959284550949	0.286427866103	hsa:183:AGT|hsa:11214:AKAP13|hsa:4208:MEF2C|hsa:54206:ERRFI1|hsa:3488:IGFBP5|hsa:9472:AKAP6|hsa:186:AGTR2|hsa:4653:MYOC|hsa:8165:AKAP1|hsa:9682:AL451062.3|hsa:9150:CTDP1|hsa:93649:MYOCD|hsa:8470:SORBS2|hsa:136319:MTPN|hsa:9759:HDAC4|hsa:2932:GSK3B|hsa:6548:SLC9A1|hsa:10539:GLRX3|hsa:5152:PDE9A|hsa:7273:TTN	http://amigo.geneontology.org/amigo/term/GO:0014897
peptidyl-tyrosine modification	biological_process	GO:0018212	84	360	1.65	0.00960842035405	0.286427866103	hsa:7297:TYK2|hsa:2321:FLT1|hsa:157285:PRAG1|hsa:3458:IFNG|hsa:255324:EPGN|hsa:2043:EPHA4|hsa:3718:JAK3|hsa:5581:PRKCE|hsa:10507:SEMA4D|hsa:7006:TEC|hsa:3480:IGF1R|hsa:6794:STK11|hsa:7039:TGFA|hsa:11314:CD300A|hsa:3717:JAK2|hsa:91461:PKDCC|hsa:3563:IL3RA|hsa:4038:LRP4|hsa:89780:WNT3A|hsa:2255:FGF10|hsa:2202:EFEMP1|hsa:54206:ERRFI1|hsa:3815:KIT|hsa:558:AXL|hsa:5595:MAPK3|hsa:6422:SFRP1|hsa:4916:NT…	http://amigo.geneontology.org/amigo/term/GO:0018212
positive regulation of transcription from RNA polymerase II promoter	biological_process	GO:0045944	209	1005	1.47	0.00970145431717	0.287001980353	hsa:135112:NCOA7|hsa:7022:TFAP2C|hsa:54828:BCAS3|hsa:5083:PAX9|hsa:3400:ID4|hsa:4212:MEIS2|hsa:93649:MYOCD|hsa:196:AC019117.3|hsa:1869:E2F1|hsa:7476:WNT7A|hsa:54806:AHI1|hsa:8433:UTF1|hsa:2303:FOXC2|hsa:89780:WNT3A|hsa:2649:NR6A1|hsa:4005:LMO2|hsa:2255:FGF10|hsa:4088:SMAD3|hsa:23054:NCOA6|hsa:5396:PRRX1|hsa:4854:NOTCH3|hsa:7027:TFDP1|hsa:28996:HIPK2|hsa:2623:GATA1|hsa:5468:PPARG|hsa:9759:HDAC4|hs…	http://amigo.geneontology.org/amigo/term/GO:0045944
positive regulation of cell junction assembly	biological_process	GO:1901890	11	24	3.24	0.00972070978357	0.287001980353	hsa:5795:PTPRJ|hsa:6422:SFRP1|hsa:57669:EPB41L5|hsa:6093:ROCK1|hsa:4653:MYOC|hsa:183:AGT|hsa:3987:LIMS3|hsa:3987:LIMS1|hsa:4088:SMAD3|hsa:3987:AC013271.1|hsa:3791:KDR	http://amigo.geneontology.org/amigo/term/GO:1901890
positive regulation of CD4-positive, alpha-beta T cell differentiation	biological_process	GO:0043372	11	24	3.24	0.00972070978357	0.287001980353	hsa:5590:PRKCZ|hsa:3566:IL4R|hsa:3071:NCKAP1L|hsa:3458:IFNG|hsa:3142:HLX|hsa:4602:MYB|hsa:9308:CD83|hsa:942:CD86|hsa:5914:RARA|hsa:8767:RIPK2|hsa:54440:SASH3	http://amigo.geneontology.org/amigo/term/GO:0043372
regulation of granulocyte chemotaxis	biological_process	GO:0071622	15	39	2.72	0.0097705233208	0.287001980353	hsa:1909:EDNRA|hsa:23604:DAPK2|hsa:3071:NCKAP1L|hsa:719:C3AR1|hsa:728:C5AR1|hsa:6347:CCL2|hsa:3553:IL1B|hsa:27202:C5AR2|hsa:7057:THBS1|hsa:5880:RAC2|hsa:7060:THBS4|hsa:9353:SLIT2|hsa:6376:CX3CL1|hsa:1435:CSF1|hsa:57118:CAMK1D	http://amigo.geneontology.org/amigo/term/GO:0071622
negative regulation of small GTPase mediated signal transduction	biological_process	GO:0051058	15	39	2.72	0.0097705233208	0.287001980353	hsa:2909:ARHGAP35|hsa:148:ADRA1A|hsa:22821:RASA3|hsa:153090:DAB2IP|hsa:2203:FBP1|hsa:79109:MAPKAP1|hsa:7077:TIMP2|hsa:10395:DLC1|hsa:8437:RASAL1|hsa:2889:RAPGEF1|hsa:9353:SLIT2|hsa:4653:MYOC|hsa:4763:NF1|hsa:10253:SPRY2|hsa:8452:CUL3	http://amigo.geneontology.org/amigo/term/GO:0051058
phosphatidylinositol 3-kinase signaling	biological_process	GO:0014065	42	157	1.89	0.00988074273228	0.289217192262	hsa:2321:FLT1|hsa:79899:PRR5L|hsa:2069:EREG|hsa:183:AGT|hsa:23533:PIK3R5|hsa:10507:SEMA4D|hsa:6662:SOX9|hsa:3480:IGF1R|hsa:4763:NF1|hsa:2255:FGF10|hsa:847:CAT|hsa:3815:KIT|hsa:3356:HTR2A|hsa:5305:PIP4K2A|hsa:153090:DAB2IP|hsa:8817:FGF18|hsa:4653:MYOC|hsa:3082:HGF|hsa:3791:KDR|hsa:2885:GRB2|hsa:7409:VAV1|hsa:5595:MAPK3|hsa:3084:NRG1|hsa:1950:EGF|hsa:2263:FGFR2|hsa:2268:FGR|hsa:4734:NEDD4|hsa:2064:…	http://amigo.geneontology.org/amigo/term/GO:0014065
transcription factor activity, direct ligand regulated sequence-specific DNA binding	molecular_function	GO:0098531	17	47	2.56	0.00993257313392	0.289217192262	hsa:2649:NR6A1|hsa:367:AR|hsa:2494:NR5A2|hsa:196:AHR|hsa:7025:NR2F1|hsa:2103:ESRRB|hsa:2104:ESRRG|hsa:6095:RORA|hsa:5733:PTGER3|hsa:3164:NR4A1|hsa:9975:NR1D2|hsa:5914:RARA|hsa:196:AC019117.3|hsa:7026:NR2F2|hsa:5468:PPARG|hsa:6256:RXRA|hsa:7068:THRB	http://amigo.geneontology.org/amigo/term/GO:0098531
RNA polymerase II transcription factor activity, ligand-activated sequence-specific DNA binding	molecular_function	GO:0004879	17	47	2.56	0.00993257313392	0.289217192262	hsa:2649:NR6A1|hsa:367:AR|hsa:2494:NR5A2|hsa:196:AHR|hsa:7025:NR2F1|hsa:2103:ESRRB|hsa:2104:ESRRG|hsa:6095:RORA|hsa:5733:PTGER3|hsa:3164:NR4A1|hsa:9975:NR1D2|hsa:5914:RARA|hsa:196:AC019117.3|hsa:7026:NR2F2|hsa:5468:PPARG|hsa:6256:RXRA|hsa:7068:THRB	http://amigo.geneontology.org/amigo/term/GO:0004879
developmental growth involved in morphogenesis	biological_process	GO:0060560	53	209	1.79	0.00996109382068	0.289217192262	hsa:9037:SEMA5A|hsa:54413:NLGN3|hsa:9723:SEMA3E|hsa:374:AREG|hsa:85407:NKD1|hsa:9201:DCLK1|hsa:27185:TSNAX-DISC1|hsa:440275:EIF2AK4|hsa:9839:ZEB2|hsa:6662:SOX9|hsa:3475:IFRD1|hsa:6387:CXCL12|hsa:8408:ULK1|hsa:10154:PLXNC1|hsa:10631:POSTN|hsa:89780:WNT3A|hsa:2255:FGF10|hsa:2258:FGF13|hsa:7143:TNR|hsa:6422:SFRP1|hsa:57669:EPB41L5|hsa:4916:NTRK3|hsa:214:ALCAM|hsa:10507:SEMA4D|hsa:2932:GSK3B|hsa:2299…	http://amigo.geneontology.org/amigo/term/GO:0060560
positive regulation of cell morphogenesis involved in differentiation	biological_process	GO:0010770	43	162	1.88	0.0101696370689	0.294421250704	hsa:9037:SEMA5A|hsa:4088:SMAD3|hsa:998:CDC42|hsa:27185:TSNAX-DISC1|hsa:80139:ZNF703|hsa:4803:NGF|hsa:6387:CXCL12|hsa:10276:NET1|hsa:89780:WNT3A|hsa:3987:AC013271.1|hsa:25805:BAMBI|hsa:9839:ZEB2|hsa:8092:ALX1|hsa:2043:EPHA4|hsa:6446:SGK1|hsa:4916:NTRK3|hsa:10507:SEMA4D|hsa:5601:MAPK9|hsa:2932:GSK3B|hsa:3987:LIMS3|hsa:29904:EEF2K|hsa:3987:LIMS1|hsa:5365:PLXNB3|hsa:3706:ITPKA|hsa:6239:RREB1|hsa:3084…	http://amigo.geneontology.org/amigo/term/GO:0010770
response to wounding	biological_process	GO:0009611	140	646	1.53	0.010231645639	0.295365264625	hsa:389125:STIMATE-MUSTN1|hsa:1793:DOCK1|hsa:5055:SERPINB2|hsa:7104:TM4SF4|hsa:830:CAPZA2|hsa:7476:WNT7A|hsa:3475:IFRD1|hsa:134957:STXBP5|hsa:5579:PRKCB|hsa:10631:POSTN|hsa:2769:GNA15|hsa:2903:GRIN2A|hsa:558:AXL|hsa:2043:EPHA4|hsa:4916:NTRK3|hsa:5912:RAP2B|hsa:199:AIF1|hsa:246:ALOX15|hsa:5583:PRKCH|hsa:5582:PRKCG|hsa:2623:GATA1|hsa:5341:PLEK|hsa:5627:PROS1|hsa:4853:NOTCH2|hsa:8573:CASK|hsa:6239:R…	http://amigo.geneontology.org/amigo/term/GO:0009611
positive regulation of cellular process	biological_process	GO:0048522	861	4559	1.33	0.010355063959	0.297909472511	hsa:2321:FLT1|hsa:374:AREG|hsa:54828:BCAS3|hsa:28996:HIPK2|hsa:728:C5AR1|hsa:3400:ID4|hsa:2043:EPHA4|hsa:2357:FPR1|hsa:93649:MYOCD|hsa:150094:SIK1|hsa:1869:E2F1|hsa:5724:PTAFR|hsa:9469:CHST3|hsa:7022:TFAP2C|hsa:6574:SLC20A1|hsa:51322:WAC|hsa:9535:GMFG|hsa:5582:PRKCG|hsa:10507:SEMA4D|hsa:8312:AXIN1|hsa:4854:NOTCH3|hsa:108:ADCY2|hsa:3635:INPP5D|hsa:4543:MTNR1A|hsa:3791:KDR|hsa:55504:TNFRSF19|hsa:64…	http://amigo.geneontology.org/amigo/term/GO:0048522
signal transduction by protein phosphorylation	biological_process	GO:0023014	186	886	1.48	0.0103790877343	0.297909472511	hsa:6764:DENND2B|hsa:2321:FLT1|hsa:64170:CARD9|hsa:2069:EREG|hsa:5148:PDE6G|hsa:2690:GHR|hsa:9459:ARHGEF6|hsa:28996:HIPK2|hsa:728:C5AR1|hsa:6712:SPTBN2|hsa:2357:FPR1|hsa:3480:IGF1R|hsa:7476:WNT7A|hsa:1410:CRYAB|hsa:65268:WNK2|hsa:9839:ZEB2|hsa:2255:FGF10|hsa:1909:EDNRA|hsa:2903:GRIN2A|hsa:2043:EPHA4|hsa:221472:FGD2|hsa:3486:IGFBP3|hsa:8312:AXIN1|hsa:246:ALOX15|hsa:50937:CDON|hsa:4986:OPRK1|hsa:18…	http://amigo.geneontology.org/amigo/term/GO:0023014
positive regulation of cell projection organization	biological_process	GO:0031346	73	307	1.68	0.0104935324995	0.298514554001	hsa:9037:SEMA5A|hsa:54413:NLGN3|hsa:153090:DAB2IP|hsa:2909:ARHGAP35|hsa:54828:BCAS3|hsa:9638:FEZ1|hsa:27185:TSNAX-DISC1|hsa:5880:RAC2|hsa:116:ADCYAP1|hsa:2042:EPHA3|hsa:23613:ZMYND8|hsa:4803:NGF|hsa:64506:CPEB1|hsa:6387:CXCL12|hsa:89780:WNT3A|hsa:57554:LRRC7|hsa:57118:CAMK1D|hsa:2202:EFEMP1|hsa:81532:MOB2|hsa:3815:KIT|hsa:7401:AC020636.2|hsa:2043:EPHA4|hsa:6446:SGK1|hsa:4916:NTRK3|hsa:8850:KAT2B|…	http://amigo.geneontology.org/amigo/term/GO:0031346
regulation of MAPK cascade	biological_process	GO:0043408	142	657	1.53	0.0105133258834	0.298514554001	hsa:6764:DENND2B|hsa:2321:FLT1|hsa:64170:CARD9|hsa:5148:PDE6G|hsa:28996:HIPK2|hsa:728:C5AR1|hsa:2357:FPR1|hsa:3480:IGF1R|hsa:7476:WNT7A|hsa:65268:WNK2|hsa:9839:ZEB2|hsa:2255:FGF10|hsa:1909:EDNRA|hsa:2043:EPHA4|hsa:4916:NTRK3|hsa:3486:IGFBP3|hsa:8312:AXIN1|hsa:246:ALOX15|hsa:11213:IRAK3|hsa:1815:DRD4|hsa:81848:SPRY4|hsa:65009:NDRG4|hsa:59340:HRH4|hsa:55504:TNFRSF19|hsa:5580:PRKCD|hsa:85363:TRIM5|h…	http://amigo.geneontology.org/amigo/term/GO:0043408
positive regulation of phosphatase activity	biological_process	GO:0010922	12	28	3.03	0.0105359151305	0.298514554001	hsa:4088:SMAD3|hsa:4208:MEF2C|hsa:9472:AKAP6|hsa:186:AGTR2|hsa:9104:RGN|hsa:3672:ITGA1|hsa:57181:SLC39A10|hsa:3458:IFNG|hsa:255743:NPNT|hsa:5341:PLEK|hsa:11314:CD300A|hsa:3717:JAK2	http://amigo.geneontology.org/amigo/term/GO:0010922
catenin import into nucleus	Undef	GO:0035411	12	28	3.03	0.0105359151305	0.298514554001	hsa:9037:SEMA5A|hsa:25805:BAMBI|hsa:2776:GNAQ|hsa:1950:EGF|hsa:153090:DAB2IP|hsa:183:AGT|hsa:8312:AXIN1|hsa:1956:EGFR|hsa:55959:SULF2|hsa:6423:SFRP2|hsa:89780:WNT3A|hsa:6425:SFRP5	http://amigo.geneontology.org/amigo/term/GO:0035411
central nervous system development	biological_process	GO:0007417	188	897	1.48	0.0105617998611	0.298514554001	hsa:6867:TACC1|hsa:83943:IMMP2L|hsa:10215:OLIG2|hsa:728:C5AR1|hsa:3400:ID4|hsa:2055:CLN8|hsa:1869:E2F1|hsa:7476:WNT7A|hsa:54806:AHI1|hsa:89780:WNT3A|hsa:9839:ZEB2|hsa:2255:FGF10|hsa:2776:GNAQ|hsa:558:AXL|hsa:2043:EPHA4|hsa:10395:DLC1|hsa:4916:NTRK3|hsa:23054:NCOA6|hsa:5354:PLP1|hsa:8312:AXIN1|hsa:145258:GSC|hsa:4854:NOTCH3|hsa:91584:PLXNA4|hsa:116448:OLIG1|hsa:4967:OGDH|hsa:65009:NDRG4|hsa:6497:S…	http://amigo.geneontology.org/amigo/term/GO:0007417
hemopoiesis	biological_process	GO:0030097	152	709	1.52	0.0105862653059	0.298514554001	hsa:28996:HIPK2|hsa:4212:MEIS2|hsa:8993:PGLYRP1|hsa:79576:NKAP|hsa:65082:AC048338.1|hsa:678:ZFP36L2|hsa:89780:WNT3A|hsa:841:CASP8|hsa:558:AXL|hsa:4057:LTF|hsa:6789:STK4|hsa:3106:HLA-B|hsa:23054:NCOA6|hsa:116071:BATF2|hsa:3635:INPP5D|hsa:2623:GATA1|hsa:5341:PLEK|hsa:8809:IL18R1|hsa:3791:KDR|hsa:3953:LEPR|hsa:4853:NOTCH2|hsa:5613:PRKY|hsa:23228:PLCL2|hsa:2736:GLI2|hsa:6850:SYK|hsa:91:ACVR1B|hsa:576…	http://amigo.geneontology.org/amigo/term/GO:0030097
phospholipid binding	molecular_function	GO:0005543	77	327	1.66	0.0106324095879	0.298514554001	hsa:27445:PCLO|hsa:79109:MAPKAP1|hsa:5337:PLD1|hsa:6712:SPTBN2|hsa:7057:THBS1|hsa:64089:SNX16|hsa:7006:TEC|hsa:51479:ANKFY1|hsa:5724:PTAFR|hsa:7275:TUB|hsa:11314:CD300A|hsa:55062:WIPI1|hsa:65065:NBEAL1|hsa:23550:PSD4|hsa:4763:NF1|hsa:29091:STXBP6|hsa:54843:SYTL2|hsa:3759:KCNJ2|hsa:2494:NR5A2|hsa:558:AXL|hsa:2806:GOT2|hsa:114882:OSBPL8|hsa:221472:FGD2|hsa:57488:ESYT2|hsa:153090:DAB2IP|hsa:23218:NB…	http://amigo.geneontology.org/amigo/term/GO:0005543
regulation of lipase activity	biological_process	GO:0060191	25	81	2.18	0.0106378867542	0.298514554001	hsa:2321:FLT1|hsa:148:ADRA1A|hsa:728:C5AR1|hsa:5724:PTAFR|hsa:2769:GNA15|hsa:1909:EDNRA|hsa:2776:GNAQ|hsa:3815:KIT|hsa:3356:HTR2A|hsa:338328:GPIHBP1|hsa:8698:S1PR4|hsa:115727:RASGRP4|hsa:5581:PRKCE|hsa:185:AGTR1|hsa:64788:LMF1|hsa:56923:NMUR2|hsa:2263:FGFR2|hsa:5330:PLCB2|hsa:5580:PRKCD|hsa:5590:PRKCZ|hsa:22925:PLA2R1|hsa:183:AGT|hsa:1956:EGFR|hsa:25:ABL1|hsa:395:ARHGAP6	http://amigo.geneontology.org/amigo/term/GO:0060191
negative regulation of cell projection organization	biological_process	GO:0031345	39	144	1.91	0.0107028184493	0.299500039392	hsa:9037:SEMA5A|hsa:9723:SEMA3E|hsa:23108:RAP1GAP2|hsa:26228:STAP1|hsa:54413:NLGN3|hsa:25791:NGEF|hsa:2672:GFI1|hsa:3475:IFRD1|hsa:4155:MBP|hsa:89780:WNT3A|hsa:7143:TNR|hsa:4038:LRP4|hsa:64218:SEMA4A|hsa:2202:EFEMP1|hsa:2258:FGF13|hsa:2043:EPHA4|hsa:51466:EVL|hsa:10507:SEMA4D|hsa:2932:GSK3B|hsa:9693:RAPGEF2|hsa:9529:BAG5|hsa:7225:TRPC6|hsa:1716:DGUOK|hsa:10253:SPRY2|hsa:5365:PLXNB3|hsa:10501:SEMA…	http://amigo.geneontology.org/amigo/term/GO:0031345
cell-cell junction	cellular_component	GO:0005911	88	382	1.63	0.0107348399422	0.299561672386	hsa:2195:FAT1|hsa:6809:STX3|hsa:54806:AHI1|hsa:914:CD2|hsa:6904:TBCD|hsa:79983:POF1B|hsa:5912:RAP2B|hsa:5583:PRKCH|hsa:5582:PRKCG|hsa:5580:PRKCD|hsa:8573:CASK|hsa:9080:CLDN9|hsa:1828:DSG1|hsa:1674:DES|hsa:9693:RAPGEF2|hsa:30011:SH3KBP1|hsa:79977:GRHL2|hsa:364:AL845331.1|hsa:595:CCND1|hsa:4810:NHS|hsa:27040:LAT|hsa:23209:MLC1|hsa:998:CDC42|hsa:7454:WAS|hsa:27134:TJP3|hsa:50848:F11R|hsa:10052:GJC1|…	http://amigo.geneontology.org/amigo/term/GO:0005911
positive regulation of catenin import into nucleus	Undef	GO:0035413	7	11	4.5	0.0108085332016	0.299951725258	hsa:9037:SEMA5A|hsa:25805:BAMBI|hsa:1950:EGF|hsa:1956:EGFR|hsa:55959:SULF2|hsa:6423:SFRP2|hsa:89780:WNT3A	http://amigo.geneontology.org/amigo/term/GO:0035413
leukocyte migration involved in inflammatory response	biological_process	GO:0002523	7	11	4.5	0.0108085332016	0.299951725258	hsa:2867:FFAR2|hsa:6280:S100A9|hsa:6347:CCL2|hsa:3689:ITGB2|hsa:6376:CX3CL1|hsa:6279:S100A8|hsa:101:ADAM8	http://amigo.geneontology.org/amigo/term/GO:0002523
negative regulation of cell motility	biological_process	GO:2000146	54	215	1.78	0.0108817317947	0.301151177987	hsa:1281:COL3A1|hsa:9104:RGN|hsa:26228:STAP1|hsa:7454:WAS|hsa:10370:CITED2|hsa:3486:IGFBP3|hsa:80031:SEMA6D|hsa:10395:DLC1|hsa:10718:NRG3|hsa:3036:HAS1|hsa:11314:CD300A|hsa:6387:CXCL12|hsa:4763:NF1|hsa:753:LDLRAD4|hsa:5795:PTPRJ|hsa:6422:SFRP1|hsa:114882:OSBPL8|hsa:90865:IL33|hsa:153090:DAB2IP|hsa:5912:RAP2B|hsa:7057:THBS1|hsa:9289:ADGRG1|hsa:199:AIF1|hsa:3488:IGFBP5|hsa:2932:GSK3B|hsa:56477:CCL2…	http://amigo.geneontology.org/amigo/term/GO:2000146
positive regulation of adherens junction organization	biological_process	GO:1903393	10	21	3.37	0.0110529432307	0.302971638016	hsa:5795:PTPRJ|hsa:6422:SFRP1|hsa:57669:EPB41L5|hsa:6093:ROCK1|hsa:4653:MYOC|hsa:3987:LIMS3|hsa:3987:LIMS1|hsa:4088:SMAD3|hsa:3987:AC013271.1|hsa:3791:KDR	http://amigo.geneontology.org/amigo/term/GO:1903393
regulation of cellular extravasation	biological_process	GO:0002691	10	21	3.37	0.0110529432307	0.302971638016	hsa:80310:PDGFD|hsa:3383:ICAM1|hsa:5733:PTGER3|hsa:29:ABR|hsa:3676:ITGA4|hsa:5724:PTAFR|hsa:56477:CCL28|hsa:6347:CCL2|hsa:6387:CXCL12|hsa:101:ADAM8	http://amigo.geneontology.org/amigo/term/GO:0002691
alpha-actinin binding	molecular_function	GO:0051393	10	21	3.37	0.0110529432307	0.302971638016	hsa:775:CACNA1C|hsa:5914:RARA|hsa:171024:SYNPO2|hsa:776:CACNA1D|hsa:9499:MYOT|hsa:5311:PKD2|hsa:23022:PALLD|hsa:5468:PPARG|hsa:7273:TTN|hsa:129446:XIRP2	http://amigo.geneontology.org/amigo/term/GO:0051393
negative regulation of potassium ion transport	biological_process	GO:0043267	13	32	2.87	0.0110983040802	0.302971638016	hsa:3753:KCNE1|hsa:3356:HTR2A|hsa:3753:KCNE1B|hsa:10008:KCNE3|hsa:3784:KCNQ1|hsa:5733:PTGER3|hsa:7881:KCNAB1|hsa:116:ADCYAP1|hsa:5332:PLCB4|hsa:3757:KCNH2|hsa:4846:NOS3|hsa:51719:CAB39|hsa:845:CASQ2	http://amigo.geneontology.org/amigo/term/GO:0043267
phagocytosis, engulfment	biological_process	GO:0006911	13	32	2.87	0.0110983040802	0.302971638016	hsa:2209:FCGR1A|hsa:2207:FCER1G|hsa:3071:NCKAP1L|hsa:1793:DOCK1|hsa:26228:STAP1|hsa:7057:THBS1|hsa:9844:ELMO1|hsa:199:AIF1|hsa:246:ALOX15|hsa:51454:GULP1|hsa:11314:CD300A|hsa:5468:PPARG|hsa:51411:BIN2	http://amigo.geneontology.org/amigo/term/GO:0006911
positive regulation of gene expression	biological_process	GO:0010628	324	1623	1.41	0.0111326672404	0.303037164734	hsa:9839:ZEB2|hsa:135112:NCOA7|hsa:7022:TFAP2C|hsa:5873:RAB27A|hsa:221937:FOXK1|hsa:5083:PAX9|hsa:3400:ID4|hsa:4212:MEIS2|hsa:93649:MYOCD|hsa:196:AC019117.3|hsa:1950:EGF|hsa:1869:E2F1|hsa:146198:ZFP90|hsa:5724:PTAFR|hsa:54806:AHI1|hsa:23326:USP22|hsa:7008:TEF|hsa:89780:WNT3A|hsa:5594:MAPK1|hsa:4005:LMO2|hsa:2255:FGF10|hsa:9603:NFE2L3|hsa:4088:SMAD3|hsa:4916:NTRK3|hsa:23054:NCOA6|hsa:55729:ATF7IP|…	http://amigo.geneontology.org/amigo/term/GO:0010628
regulation of tumor necrosis factor production	biological_process	GO:0032680	29	99	2.07	0.0111610343372	0.303037164734	hsa:64170:CARD9|hsa:10859:LILRB1|hsa:11213:IRAK3|hsa:26191:PTPN22|hsa:5724:PTAFR|hsa:914:CD2|hsa:8767:RIPK2|hsa:558:AXL|hsa:4057:LTF|hsa:4795:NFKBIL1|hsa:7057:THBS1|hsa:3458:IFNG|hsa:6347:CCL2|hsa:943:TNFRSF8|hsa:54440:SASH3|hsa:7291:TWIST1|hsa:1149:CIDEA|hsa:51738:GHRL|hsa:7096:TLR1|hsa:10417:SPON2|hsa:3717:JAK2|hsa:3297:HSF1|hsa:2207:FCER1G|hsa:3670:ISL1|hsa:27202:C5AR2|hsa:54206:ERRFI1|hsa:270…	http://amigo.geneontology.org/amigo/term/GO:0032680
regulation of phosphatidylinositol 3-kinase signaling	biological_process	GO:0014066	38	140	1.92	0.0113133630316	0.304982833687	hsa:2321:FLT1|hsa:79899:PRR5L|hsa:2069:EREG|hsa:183:AGT|hsa:10507:SEMA4D|hsa:6662:SOX9|hsa:2255:FGF10|hsa:847:CAT|hsa:3815:KIT|hsa:5305:PIP4K2A|hsa:153090:DAB2IP|hsa:8817:FGF18|hsa:4653:MYOC|hsa:3082:HGF|hsa:3791:KDR|hsa:2885:GRB2|hsa:7409:VAV1|hsa:5595:MAPK3|hsa:3084:NRG1|hsa:1950:EGF|hsa:2263:FGFR2|hsa:2268:FGR|hsa:4734:NEDD4|hsa:2064:ERBB2|hsa:3717:JAK2|hsa:685:BTC|hsa:80310:PDGFD|hsa:2252:BX6…	http://amigo.geneontology.org/amigo/term/GO:0014066
extrinsic component of plasma membrane	cellular_component	GO:0019897	38	140	1.92	0.0113133630316	0.304982833687	hsa:5340:PLGLB1|hsa:408:ARRB1|hsa:1000:CDH2|hsa:5818:NECTIN1|hsa:30820:KCNIP1|hsa:3718:JAK3|hsa:54331:GNG2|hsa:7006:TEC|hsa:3716:JAK1|hsa:57488:ESYT2|hsa:2769:GNA15|hsa:54843:SYTL2|hsa:1269:CNR2|hsa:29127:RACGAP1|hsa:246:ALOX15|hsa:8411:EEA1|hsa:1837:DTNA|hsa:1445:CSK|hsa:6850:SYK|hsa:2792:GNGT1|hsa:7297:TYK2|hsa:695:BTK|hsa:2268:FGR|hsa:8514:KCNAB2|hsa:2775:GNAO1|hsa:5340:PLG|hsa:3717:JAK2|hsa:2…	http://amigo.geneontology.org/amigo/term/GO:0019897
cardiac muscle tissue development	biological_process	GO:0048738	44	168	1.85	0.0113378076662	0.304982833687	hsa:2303:FOXC2|hsa:998:CDC42|hsa:9472:AKAP6|hsa:183:AGT|hsa:93649:MYOCD|hsa:10052:GJC1|hsa:4729:NDUFV2|hsa:89780:WNT3A|hsa:3516:RBPJ|hsa:9150:CTDP1|hsa:11214:AKAP13|hsa:4208:MEF2C|hsa:137868:SGCZ|hsa:140706:CCM2L|hsa:8470:SORBS2|hsa:10529:NEBL|hsa:4086:SMAD1|hsa:1948:EFNB2|hsa:8854:ALDH1A2|hsa:6548:SLC9A1|hsa:91807:MYLK3|hsa:65009:NDRG4|hsa:57158:JPH2|hsa:5914:RARA|hsa:8289:ARID1A|hsa:4629:MYH11|…	http://amigo.geneontology.org/amigo/term/GO:0048738
regulation of protein kinase activity	biological_process	GO:0045859	153	716	1.51	0.0113541289865	0.304982833687	hsa:2321:FLT1|hsa:153090:DAB2IP|hsa:5148:PDE6G|hsa:728:C5AR1|hsa:9104:RGN|hsa:2357:FPR1|hsa:93649:MYOCD|hsa:3480:IGF1R|hsa:2889:RAPGEF1|hsa:4916:NTRK3|hsa:89780:WNT3A|hsa:9839:ZEB2|hsa:2255:FGF10|hsa:28951:TRIB2|hsa:9535:GMFG|hsa:2043:EPHA4|hsa:4057:LTF|hsa:221472:FGD2|hsa:54920:DUS2|hsa:5912:RAP2B|hsa:8312:AXIN1|hsa:108:ADCY2|hsa:1815:DRD4|hsa:9693:RAPGEF2|hsa:6850:SYK|hsa:143384:CACUL1|hsa:5173…	http://amigo.geneontology.org/amigo/term/GO:0045859
cell adhesion molecule binding	molecular_function	GO:0050839	48	187	1.81	0.011423494475	0.30519987844	hsa:1281:COL3A1|hsa:9369:NRXN3|hsa:54413:NLGN3|hsa:1490:CCN2|hsa:57502:NLGN4X|hsa:7057:THBS1|hsa:1289:COL5A1|hsa:8613:AC119674.2|hsa:10631:POSTN|hsa:9294:S1PR2|hsa:667:DST|hsa:11122:PTPRT|hsa:1363:CPE|hsa:5818:NECTIN1|hsa:4072:EPCAM|hsa:3689:ITGB2|hsa:3385:ICAM3|hsa:120425:JAML|hsa:2932:GSK3B|hsa:255743:NPNT|hsa:3084:NRG1|hsa:4478:MSN|hsa:3678:ITGA5|hsa:11096:ADAMTS5|hsa:7077:TIMP2|hsa:6850:SYK|h…	http://amigo.geneontology.org/amigo/term/GO:0050839
regulation of mast cell activation	biological_process	GO:0033003	14	36	2.75	0.0114532895287	0.30519987844	hsa:8832:CD84|hsa:284021:MILR1|hsa:6850:SYK|hsa:2207:FCER1G|hsa:2294:FOXF1|hsa:136:ADORA2B|hsa:9846:GAB2|hsa:1269:CNR2|hsa:201294:UNC13D|hsa:5791:PTPRE|hsa:5880:RAC2|hsa:11314:CD300A|hsa:3566:IL4R|hsa:2268:FGR	http://amigo.geneontology.org/amigo/term/GO:0033003
B cell proliferation	biological_process	GO:0042100	26	86	2.14	0.0114721275066	0.30519987844	hsa:196:AHR|hsa:10451:VAV3|hsa:11314:CD300A|hsa:89780:WNT3A|hsa:4064:CD180|hsa:4208:MEF2C|hsa:5788:PTPRC|hsa:22806:IKZF3|hsa:683:BST1|hsa:84433:CARD11|hsa:3635:INPP5D|hsa:57181:SLC39A10|hsa:54440:SASH3|hsa:23228:PLCL2|hsa:202309:GAPT|hsa:10673:TNFSF13B|hsa:5585:PKN1|hsa:196:AC019117.3|hsa:23495:TNFRSF13B|hsa:5580:PRKCD|hsa:3071:NCKAP1L|hsa:639:PRDM1|hsa:4332:MNDA|hsa:25:ABL1|hsa:7099:AL160272.2|h…	http://amigo.geneontology.org/amigo/term/GO:0042100
positive regulation of protein kinase activity	biological_process	GO:0045860	103	459	1.59	0.0114837302459	0.30519987844	hsa:2321:FLT1|hsa:2069:EREG|hsa:5148:PDE6G|hsa:728:C5AR1|hsa:2357:FPR1|hsa:2889:RAPGEF1|hsa:4916:NTRK3|hsa:89780:WNT3A|hsa:9839:ZEB2|hsa:2255:FGF10|hsa:2043:EPHA4|hsa:4057:LTF|hsa:56911:MAP3K7CL|hsa:8312:AXIN1|hsa:108:ADCY2|hsa:1815:DRD4|hsa:5580:PRKCD|hsa:6850:SYK|hsa:143384:CACUL1|hsa:51738:GHRL|hsa:3084:NRG1|hsa:1950:EGF|hsa:4908:NTF3|hsa:7164:TPD52L1|hsa:2690:GHR|hsa:10253:SPRY2|hsa:9693:RAPG…	http://amigo.geneontology.org/amigo/term/GO:0045860
cytoplasmic side of membrane	cellular_component	GO:0098562	45	173	1.84	0.0116058305557	0.306935293514	hsa:1828:DSG1|hsa:5778:PTPN7|hsa:22821:RASA3|hsa:56928:AC005258.1|hsa:26191:PTPN22|hsa:54331:GNG2|hsa:7006:TEC|hsa:2775:GNAO1|hsa:914:CD2|hsa:4763:NF1|hsa:57488:ESYT2|hsa:2769:GNA15|hsa:3815:KIT|hsa:153090:DAB2IP|hsa:1269:CNR2|hsa:29127:RACGAP1|hsa:246:ALOX15|hsa:1837:DTNA|hsa:2669:GEM|hsa:1445:CSK|hsa:6850:SYK|hsa:2792:GNGT1|hsa:7297:TYK2|hsa:695:BTK|hsa:2268:FGR|hsa:2770:GNAI1|hsa:2539:G6PD|hsa…	http://amigo.geneontology.org/amigo/term/GO:0098562
cell-matrix adhesion	biological_process	GO:0007160	49	192	1.8	0.0116379604134	0.306935293514	hsa:1281:COL3A1|hsa:9723:SEMA3E|hsa:2042:EPHA3|hsa:4088:SMAD3|hsa:1490:CCN2|hsa:54828:BCAS3|hsa:27185:TSNAX-DISC1|hsa:10395:DLC1|hsa:10580:SORBS1|hsa:4763:NF1|hsa:10631:POSTN|hsa:3987:AC013271.1|hsa:5795:PTPRJ|hsa:6422:SFRP1|hsa:57669:EPB41L5|hsa:6093:ROCK1|hsa:1613:DAPK3|hsa:7057:THBS1|hsa:3689:ITGB2|hsa:3672:ITGA1|hsa:25992:SNED1|hsa:2932:GSK3B|hsa:3987:LIMS3|hsa:56477:CCL28|hsa:255743:NPNT|hsa…	http://amigo.geneontology.org/amigo/term/GO:0007160
plasma membrane invagination	biological_process	GO:0099024	15	40	2.65	0.0116406875203	0.306935293514	hsa:2209:FCGR1A|hsa:2207:FCER1G|hsa:3071:NCKAP1L|hsa:1793:DOCK1|hsa:84501:SPIRE2|hsa:26228:STAP1|hsa:7057:THBS1|hsa:9844:ELMO1|hsa:199:AIF1|hsa:246:ALOX15|hsa:51454:GULP1|hsa:11314:CD300A|hsa:5468:PPARG|hsa:51411:BIN2|hsa:51429:SNX9	http://amigo.geneontology.org/amigo/term/GO:0099024
neuron projection extension	biological_process	GO:1990138	39	145	1.9	0.0116894584348	0.307414396431	hsa:9037:SEMA5A|hsa:54413:NLGN3|hsa:9723:SEMA3E|hsa:9201:DCLK1|hsa:27185:TSNAX-DISC1|hsa:440275:EIF2AK4|hsa:3475:IFRD1|hsa:6387:CXCL12|hsa:8408:ULK1|hsa:10154:PLXNC1|hsa:10631:POSTN|hsa:89780:WNT3A|hsa:7143:TNR|hsa:4916:NTRK3|hsa:214:ALCAM|hsa:10507:SEMA4D|hsa:2932:GSK3B|hsa:22999:RIMS1|hsa:9699:RIMS2|hsa:4692:NDN|hsa:91584:PLXNA4|hsa:10501:SEMA6B|hsa:3084:NRG1|hsa:9423:NTN1|hsa:7414:VCL|hsa:8239…	http://amigo.geneontology.org/amigo/term/GO:1990138
negative regulation of phosphorylation	biological_process	GO:0042326	95	419	1.6	0.0117778045635	0.308929046071	hsa:81848:SPRY4|hsa:9104:RGN|hsa:93649:MYOCD|hsa:3480:IGF1R|hsa:2889:RAPGEF1|hsa:65268:WNK2|hsa:28951:TRIB2|hsa:2776:GNAQ|hsa:4916:NTRK3|hsa:54920:DUS2|hsa:10507:SEMA4D|hsa:3486:IGFBP3|hsa:5144:PDE4D|hsa:8613:AC119674.2|hsa:10221:TRIB1|hsa:1154:CISH|hsa:4908:NTF3|hsa:26524:LATS2|hsa:7026:NR2F2|hsa:10253:SPRY2|hsa:5580:PRKCD|hsa:84417:ECRG4|hsa:5998:RGS3|hsa:408:ARRB1|hsa:54206:ERRFI1|hsa:7099:AL1…	http://amigo.geneontology.org/amigo/term/GO:0042326
epithelium migration	biological_process	GO:0090132	55	221	1.76	0.0118409794644	0.309462773325	hsa:9037:SEMA5A|hsa:5581:PRKCE|hsa:168667:BMPER|hsa:2303:FOXC2|hsa:54828:BCAS3|hsa:23603:CORO1C|hsa:9839:ZEB2|hsa:4846:NOS3|hsa:6662:SOX9|hsa:7476:WNT7A|hsa:23328:SASH1|hsa:4318:MMP9|hsa:4763:NF1|hsa:2255:FGF10|hsa:5547:PRCP|hsa:51057:WDPCP|hsa:5586:PKN2|hsa:57669:EPB41L5|hsa:153090:DAB2IP|hsa:7057:THBS1|hsa:3689:ITGB2|hsa:9734:HDAC9|hsa:3458:IFNG|hsa:8817:FGF18|hsa:1948:EFNB2|hsa:2196:FAT2|hsa:5…	http://amigo.geneontology.org/amigo/term/GO:0090132
regulation of neuron projection development	biological_process	GO:0010975	92	404	1.61	0.0118597618684	0.309462773325	hsa:9638:FEZ1|hsa:221935:SDK1|hsa:25791:NGEF|hsa:2889:RAPGEF1|hsa:3475:IFRD1|hsa:89780:WNT3A|hsa:9839:ZEB2|hsa:57118:CAMK1D|hsa:2043:EPHA4|hsa:4916:NTRK3|hsa:10507:SEMA4D|hsa:5396:PRRX1|hsa:29904:EEF2K|hsa:91584:PLXNA4|hsa:65009:NDRG4|hsa:3084:NRG1|hsa:22999:RIMS1|hsa:1272:CNTN1|hsa:64218:SEMA4A|hsa:9693:RAPGEF2|hsa:5362:PLXNA2|hsa:653:BMP5|hsa:57554:LRRC7|hsa:23303:KIF13B|hsa:22902:RUFY3|hsa:747…	http://amigo.geneontology.org/amigo/term/GO:0010975
myeloid cell activation involved in immune response	biological_process	GO:0002275	22	69	2.25	0.0119083890316	0.309926622309	hsa:8832:CD84|hsa:136:ADORA2B|hsa:5880:RAC2|hsa:5724:PTAFR|hsa:11314:CD300A|hsa:3815:KIT|hsa:284021:MILR1|hsa:2207:FCER1G|hsa:6284:S100A13|hsa:29:ABR|hsa:5581:PRKCE|hsa:2294:FOXF1|hsa:10814:CPLX2|hsa:7462:LAT2|hsa:6850:SYK|hsa:9846:GAB2|hsa:201294:UNC13D|hsa:2268:FGR|hsa:7305:TYROBP|hsa:3566:IL4R|hsa:5293:PIK3CD|hsa:27040:LAT	http://amigo.geneontology.org/amigo/term/GO:0002275
muscle tissue development	biological_process	GO:0060537	79	339	1.65	0.0119619823984	0.310516990115	hsa:1281:COL3A1|hsa:4086:SMAD1|hsa:2303:FOXC2|hsa:998:CDC42|hsa:7832:BTG2|hsa:7291:TWIST1|hsa:9472:AKAP6|hsa:51676:ASB2|hsa:3142:HLX|hsa:183:AGT|hsa:93649:MYOCD|hsa:10052:GJC1|hsa:6662:SOX9|hsa:7490:WT1|hsa:84466:MEGF10|hsa:3475:IFRD1|hsa:4729:NDUFV2|hsa:89780:WNT3A|hsa:4763:NF1|hsa:3516:RBPJ|hsa:9150:CTDP1|hsa:5081:PAX7|hsa:11214:AKAP13|hsa:4208:MEF2C|hsa:7763:ZFAND5|hsa:8470:SORBS2|hsa:59269:HI…	http://amigo.geneontology.org/amigo/term/GO:0060537
gliogenesis	biological_process	GO:0042063	57	231	1.74	0.0121177934569	0.313750909969	hsa:54413:NLGN3|hsa:10215:OLIG2|hsa:1000:CDH2|hsa:9948:WDR1|hsa:3400:ID4|hsa:27185:TSNAX-DISC1|hsa:6662:SOX9|hsa:1445:CSK|hsa:374:AREG|hsa:4763:NF1|hsa:5583:AL355916.3|hsa:2255:FGF10|hsa:2202:EFEMP1|hsa:6279:S100A8|hsa:9639:KBTBD11-OT1|hsa:6009:RHEB|hsa:2043:EPHA4|hsa:28514:DLL1|hsa:4916:NTRK3|hsa:116:ADCYAP1|hsa:153090:DAB2IP|hsa:5354:PLP1|hsa:9289:ADGRG1|hsa:5583:PRKCH|hsa:3280:HES1|hsa:6347:CC…	http://amigo.geneontology.org/amigo/term/GO:0042063
wound healing	biological_process	GO:0042060	118	537	1.55	0.0122711942207	0.31690595666	hsa:389125:STIMATE-MUSTN1|hsa:1793:DOCK1|hsa:5055:SERPINB2|hsa:7104:TM4SF4|hsa:830:CAPZA2|hsa:7476:WNT7A|hsa:3475:IFRD1|hsa:134957:STXBP5|hsa:5579:PRKCB|hsa:10631:POSTN|hsa:2769:GNA15|hsa:2776:GNAQ|hsa:558:AXL|hsa:5912:RAP2B|hsa:246:ALOX15|hsa:5583:PRKCH|hsa:5582:PRKCG|hsa:2623:GATA1|hsa:5341:PLEK|hsa:5627:PROS1|hsa:4853:NOTCH2|hsa:8573:CASK|hsa:6239:RREB1|hsa:6850:SYK|hsa:3084:NRG1|hsa:4815:NINJ…	http://amigo.geneontology.org/amigo/term/GO:0042060
tumor necrosis factor production	biological_process	GO:0032640	29	100	2.05	0.0124135793408	0.319315503256	hsa:64170:CARD9|hsa:10859:LILRB1|hsa:11213:IRAK3|hsa:26191:PTPN22|hsa:5724:PTAFR|hsa:914:CD2|hsa:8767:RIPK2|hsa:558:AXL|hsa:4057:LTF|hsa:4795:NFKBIL1|hsa:7057:THBS1|hsa:3458:IFNG|hsa:6347:CCL2|hsa:943:TNFRSF8|hsa:54440:SASH3|hsa:7291:TWIST1|hsa:1149:CIDEA|hsa:51738:GHRL|hsa:7096:TLR1|hsa:10417:SPON2|hsa:3717:JAK2|hsa:3297:HSF1|hsa:2207:FCER1G|hsa:3670:ISL1|hsa:27202:C5AR2|hsa:54206:ERRFI1|hsa:270…	http://amigo.geneontology.org/amigo/term/GO:0032640
positive regulation of ion transmembrane transport	biological_process	GO:0034767	31	109	2.01	0.0124280670688	0.319315503256	hsa:54413:NLGN3|hsa:9472:AKAP6|hsa:9104:RGN|hsa:1908:EDN3|hsa:5724:PTAFR|hsa:9446:GSTO1|hsa:65268:WNK2|hsa:783:CACNB2|hsa:1909:EDNRA|hsa:3753:KCNE1|hsa:6786:STIM1|hsa:10008:KCNE3|hsa:3784:KCNQ1|hsa:4986:OPRK1|hsa:6548:SLC9A1|hsa:7225:TRPC6|hsa:1815:DRD4|hsa:57158:JPH2|hsa:287:ANK2|hsa:3753:KCNE1B|hsa:1520:CTSS|hsa:3747:KCNC2|hsa:781:CACNA2D1|hsa:3757:KCNH2|hsa:3759:KCNJ2|hsa:5336:PLCG2|hsa:387129…	http://amigo.geneontology.org/amigo/term/GO:0034767
forebrain development	biological_process	GO:0030900	83	360	1.63	0.0126505234037	0.322737643947	hsa:9037:SEMA5A|hsa:6867:TACC1|hsa:10215:OLIG2|hsa:55636:CHD7|hsa:7832:BTG2|hsa:1000:CDH2|hsa:23287:AGTPBP1|hsa:6926:TBX3|hsa:3400:ID4|hsa:27185:TSNAX-DISC1|hsa:26050:SLITRK5|hsa:9839:ZEB2|hsa:170302:ARX|hsa:116:ADCYAP1|hsa:10718:NRG3|hsa:7476:WNT7A|hsa:2909:ARHGAP35|hsa:9201:DCLK1|hsa:6387:CXCL12|hsa:89780:WNT3A|hsa:4763:NF1|hsa:3516:RBPJ|hsa:7471:WNT1|hsa:2255:FGF10|hsa:2258:FGF13|hsa:2776:GNAQ…	http://amigo.geneontology.org/amigo/term/GO:0030900
mononuclear cell proliferation	biological_process	GO:0032943	62	256	1.71	0.0126665049401	0.322737643947	hsa:3549:IHH|hsa:3559:IL2RA|hsa:10859:LILRB1|hsa:3553:IL1B|hsa:26191:PTPN22|hsa:5880:RAC2|hsa:11314:CD300A|hsa:4004:LMO1|hsa:89780:WNT3A|hsa:1051:CEBPB|hsa:8767:RIPK2|hsa:4064:CD180|hsa:10451:VAV3|hsa:8379:MAD1L1|hsa:83737:ITCH|hsa:23495:TNFRSF13B|hsa:339390:CLEC4G|hsa:1604:CD55|hsa:5788:PTPRC|hsa:22806:IKZF3|hsa:683:BST1|hsa:81704:DOCK8|hsa:896:CCND3|hsa:199:AIF1|hsa:3458:IFNG|hsa:3280:HES1|hsa:…	http://amigo.geneontology.org/amigo/term/GO:0032943
muscle hypertrophy	biological_process	GO:0014896	20	61	2.32	0.0126897640214	0.322737643947	hsa:183:AGT|hsa:11214:AKAP13|hsa:4208:MEF2C|hsa:54206:ERRFI1|hsa:3488:IGFBP5|hsa:9472:AKAP6|hsa:186:AGTR2|hsa:4653:MYOC|hsa:8165:AKAP1|hsa:9682:AL451062.3|hsa:9150:CTDP1|hsa:93649:MYOCD|hsa:8470:SORBS2|hsa:136319:MTPN|hsa:9759:HDAC4|hsa:2932:GSK3B|hsa:6548:SLC9A1|hsa:10539:GLRX3|hsa:5152:PDE9A|hsa:7273:TTN	http://amigo.geneontology.org/amigo/term/GO:0014896
negative regulation of cation transmembrane transport	biological_process	GO:1904063	20	61	2.32	0.0126897640214	0.322737643947	hsa:5581:PRKCE|hsa:3753:KCNE1|hsa:83416:FCRL5|hsa:7779:SLC30A1|hsa:7881:KCNAB1|hsa:3753:KCNE1B|hsa:10008:KCNE3|hsa:183:AGT|hsa:3784:KCNQ1|hsa:5733:PTGER3|hsa:4734:NEDD4|hsa:477:ATP1A2|hsa:1814:DRD3|hsa:5311:PKD2|hsa:3757:KCNH2|hsa:4318:MMP9|hsa:9446:GSTO1|hsa:51719:CAB39|hsa:1815:DRD4|hsa:845:CASQ2	http://amigo.geneontology.org/amigo/term/GO:1904063
MAPK cascade	biological_process	GO:0000165	178	850	1.48	0.0127988216811	0.324689299515	hsa:6764:DENND2B|hsa:2321:FLT1|hsa:64170:CARD9|hsa:2069:EREG|hsa:5148:PDE6G|hsa:9459:ARHGEF6|hsa:28996:HIPK2|hsa:728:C5AR1|hsa:6712:SPTBN2|hsa:2357:FPR1|hsa:3480:IGF1R|hsa:7476:WNT7A|hsa:1410:CRYAB|hsa:65268:WNK2|hsa:9839:ZEB2|hsa:2255:FGF10|hsa:1909:EDNRA|hsa:2903:GRIN2A|hsa:2043:EPHA4|hsa:221472:FGD2|hsa:3486:IGFBP3|hsa:8312:AXIN1|hsa:246:ALOX15|hsa:50937:CDON|hsa:4086:SMAD1|hsa:1815:DRD4|hsa:8…	http://amigo.geneontology.org/amigo/term/GO:0000165
negative regulation of cell migration	biological_process	GO:0030336	51	203	1.78	0.0129428103654	0.327379494405	hsa:1281:COL3A1|hsa:26228:STAP1|hsa:10370:CITED2|hsa:3486:IGFBP3|hsa:80031:SEMA6D|hsa:10395:DLC1|hsa:10718:NRG3|hsa:3036:HAS1|hsa:11314:CD300A|hsa:6387:CXCL12|hsa:4763:NF1|hsa:753:LDLRAD4|hsa:5795:PTPRJ|hsa:6422:SFRP1|hsa:114882:OSBPL8|hsa:90865:IL33|hsa:153090:DAB2IP|hsa:5912:RAP2B|hsa:7057:THBS1|hsa:9289:ADGRG1|hsa:199:AIF1|hsa:3488:IGFBP5|hsa:2932:GSK3B|hsa:56477:CCL28|hsa:6347:CCL2|hsa:29:ABR…	http://amigo.geneontology.org/amigo/term/GO:0030336
connective tissue development	biological_process	GO:0061448	57	232	1.74	0.0129700416856	0.327379494405	hsa:3549:IHH|hsa:2303:FOXC2|hsa:1490:CCN2|hsa:3207:HOXA11|hsa:3400:ID4|hsa:4920:ROR2|hsa:6662:SOX9|hsa:7476:WNT7A|hsa:91461:PKDCC|hsa:2202:EFEMP1|hsa:5081:PAX7|hsa:8092:ALX1|hsa:5595:MAPK3|hsa:4088:SMAD3|hsa:55790:CSGALNACT1|hsa:719:C3AR1|hsa:389125:STIMATE-MUSTN1|hsa:5396:PRRX1|hsa:8538:BARX2|hsa:4146:MATN1|hsa:7046:TGFBR1|hsa:8817:FGF18|hsa:4488:MSX2|hsa:6935:ZEB1|hsa:4086:SMAD1|hsa:50515:CHST1…	http://amigo.geneontology.org/amigo/term/GO:0061448
myeloid leukocyte mediated immunity	biological_process	GO:0002444	23	74	2.2	0.0130079840513	0.327514305211	hsa:8832:CD84|hsa:136:ADORA2B|hsa:5880:RAC2|hsa:5724:PTAFR|hsa:11314:CD300A|hsa:3570:IL6R|hsa:54210:TREM1|hsa:3815:KIT|hsa:284021:MILR1|hsa:2207:FCER1G|hsa:6284:S100A13|hsa:29:ABR|hsa:2294:FOXF1|hsa:10814:CPLX2|hsa:7462:LAT2|hsa:6850:SYK|hsa:9846:GAB2|hsa:201294:UNC13D|hsa:2268:FGR|hsa:10417:SPON2|hsa:3566:IL4R|hsa:5293:PIK3CD|hsa:27040:LAT	http://amigo.geneontology.org/amigo/term/GO:0002444
positive regulation of cation transmembrane transport	biological_process	GO:1904064	28	96	2.06	0.0130430639885	0.327576552071	hsa:9472:AKAP6|hsa:9104:RGN|hsa:1908:EDN3|hsa:9446:GSTO1|hsa:65268:WNK2|hsa:783:CACNB2|hsa:1909:EDNRA|hsa:3753:KCNE1|hsa:6786:STIM1|hsa:10008:KCNE3|hsa:3784:KCNQ1|hsa:4986:OPRK1|hsa:6548:SLC9A1|hsa:1815:DRD4|hsa:57158:JPH2|hsa:287:ANK2|hsa:3753:KCNE1B|hsa:1520:CTSS|hsa:3747:KCNC2|hsa:781:CACNA2D1|hsa:3757:KCNH2|hsa:3759:KCNJ2|hsa:5336:PLCG2|hsa:387129:NPSR1|hsa:25:ABL1|hsa:5311:PKD2|hsa:1756:DMD|…	http://amigo.geneontology.org/amigo/term/GO:1904064
kidney epithelium development	biological_process	GO:0072073	37	137	1.91	0.0130772748052	0.327616714945	hsa:2303:FOXC2|hsa:56998:CTNNBIP1|hsa:3207:HOXA11|hsa:7021:TFAP2B|hsa:6662:SOX9|hsa:54806:AHI1|hsa:4088:SMAD3|hsa:4208:MEF2C|hsa:6422:SFRP1|hsa:28514:DLL1|hsa:4072:EPCAM|hsa:4086:SMAD1|hsa:3280:HES1|hsa:255743:NPNT|hsa:5455:POU3F3|hsa:1948:EFNB2|hsa:9244:CRLF1|hsa:5311:PKD2|hsa:2263:FGFR2|hsa:168667:BMPER|hsa:7490:WT1|hsa:9353:SLIT2|hsa:2043:EPHA4|hsa:26249:KLHL3|hsa:4087:SMAD2|hsa:7471:WNT1|hsa:…	http://amigo.geneontology.org/amigo/term/GO:0072073
positive regulation of cell-cell adhesion	biological_process	GO:0022409	59	242	1.72	0.0132082959109	0.330075971944	hsa:3549:IHH|hsa:3142:HLX|hsa:3559:IL2RA|hsa:10859:LILRB1|hsa:3553:IL1B|hsa:10370:CITED2|hsa:3718:JAK3|hsa:79576:NKAP|hsa:1445:CSK|hsa:5724:PTAFR|hsa:89780:WNT3A|hsa:8767:RIPK2|hsa:998:CDC42|hsa:1604:CD55|hsa:5788:PTPRC|hsa:3458:IFNG|hsa:55423:SIRPG|hsa:199:AIF1|hsa:246:ALOX15|hsa:8808:IL1RL2|hsa:1948:EFNB2|hsa:84433:CARD11|hsa:6347:CCL2|hsa:3123:HLA-DRB1|hsa:55615:PRR5|hsa:54440:SASH3|hsa:2885:G…	http://amigo.geneontology.org/amigo/term/GO:0022409
ameboidal-type cell migration	biological_process	GO:0001667	74	316	1.66	0.0133129496781	0.331045458313	hsa:9037:SEMA5A|hsa:5581:PRKCE|hsa:79899:PRR5L|hsa:10507:SEMA4D|hsa:2303:FOXC2|hsa:3815:KIT|hsa:23224:SYNE2|hsa:9723:SEMA3E|hsa:183:AGT|hsa:9839:ZEB2|hsa:80031:SEMA6D|hsa:6662:SOX9|hsa:7476:WNT7A|hsa:3036:HAS1|hsa:23328:SASH1|hsa:4318:MMP9|hsa:4763:NF1|hsa:7145:TNS1|hsa:2255:FGF10|hsa:168667:BMPER|hsa:5547:PRCP|hsa:51057:WDPCP|hsa:8092:ALX1|hsa:7763:ZFAND5|hsa:57669:EPB41L5|hsa:199953:TMEM201|hsa…	http://amigo.geneontology.org/amigo/term/GO:0001667
negative regulation of cell-substrate adhesion	biological_process	GO:0010812	18	53	2.4	0.0133358268211	0.331045458313	hsa:5340:PLGLB1|hsa:8573:CASK|hsa:395:ARHGAP6|hsa:2651:GCNT2|hsa:5728:PTEN|hsa:7471:WNT1|hsa:5800:PTPRO|hsa:4653:MYOC|hsa:7057:THBS1|hsa:9723:SEMA3E|hsa:23603:CORO1C|hsa:54828:BCAS3|hsa:5803:PTPRZ1|hsa:5340:PLG|hsa:10395:DLC1|hsa:4763:NF1|hsa:10631:POSTN|hsa:6904:TBCD	http://amigo.geneontology.org/amigo/term/GO:0010812
response to endogenous stimulus	biological_process	GO:0009719	308	1544	1.41	0.0133459496931	0.331045458313	hsa:64170:CARD9|hsa:153090:DAB2IP|hsa:54206:ERRFI1|hsa:9975:NR1D2|hsa:28996:HIPK2|hsa:728:C5AR1|hsa:221935:SDK1|hsa:93649:MYOCD|hsa:196:AC019117.3|hsa:3625:INHBB|hsa:2180:ACSL1|hsa:3480:IGF1R|hsa:5724:PTAFR|hsa:3036:HAS1|hsa:374:AREG|hsa:51701:NLK|hsa:5579:PRKCB|hsa:2649:NR6A1|hsa:4005:LMO2|hsa:2255:FGF10|hsa:168667:BMPER|hsa:2651:GCNT2|hsa:1909:EDNRA|hsa:2903:GRIN2A|hsa:4088:SMAD3|hsa:9372:ZFYVE…	http://amigo.geneontology.org/amigo/term/GO:0009719
vascular endothelial growth factor production	biological_process	GO:0010573	13	33	2.78	0.0134256918303	0.332064472352	hsa:57447:NDRG2|hsa:405:ARNT|hsa:147372:CCBE1|hsa:3553:IL1B|hsa:719:C3AR1|hsa:728:C5AR1|hsa:6095:RORA|hsa:136:ADORA2B|hsa:55959:SULF2|hsa:6347:CCL2|hsa:23213:SULF1|hsa:9289:ADGRG1|hsa:3670:ISL1	http://amigo.geneontology.org/amigo/term/GO:0010573
epithelial cell migration	biological_process	GO:0010631	54	218	1.75	0.0134531395826	0.332064472352	hsa:9037:SEMA5A|hsa:5581:PRKCE|hsa:168667:BMPER|hsa:2303:FOXC2|hsa:54828:BCAS3|hsa:23603:CORO1C|hsa:9839:ZEB2|hsa:4846:NOS3|hsa:6662:SOX9|hsa:7476:WNT7A|hsa:23328:SASH1|hsa:4318:MMP9|hsa:4763:NF1|hsa:2255:FGF10|hsa:5547:PRCP|hsa:51057:WDPCP|hsa:5586:PKN2|hsa:57669:EPB41L5|hsa:153090:DAB2IP|hsa:7057:THBS1|hsa:3689:ITGB2|hsa:9734:HDAC9|hsa:3458:IFNG|hsa:8817:FGF18|hsa:1948:EFNB2|hsa:2196:FAT2|hsa:5…	http://amigo.geneontology.org/amigo/term/GO:0010631
regulation of cytokine production	biological_process	GO:0001817	122	560	1.54	0.013639227908	0.334009688201	hsa:64170:CARD9|hsa:728:C5AR1|hsa:8993:PGLYRP1|hsa:5724:PTAFR|hsa:914:CD2|hsa:89780:WNT3A|hsa:83737:ITCH|hsa:10631:POSTN|hsa:2867:FFAR2|hsa:28951:TRIB2|hsa:558:AXL|hsa:4057:LTF|hsa:3106:HLA-B|hsa:3635:INPP5D|hsa:5144:PDE4D|hsa:8809:IL18R1|hsa:54440:SASH3|hsa:6850:SYK|hsa:1997:ELF1|hsa:51738:GHRL|hsa:2268:FGR|hsa:9865:TRIL|hsa:10417:SPON2|hsa:56829:ZC3HAV1|hsa:3297:HSF1|hsa:5336:PLCG2|hsa:408:ARRB…	http://amigo.geneontology.org/amigo/term/GO:0001817
positive regulation of potassium ion transport	biological_process	GO:0043268	14	37	2.67	0.013690683524	0.334009688201	hsa:3753:KCNE1|hsa:2273:FHL1|hsa:287:ANK2|hsa:1804:DPP6|hsa:9472:AKAP6|hsa:3759:KCNJ2|hsa:3784:KCNQ1|hsa:1908:EDN3|hsa:6833:ABCC8|hsa:4986:OPRK1|hsa:9722:NOS1AP|hsa:3757:KCNH2|hsa:3753:KCNE1B|hsa:3747:KCNC2	http://amigo.geneontology.org/amigo/term/GO:0043268
positive regulation of alpha-beta T cell differentiation	biological_process	GO:0046638	14	37	2.67	0.013690683524	0.334009688201	hsa:3549:IHH|hsa:5590:PRKCZ|hsa:3566:IL4R|hsa:6850:SYK|hsa:3071:NCKAP1L|hsa:3458:IFNG|hsa:3142:HLX|hsa:4602:MYB|hsa:79576:NKAP|hsa:9308:CD83|hsa:942:CD86|hsa:5914:RARA|hsa:8767:RIPK2|hsa:54440:SASH3	http://amigo.geneontology.org/amigo/term/GO:0046638
regulation of gliogenesis	biological_process	GO:0014013	27	92	2.07	0.013696209652	0.334009688201	hsa:10215:OLIG2|hsa:1000:CDH2|hsa:9948:WDR1|hsa:3400:ID4|hsa:116:ADCYAP1|hsa:4763:NF1|hsa:5583:AL355916.3|hsa:2202:EFEMP1|hsa:6009:RHEB|hsa:2043:EPHA4|hsa:4916:NTRK3|hsa:3553:IL1B|hsa:5583:PRKCH|hsa:3280:HES1|hsa:1435:CSF1|hsa:6497:SKI|hsa:26228:STAP1|hsa:6664:SOX11|hsa:4908:NTF3|hsa:5468:PPARG|hsa:1814:DRD3|hsa:1600:DAB1|hsa:7732:RNF112|hsa:3398:ID2|hsa:5803:PTPRZ1|hsa:7161:TP73|hsa:23405:DICER1	http://amigo.geneontology.org/amigo/term/GO:0014013
side of membrane	cellular_component	GO:0098552	93	412	1.6	0.0137687445097	0.334009688201	hsa:9890:PLPPR4|hsa:914:CD2|hsa:2769:GNA15|hsa:3106:HLA-B|hsa:29127:RACGAP1|hsa:246:ALOX15|hsa:2678:AP000356.5|hsa:6850:SYK|hsa:3084:NRG1|hsa:2268:FGR|hsa:2775:GNAO1|hsa:30820:KCNIP1|hsa:408:ARRB1|hsa:54206:ERRFI1|hsa:7099:AL160272.2|hsa:2770:GNAI1|hsa:3604:TNFRSF9|hsa:64446:DNAI2|hsa:762:CA4|hsa:2678:GGTLC2|hsa:7018:TF|hsa:3559:IL2RA|hsa:5778:PTPN7|hsa:56928:AC005258.1|hsa:3718:JAK3|hsa:54331:GN…	http://amigo.geneontology.org/amigo/term/GO:0098552
regulation of B cell activation	biological_process	GO:0050864	29	101	2.03	0.0137773368578	0.334009688201	hsa:196:AHR|hsa:10451:VAV3|hsa:150372:NFAM1|hsa:11314:CD300A|hsa:89780:WNT3A|hsa:4208:MEF2C|hsa:6422:SFRP1|hsa:5788:PTPRC|hsa:22806:IKZF3|hsa:683:BST1|hsa:3458:IFNG|hsa:84433:CARD11|hsa:3635:INPP5D|hsa:57181:SLC39A10|hsa:54440:SASH3|hsa:6850:SYK|hsa:695:BTK|hsa:5585:PKN1|hsa:10673:TNFSF13B|hsa:196:AC019117.3|hsa:64092:SAMSN1|hsa:23495:TNFRSF13B|hsa:3071:NCKAP1L|hsa:200558:APLF|hsa:3398:ID2|hsa:63…	http://amigo.geneontology.org/amigo/term/GO:0050864
regulation of secretion	biological_process	GO:0051046	143	669	1.51	0.0137870072988	0.334009688201	hsa:7021:TFAP2B|hsa:79651:RHBDF2|hsa:5724:PTAFR|hsa:9627:SNCAIP|hsa:914:CD2|hsa:10631:POSTN|hsa:2255:FGF10|hsa:10859:LILRB1|hsa:2867:FFAR2|hsa:5413:AC000093.1|hsa:23054:NCOA6|hsa:4986:OPRK1|hsa:1815:DRD4|hsa:8398:PLA2G6|hsa:10814:CPLX2|hsa:6850:SYK|hsa:3382:ICA1|hsa:51738:GHRL|hsa:3084:NRG1|hsa:55107:ANO1|hsa:201294:UNC13D|hsa:2268:FGR|hsa:2182:ACSL4|hsa:341359:SYT10|hsa:6833:ABCC8|hsa:4543:MTNR1…	http://amigo.geneontology.org/amigo/term/GO:0051046
renal system development	biological_process	GO:0072001	66	277	1.68	0.0137979315751	0.334009688201	hsa:2303:FOXC2|hsa:56998:CTNNBIP1|hsa:2294:FOXF1|hsa:54790:TET2|hsa:9104:RGN|hsa:7021:TFAP2B|hsa:93649:MYOCD|hsa:6662:SOX9|hsa:54806:AHI1|hsa:4088:SMAD3|hsa:4763:NF1|hsa:4038:LRP4|hsa:2255:FGF10|hsa:1909:EDNRA|hsa:51057:WDPCP|hsa:186:AGTR2|hsa:4208:MEF2C|hsa:6422:SFRP1|hsa:28514:DLL1|hsa:719:C3AR1|hsa:4072:EPCAM|hsa:7046:TGFBR1|hsa:4854:NOTCH3|hsa:4086:SMAD1|hsa:3280:HES1|hsa:8854:ALDH1A2|hsa:255…	http://amigo.geneontology.org/amigo/term/GO:0072001
negative regulation of cell differentiation	biological_process	GO:0045596	131	607	1.53	0.0139366013638	0.335510058987	hsa:1281:COL3A1|hsa:10215:OLIG2|hsa:374:AREG|hsa:3400:ID4|hsa:4212:MEIS2|hsa:25791:NGEF|hsa:93649:MYOCD|hsa:1869:E2F1|hsa:7476:WNT7A|hsa:3475:IFRD1|hsa:678:ZFP36L2|hsa:89780:WNT3A|hsa:10631:POSTN|hsa:2255:FGF10|hsa:28951:TRIB2|hsa:2043:EPHA4|hsa:4057:LTF|hsa:4916:NTRK3|hsa:10507:SEMA4D|hsa:8312:AXIN1|hsa:4854:NOTCH3|hsa:3635:INPP5D|hsa:57534:MIB1|hsa:6497:SKI|hsa:2736:GLI2|hsa:85458:DIXDC1|hsa:10…	http://amigo.geneontology.org/amigo/term/GO:0045596
protein phosphorylation	biological_process	GO:0006468	361	1832	1.39	0.0139390532955	0.335510058987	hsa:2321:FLT1|hsa:23012:STK38L|hsa:28996:HIPK2|hsa:728:C5AR1|hsa:6712:SPTBN2|hsa:2357:FPR1|hsa:93649:MYOCD|hsa:4916:NTRK3|hsa:9535:GMFG|hsa:10507:SEMA4D|hsa:8312:AXIN1|hsa:5583:PRKCH|hsa:108:ADCY2|hsa:140803:TRPM6|hsa:3791:KDR|hsa:55504:TNFRSF19|hsa:23228:PLCL2|hsa:8573:CASK|hsa:8613:AC119674.2|hsa:10221:TRIB1|hsa:3084:NRG1|hsa:1950:EGF|hsa:2268:FGR|hsa:2868:GRK4|hsa:2690:GHR|hsa:5580:PRKCD|hsa:5…	http://amigo.geneontology.org/amigo/term/GO:0006468
regulation of blood circulation	biological_process	GO:1903522	70	297	1.67	0.013989920849	0.335510058987	hsa:5742:PTGS1|hsa:10659:CELF2|hsa:148:ADRA1A|hsa:4635:MYL4|hsa:30820:KCNIP1|hsa:3383:ICAM1|hsa:183:AGT|hsa:10052:GJC1|hsa:3752:KCND3|hsa:1401:CRP|hsa:5724:PTAFR|hsa:4843:NOS2|hsa:9446:GSTO1|hsa:845:CASQ2|hsa:7068:THRB|hsa:287:ANK2|hsa:776:CACNA1D|hsa:3753:KCNE1|hsa:3356:HTR2A|hsa:6548:SLC9A1|hsa:3777:KCNK3|hsa:8850:KAT2B|hsa:116:ADCYAP1|hsa:1490:CCN2|hsa:64091:POPDC2|hsa:3458:IFNG|hsa:3784:KCNQ1…	http://amigo.geneontology.org/amigo/term/GO:1903522
regulation of B cell differentiation	biological_process	GO:0045577	10	22	3.21	0.0139935013653	0.335510058987	hsa:3071:NCKAP1L|hsa:3398:ID2|hsa:6850:SYK|hsa:22806:IKZF3|hsa:150372:NFAM1|hsa:695:BTK|hsa:639:PRDM1|hsa:84433:CARD11|hsa:3635:INPP5D|hsa:6422:SFRP1	http://amigo.geneontology.org/amigo/term/GO:0045577
positive regulation of neuron differentiation	biological_process	GO:0045666	72	307	1.66	0.0140526437596	0.335562010364	hsa:9037:SEMA5A|hsa:54413:NLGN3|hsa:153090:DAB2IP|hsa:2909:ARHGAP35|hsa:9638:FEZ1|hsa:27185:TSNAX-DISC1|hsa:116:ADCYAP1|hsa:3706:ITPKA|hsa:23613:ZMYND8|hsa:4803:NGF|hsa:64506:CPEB1|hsa:6387:CXCL12|hsa:89780:WNT3A|hsa:57554:LRRC7|hsa:57118:CAMK1D|hsa:7225:TRPC6|hsa:55714:TENM3|hsa:81532:MOB2|hsa:9839:ZEB2|hsa:4208:MEF2C|hsa:8648:NCOA1|hsa:6446:SGK1|hsa:4916:NTRK3|hsa:1600:DAB1|hsa:4762:NEUROG1|hsa…	http://amigo.geneontology.org/amigo/term/GO:0045666
positive regulation of lymphocyte differentiation	biological_process	GO:0045621	24	79	2.15	0.0140624732593	0.335562010364	hsa:3549:IHH|hsa:3559:IL2RA|hsa:3553:IL1B|hsa:3142:HLX|hsa:79576:NKAP|hsa:8767:RIPK2|hsa:558:AXL|hsa:9308:CD83|hsa:3635:INPP5D|hsa:54440:SASH3|hsa:2736:GLI2|hsa:6850:SYK|hsa:3071:NCKAP1L|hsa:695:BTK|hsa:4602:MYB|hsa:3458:IFNG|hsa:146850:PIK3R6|hsa:5590:PRKCZ|hsa:3566:IL4R|hsa:639:PRDM1|hsa:8808:IL1RL2|hsa:101:ADAM8|hsa:5914:RARA|hsa:942:CD86	http://amigo.geneontology.org/amigo/term/GO:0045621
embryonic morphogenesis	biological_process	GO:0048598	122	561	1.54	0.0142312285347	0.338784175023	hsa:2321:FLT1|hsa:28996:HIPK2|hsa:4087:SMAD2|hsa:7476:WNT7A|hsa:54806:AHI1|hsa:4088:SMAD3|hsa:89780:WNT3A|hsa:9839:ZEB2|hsa:2255:FGF10|hsa:2776:GNAQ|hsa:5396:PRRX1|hsa:8312:AXIN1|hsa:145258:GSC|hsa:50515:CHST11|hsa:65009:NDRG4|hsa:57534:MIB1|hsa:6497:SKI|hsa:2736:GLI2|hsa:775:CACNA1C|hsa:2263:FGFR2|hsa:3227:HOXC11|hsa:26524:LATS2|hsa:10253:SPRY2|hsa:2131:EXT1|hsa:5595:MAPK3|hsa:79977:GRHL2|hsa:84…	http://amigo.geneontology.org/amigo/term/GO:0048598
lymphocyte proliferation	biological_process	GO:0046651	61	253	1.7	0.0143011873692	0.33964474778	hsa:3549:IHH|hsa:3559:IL2RA|hsa:10859:LILRB1|hsa:3553:IL1B|hsa:26191:PTPN22|hsa:5880:RAC2|hsa:11314:CD300A|hsa:4004:LMO1|hsa:89780:WNT3A|hsa:1051:CEBPB|hsa:8767:RIPK2|hsa:4064:CD180|hsa:10451:VAV3|hsa:8379:MAD1L1|hsa:83737:ITCH|hsa:23495:TNFRSF13B|hsa:339390:CLEC4G|hsa:1604:CD55|hsa:5788:PTPRC|hsa:22806:IKZF3|hsa:683:BST1|hsa:81704:DOCK8|hsa:896:CCND3|hsa:199:AIF1|hsa:3458:IFNG|hsa:3280:HES1|hsa:…	http://amigo.geneontology.org/amigo/term/GO:0046651
alpha-beta T cell activation	biological_process	GO:0046631	30	106	2.0	0.0144768220241	0.340994090133	hsa:3549:IHH|hsa:10859:LILRB1|hsa:3142:HLX|hsa:3718:JAK3|hsa:79576:NKAP|hsa:11314:CD300A|hsa:8767:RIPK2|hsa:1051:CEBPB|hsa:1604:CD55|hsa:83737:ITCH|hsa:3458:IFNG|hsa:8809:IL18R1|hsa:54440:SASH3|hsa:6850:SYK|hsa:3071:NCKAP1L|hsa:5075:PAX1|hsa:6095:RORA|hsa:4602:MYB|hsa:64218:SEMA4A|hsa:51744:CD244|hsa:5588:PRKCQ|hsa:2000:ELF4|hsa:5590:PRKCZ|hsa:3566:IL4R|hsa:25:ABL1|hsa:9308:CD83|hsa:27086:FOXP1|h…	http://amigo.geneontology.org/amigo/term/GO:0046631
negative regulation of protein secretion	biological_process	GO:0050709	30	106	2.0	0.0144768220241	0.340994090133	hsa:10859:LILRB1|hsa:3553:IL1B|hsa:26191:PTPN22|hsa:79651:RHBDF2|hsa:131177:FAM3D|hsa:91662:NLRP12|hsa:6422:SFRP1|hsa:90865:IL33|hsa:8622:PDE8B|hsa:338557:FFAR4|hsa:5552:SRGN|hsa:307:ANXA4|hsa:1815:DRD4|hsa:284297:SSC5D|hsa:1149:CIDEA|hsa:51738:GHRL|hsa:5733:PTGER3|hsa:415116:PIM3|hsa:6833:ABCC8|hsa:1814:DRD3|hsa:55024:BANK1|hsa:6376:CX3CL1|hsa:94121:SYTL4|hsa:4543:MTNR1A|hsa:3625:INHBB|hsa:27202…	http://amigo.geneontology.org/amigo/term/GO:0050709
negative regulation of secretion by cell	biological_process	GO:1903531	45	176	1.81	0.014675715022	0.340994090133	hsa:8832:CD84|hsa:5742:PTGS1|hsa:131177:FAM3D|hsa:3553:IL1B|hsa:26191:PTPN22|hsa:79651:RHBDF2|hsa:11314:CD300A|hsa:4763:NF1|hsa:29091:STXBP6|hsa:10859:LILRB1|hsa:64111:NPVF|hsa:91662:NLRP12|hsa:6422:SFRP1|hsa:90865:IL33|hsa:8622:PDE8B|hsa:338557:FFAR4|hsa:5552:SRGN|hsa:4986:OPRK1|hsa:29:ABR|hsa:307:ANXA4|hsa:1815:DRD4|hsa:284297:SSC5D|hsa:3351:HTR1B|hsa:2294:FOXF1|hsa:2917:GRM7|hsa:1149:CIDEA|hsa…	http://amigo.geneontology.org/amigo/term/GO:1903531
positive regulation of autophagy	biological_process	GO:0010508	23	75	2.17	0.0146800055725	0.340994090133	hsa:220441:RNF152|hsa:11043:MID2|hsa:440275:EIF2AK4|hsa:8767:RIPK2|hsa:8408:ULK1|hsa:51322:WAC|hsa:5595:MAPK3|hsa:5049:PAFAH1B2|hsa:55626:LINC00514|hsa:5563:PRKAA2|hsa:3458:IFNG|hsa:55626:CD47|hsa:3791:KDR|hsa:5305:PIP4K2A|hsa:664:BNIP3|hsa:51100:SH3GLB1|hsa:7405:UVRAG|hsa:6794:STK11|hsa:23677:SH3BP4|hsa:7942:TFEB|hsa:9779:TBC1D5|hsa:55626:GFI1B|hsa:60592:SCOC	http://amigo.geneontology.org/amigo/term/GO:0010508
positive regulation of transporter activity	biological_process	GO:0032411	23	75	2.17	0.0146800055725	0.340994090133	hsa:54413:NLGN3|hsa:9472:AKAP6|hsa:9104:RGN|hsa:5724:PTAFR|hsa:9446:GSTO1|hsa:65268:WNK2|hsa:783:CACNB2|hsa:1520:CTSS|hsa:6446:SGK1|hsa:6786:STIM1|hsa:10008:KCNE3|hsa:6548:SLC9A1|hsa:7225:TRPC6|hsa:1815:DRD4|hsa:57158:JPH2|hsa:287:ANK2|hsa:9722:NOS1AP|hsa:4297:AP001267.5|hsa:5580:PRKCD|hsa:5336:PLCG2|hsa:5311:PKD2|hsa:1756:DMD|hsa:781:CACNA2D1	http://amigo.geneontology.org/amigo/term/GO:0032411
positive regulation of exocytosis	biological_process	GO:0045921	23	75	2.17	0.0146800055725	0.340994090133	hsa:134957:STXBP5|hsa:136:ADORA2B|hsa:93664:CADPS2|hsa:5724:PTAFR|hsa:5413:SEPTIN5|hsa:5413:AC000093.1|hsa:2207:FCER1G|hsa:3458:IFNG|hsa:5874:RAB27B|hsa:8398:PLA2G6|hsa:6850:SYK|hsa:9846:GAB2|hsa:201294:UNC13D|hsa:2268:FGR|hsa:7447:VSNL1|hsa:94121:SYTL4|hsa:3566:IL4R|hsa:5873:RAB27A|hsa:143425:SYT9|hsa:8027:STAM|hsa:9545:RAB3D|hsa:341359:SYT10|hsa:55512:SMPD3	http://amigo.geneontology.org/amigo/term/GO:0045921
membrane repolarization during ventricular cardiac muscle cell action potential	biological_process	GO:0098915	5	6	5.89	0.014829792979	0.340994090133	hsa:3753:KCNE1B|hsa:3753:KCNE1|hsa:3757:KCNH2|hsa:3784:KCNQ1|hsa:9722:NOS1AP	http://amigo.geneontology.org/amigo/term/GO:0098915
icosatetraenoic acid binding	molecular_function	GO:0050543	5	6	5.89	0.014829792979	0.340994090133	hsa:241:ALOX5AP|hsa:6280:S100A9|hsa:6809:STX3|hsa:6279:S100A8|hsa:5468:PPARG	http://amigo.geneontology.org/amigo/term/GO:0050543
L-type voltage-gated calcium channel complex	cellular_component	GO:1990454	5	6	5.89	0.014829792979	0.340994090133	hsa:776:CACNA1D|hsa:9722:NOS1AP|hsa:775:CACNA1C|hsa:783:CACNB2|hsa:781:CACNA2D1	http://amigo.geneontology.org/amigo/term/GO:1990454
response to heparin	biological_process	GO:0071503	5	6	5.89	0.014829792979	0.340994090133	hsa:338328:GPIHBP1|hsa:6662:SOX9|hsa:26:AOC1|hsa:6422:SFRP1|hsa:9353:SLIT2	http://amigo.geneontology.org/amigo/term/GO:0071503
hemostasis	biological_process	GO:0007599	82	358	1.62	0.0148679284529	0.340994090133	hsa:1281:COL3A1|hsa:5340:PLGLB1|hsa:5873:RAB27A|hsa:134957:STXBP5|hsa:10451:VAV3|hsa:5265:SERPINA1|hsa:7409:VAV1|hsa:1793:DOCK1|hsa:5055:SERPINB2|hsa:5340:PLG|hsa:7454:WAS|hsa:830:CAPZA2|hsa:5594:MAPK1|hsa:5880:RAC2|hsa:146850:PIK3R6|hsa:7006:TEC|hsa:3717:JAK2|hsa:5579:PRKCB|hsa:5583:AL355916.3|hsa:2769:GNA15|hsa:7225:TRPC6|hsa:5547:PRCP|hsa:2776:GNAQ|hsa:558:AXL|hsa:6850:SYK|hsa:2207:FCER1G|hsa:…	http://amigo.geneontology.org/amigo/term/GO:0007599
coagulation	biological_process	GO:0050817	82	358	1.62	0.0148679284529	0.340994090133	hsa:1281:COL3A1|hsa:5340:PLGLB1|hsa:5581:PRKCE|hsa:5873:RAB27A|hsa:134957:STXBP5|hsa:10451:VAV3|hsa:5265:SERPINA1|hsa:7409:VAV1|hsa:1793:DOCK1|hsa:5055:SERPINB2|hsa:5340:PLG|hsa:7454:WAS|hsa:830:CAPZA2|hsa:5594:MAPK1|hsa:5880:RAC2|hsa:146850:PIK3R6|hsa:7006:TEC|hsa:3717:JAK2|hsa:5579:PRKCB|hsa:5583:AL355916.3|hsa:2769:GNA15|hsa:7225:TRPC6|hsa:5547:PRCP|hsa:2776:GNAQ|hsa:558:AXL|hsa:6850:SYK|hsa:2…	http://amigo.geneontology.org/amigo/term/GO:0050817
blood coagulation	biological_process	GO:0007596	81	353	1.62	0.0148870754302	0.340994090133	hsa:1281:COL3A1|hsa:5340:PLGLB1|hsa:5873:RAB27A|hsa:134957:STXBP5|hsa:10451:VAV3|hsa:5265:SERPINA1|hsa:7409:VAV1|hsa:1793:DOCK1|hsa:5055:SERPINB2|hsa:5340:PLG|hsa:7454:WAS|hsa:830:CAPZA2|hsa:5594:MAPK1|hsa:5880:RAC2|hsa:146850:PIK3R6|hsa:7006:TEC|hsa:3717:JAK2|hsa:5579:PRKCB|hsa:5583:AL355916.3|hsa:2769:GNA15|hsa:7225:TRPC6|hsa:5547:PRCP|hsa:2776:GNAQ|hsa:558:AXL|hsa:6850:SYK|hsa:2207:FCER1G|hsa:…	http://amigo.geneontology.org/amigo/term/GO:0007596
positive regulation of biosynthetic process	biological_process	GO:0009891	337	1705	1.4	0.0149210754251	0.340994090133	hsa:5321:PLA2G4A|hsa:6942:TCF20|hsa:153090:DAB2IP|hsa:7022:TFAP2C|hsa:5873:RAB27A|hsa:221937:FOXK1|hsa:5083:PAX9|hsa:4543:AC018709.1|hsa:9104:RGN|hsa:3400:ID4|hsa:4212:MEIS2|hsa:93649:MYOCD|hsa:196:AC019117.3|hsa:1950:EGF|hsa:1869:E2F1|hsa:3480:IGF1R|hsa:5724:PTAFR|hsa:54806:AHI1|hsa:23326:USP22|hsa:7008:TEF|hsa:89780:WNT3A|hsa:2649:NR6A1|hsa:4005:LMO2|hsa:2255:FGF10|hsa:9603:NFE2L3|hsa:1909:EDNR…	http://amigo.geneontology.org/amigo/term/GO:0009891
muscle contraction	biological_process	GO:0006936	75	323	1.64	0.0149240603184	0.340994090133	hsa:2321:FLT1|hsa:3778:KCNMA1|hsa:5742:PTGS1|hsa:5020:OXT|hsa:148:ADRA1A|hsa:136:ADORA2B|hsa:4635:MYL4|hsa:183:AGT|hsa:93649:MYOCD|hsa:10052:GJC1|hsa:92241:RCSD1|hsa:1908:EDN3|hsa:5724:PTAFR|hsa:1410:CRYAB|hsa:9446:GSTO1|hsa:10580:SORBS1|hsa:9499:MYOT|hsa:845:CASQ2|hsa:23213:SULF1|hsa:1909:EDNRA|hsa:7138:TNNT1|hsa:3356:HTR2A|hsa:6548:SLC9A1|hsa:6093:ROCK1|hsa:1613:DAPK3|hsa:1490:CCN2|hsa:55959:SU…	http://amigo.geneontology.org/amigo/term/GO:0006936
regulation of ion transport	biological_process	GO:0043269	121	557	1.54	0.0149455241827	0.340994090133	hsa:9104:RGN|hsa:5724:PTAFR|hsa:65268:WNK2|hsa:4318:MMP9|hsa:1909:EDNRA|hsa:3753:KCNE1|hsa:83416:FCRL5|hsa:10786:SLC17A3|hsa:5144:PDE4D|hsa:1815:DRD4|hsa:8398:PLA2G6|hsa:8573:CASK|hsa:775:CACNA1C|hsa:783:CACNB2|hsa:6850:SYK|hsa:59283:CACNG8|hsa:55107:ANO1|hsa:2182:ACSL4|hsa:4734:NEDD4|hsa:1272:CNTN1|hsa:6833:ABCC8|hsa:781:CACNA2D1|hsa:3757:KCNH2|hsa:30820:KCNIP1|hsa:55799:CACNA2D3|hsa:5336:PLCG2|…	http://amigo.geneontology.org/amigo/term/GO:0043269
secretion by cell	biological_process	GO:0032940	194	939	1.46	0.0149501987939	0.340994090133	hsa:7114:TMSB4X|hsa:9369:NRXN3|hsa:83849:FO681492.1|hsa:7021:TFAP2B|hsa:6809:STX3|hsa:8497:PPFIA4|hsa:79651:RHBDF2|hsa:5724:PTAFR|hsa:9627:SNCAIP|hsa:914:CD2|hsa:10631:POSTN|hsa:84258:SYT3|hsa:2255:FGF10|hsa:10859:LILRB1|hsa:2867:FFAR2|hsa:558:AXL|hsa:5413:AC000093.1|hsa:23054:NCOA6|hsa:9912:ARHGAP44|hsa:6284:S100A13|hsa:4986:OPRK1|hsa:5341:PLEK|hsa:5627:PROS1|hsa:1815:DRD4|hsa:7450:VWF|hsa:8398:…	http://amigo.geneontology.org/amigo/term/GO:0032940
positive regulation of cellular extravasation	biological_process	GO:0002693	7	12	4.12	0.0149689820574	0.340994090133	hsa:80310:PDGFD|hsa:3383:ICAM1|hsa:5733:PTGER3|hsa:3676:ITGA4|hsa:5724:PTAFR|hsa:6347:CCL2|hsa:101:ADAM8	http://amigo.geneontology.org/amigo/term/GO:0002693
regulation of catenin import into nucleus	Undef	GO:0035412	11	26	2.99	0.0150566998726	0.341180659334	hsa:9037:SEMA5A|hsa:25805:BAMBI|hsa:2776:GNAQ|hsa:1950:EGF|hsa:153090:DAB2IP|hsa:8312:AXIN1|hsa:1956:EGFR|hsa:55959:SULF2|hsa:6423:SFRP2|hsa:89780:WNT3A|hsa:6425:SFRP5	http://amigo.geneontology.org/amigo/term/GO:0035412
positive regulation of potassium ion transmembrane transport	biological_process	GO:1901381	11	26	2.99	0.0150566998726	0.341180659334	hsa:3753:KCNE1|hsa:287:ANK2|hsa:3753:KCNE1B|hsa:3759:KCNJ2|hsa:3784:KCNQ1|hsa:1908:EDN3|hsa:4986:OPRK1|hsa:9722:NOS1AP|hsa:3757:KCNH2|hsa:9472:AKAP6|hsa:3747:KCNC2	http://amigo.geneontology.org/amigo/term/GO:1901381
regulation of calcium ion transport	biological_process	GO:0051924	52	210	1.75	0.0151103867955	0.341180659334	hsa:8832:CD84|hsa:10859:LILRB1|hsa:57338:JPH3|hsa:9472:AKAP6|hsa:9104:RGN|hsa:3383:ICAM1|hsa:11151:CORO1A|hsa:3718:JAK3|hsa:84959:UBASH3B|hsa:9446:GSTO1|hsa:6387:CXCL12|hsa:775:CACNA1C|hsa:845:CASQ2|hsa:7225:TRPC6|hsa:1909:EDNRA|hsa:83416:FCRL5|hsa:7779:SLC30A1|hsa:6786:STIM1|hsa:10008:KCNE3|hsa:1729:DIAPH1|hsa:6347:CCL2|hsa:5144:PDE4D|hsa:1815:DRD4|hsa:183:AGT|hsa:5581:PRKCE|hsa:8398:PLA2G6|hsa:…	http://amigo.geneontology.org/amigo/term/GO:0051924
positive regulation of immune response	biological_process	GO:0050778	131	609	1.52	0.0151130194509	0.341180659334	hsa:64170:CARD9|hsa:2069:EREG|hsa:9473:THEMIS2|hsa:1793:DOCK1|hsa:728:C5AR1|hsa:8993:PGLYRP1|hsa:5724:PTAFR|hsa:5579:PRKCB|hsa:841:CASP8|hsa:2867:FFAR2|hsa:83737:ITCH|hsa:83416:FCRL5|hsa:2212:FCGR2A|hsa:5583:PRKCH|hsa:3635:INPP5D|hsa:5144:PDE4D|hsa:5627:PROS1|hsa:54440:SASH3|hsa:8398:PLA2G6|hsa:85363:TRIM5|hsa:7462:LAT2|hsa:6850:SYK|hsa:1997:ELF1|hsa:919:CD247|hsa:9865:TRIL|hsa:2268:FGR|hsa:2209:…	http://amigo.geneontology.org/amigo/term/GO:0050778
negative regulation of developmental process	biological_process	GO:0051093	169	808	1.48	0.01539044181	0.346664525613	hsa:1281:COL3A1|hsa:10215:OLIG2|hsa:374:AREG|hsa:85407:NKD1|hsa:9104:RGN|hsa:3400:ID4|hsa:4212:MEIS2|hsa:25791:NGEF|hsa:93649:MYOCD|hsa:1869:E2F1|hsa:7476:WNT7A|hsa:3475:IFRD1|hsa:678:ZFP36L2|hsa:89780:WNT3A|hsa:10631:POSTN|hsa:2255:FGF10|hsa:28951:TRIB2|hsa:2043:EPHA4|hsa:4057:LTF|hsa:4916:NTRK3|hsa:10507:SEMA4D|hsa:8312:AXIN1|hsa:4854:NOTCH3|hsa:3635:INPP5D|hsa:2623:GATA1|hsa:9759:HDAC4|hsa:575…	http://amigo.geneontology.org/amigo/term/GO:0051093
regulation of protein phosphorylation	biological_process	GO:0001932	258	1281	1.42	0.0154539548245	0.347316398583	hsa:6764:DENND2B|hsa:2321:FLT1|hsa:64170:CARD9|hsa:153090:DAB2IP|hsa:5148:PDE6G|hsa:3937:LCP2|hsa:28996:HIPK2|hsa:728:C5AR1|hsa:9104:RGN|hsa:2357:FPR1|hsa:93649:MYOCD|hsa:3625:INHBB|hsa:3480:IGF1R|hsa:7476:WNT7A|hsa:4683:NBN|hsa:65268:WNK2|hsa:89780:WNT3A|hsa:9839:ZEB2|hsa:2255:FGF10|hsa:7273:TTN|hsa:3265:HRAS|hsa:1909:EDNRA|hsa:9535:GMFG|hsa:2043:EPHA4|hsa:4057:LTF|hsa:221472:FGD2|hsa:54920:DUS2…	http://amigo.geneontology.org/amigo/term/GO:0001932
negative regulation of protein phosphorylation	biological_process	GO:0001933	87	384	1.6	0.0154964009015	0.347492954144	hsa:81848:SPRY4|hsa:9104:RGN|hsa:93649:MYOCD|hsa:3480:IGF1R|hsa:2889:RAPGEF1|hsa:65268:WNK2|hsa:28951:TRIB2|hsa:2776:GNAQ|hsa:4916:NTRK3|hsa:54920:DUS2|hsa:10507:SEMA4D|hsa:3486:IGFBP3|hsa:5144:PDE4D|hsa:8613:AC119674.2|hsa:10221:TRIB1|hsa:1154:CISH|hsa:4908:NTF3|hsa:26524:LATS2|hsa:7026:NR2F2|hsa:10253:SPRY2|hsa:5580:PRKCD|hsa:84417:ECRG4|hsa:5998:RGS3|hsa:408:ARRB1|hsa:54206:ERRFI1|hsa:7099:AL1…	http://amigo.geneontology.org/amigo/term/GO:0001933
modulation of excitatory postsynaptic potential	biological_process	GO:0098815	12	30	2.83	0.0157345422777	0.350222293658	hsa:9294:S1PR2|hsa:5590:PRKCZ|hsa:9699:RIMS2|hsa:5728:PTEN|hsa:23316:CUX2|hsa:57502:NLGN4X|hsa:54413:NLGN3|hsa:2932:GSK3B|hsa:23613:ZMYND8|hsa:22999:RIMS1|hsa:1815:DRD4|hsa:7476:WNT7A	http://amigo.geneontology.org/amigo/term/GO:0098815
positive regulation of alpha-beta T cell activation	biological_process	GO:0046635	17	50	2.4	0.0157483749234	0.350222293658	hsa:3549:IHH|hsa:5590:PRKCZ|hsa:3566:IL4R|hsa:1604:CD55|hsa:6850:SYK|hsa:3071:NCKAP1L|hsa:3458:IFNG|hsa:3142:HLX|hsa:51744:CD244|hsa:4602:MYB|hsa:79576:NKAP|hsa:9308:CD83|hsa:942:CD86|hsa:5914:RARA|hsa:8767:RIPK2|hsa:5588:PRKCQ|hsa:54440:SASH3	http://amigo.geneontology.org/amigo/term/GO:0046635
urogenital system development	biological_process	GO:0001655	73	314	1.64	0.0157683148301	0.350222293658	hsa:5613:PRKY|hsa:2303:FOXC2|hsa:56998:CTNNBIP1|hsa:2294:FOXF1|hsa:54790:TET2|hsa:9104:RGN|hsa:3400:ID4|hsa:4087:SMAD2|hsa:93649:MYOCD|hsa:6662:SOX9|hsa:54806:AHI1|hsa:6664:SOX11|hsa:4088:SMAD3|hsa:4763:NF1|hsa:4038:LRP4|hsa:2255:FGF10|hsa:1909:EDNRA|hsa:51057:WDPCP|hsa:186:AGTR2|hsa:4208:MEF2C|hsa:6422:SFRP1|hsa:28514:DLL1|hsa:719:C3AR1|hsa:4072:EPCAM|hsa:7046:TGFBR1|hsa:4854:NOTCH3|hsa:4086:SMA…	http://amigo.geneontology.org/amigo/term/GO:0001655
negative regulation of cell morphogenesis involved in differentiation	biological_process	GO:0010771	32	116	1.95	0.0157718913209	0.350222293658	hsa:9037:SEMA5A|hsa:9723:SEMA3E|hsa:10507:SEMA4D|hsa:54413:NLGN3|hsa:25791:NGEF|hsa:3475:IFRD1|hsa:4155:MBP|hsa:89780:WNT3A|hsa:7143:TNR|hsa:10631:POSTN|hsa:9423:NTN1|hsa:7225:TRPC6|hsa:2258:FGF13|hsa:753:LDLRAD4|hsa:6422:SFRP1|hsa:4038:LRP4|hsa:153090:DAB2IP|hsa:2932:GSK3B|hsa:653:BMP5|hsa:10501:SEMA6B|hsa:6423:SFRP2|hsa:9353:SLIT2|hsa:80031:SEMA6D|hsa:64218:SEMA4A|hsa:1600:DAB1|hsa:9693:RAPGEF2…	http://amigo.geneontology.org/amigo/term/GO:0010771
regulation of ossification	biological_process	GO:0030278	45	177	1.8	0.0158351673723	0.350222293658	hsa:4088:SMAD3|hsa:117581:TWIST2|hsa:56998:CTNNBIP1|hsa:374:AREG|hsa:3400:ID4|hsa:4488:MSX2|hsa:6662:SOX9|hsa:3570:IL6R|hsa:91461:PKDCC|hsa:1051:CEBPB|hsa:3516:RBPJ|hsa:4146:MATN1|hsa:4208:MEF2C|hsa:4057:LTF|hsa:4038:LRP4|hsa:10507:SEMA4D|hsa:5552:SRGN|hsa:3488:IGFBP5|hsa:64093:SMOC1|hsa:4086:SMAD1|hsa:5029:P2RY2|hsa:2623:GATA1|hsa:3082:HGF|hsa:1435:CSF1|hsa:6497:SKI|hsa:27152:INTU|hsa:9770:RASSF…	http://amigo.geneontology.org/amigo/term/GO:0030278
glial cell differentiation	biological_process	GO:0010001	45	177	1.8	0.0158351673723	0.350222293658	hsa:54413:NLGN3|hsa:10215:OLIG2|hsa:1000:CDH2|hsa:9948:WDR1|hsa:3400:ID4|hsa:6662:SOX9|hsa:8613:AC119674.2|hsa:4763:NF1|hsa:2255:FGF10|hsa:6279:S100A8|hsa:9639:KBTBD11-OT1|hsa:6009:RHEB|hsa:2043:EPHA4|hsa:28514:DLL1|hsa:4916:NTRK3|hsa:3553:IL1B|hsa:5354:PLP1|hsa:3280:HES1|hsa:4653:MYOC|hsa:56288:PARD3|hsa:116448:OLIG1|hsa:6497:SKI|hsa:1445:CSK|hsa:5595:MAPK3|hsa:3084:NRG1|hsa:6664:SOX11|hsa:4908:…	http://amigo.geneontology.org/amigo/term/GO:0010001
regulation of alpha-beta T cell activation	biological_process	GO:0046634	21	67	2.22	0.0159208783204	0.350222293658	hsa:3549:IHH|hsa:5590:PRKCZ|hsa:3566:IL4R|hsa:1604:CD55|hsa:6850:SYK|hsa:3071:NCKAP1L|hsa:83737:ITCH|hsa:3458:IFNG|hsa:3142:HLX|hsa:51744:CD244|hsa:4602:MYB|hsa:79576:NKAP|hsa:9308:CD83|hsa:942:CD86|hsa:5914:RARA|hsa:11314:CD300A|hsa:8767:RIPK2|hsa:3718:JAK3|hsa:5588:PRKCQ|hsa:54440:SASH3|hsa:10859:LILRB1	http://amigo.geneontology.org/amigo/term/GO:0046634
regulation of protein serine/threonine kinase activity	biological_process	GO:0071900	103	466	1.56	0.0159647848672	0.350222293658	hsa:2321:FLT1|hsa:5148:PDE6G|hsa:728:C5AR1|hsa:2357:FPR1|hsa:93649:MYOCD|hsa:3480:IGF1R|hsa:2889:RAPGEF1|hsa:4916:NTRK3|hsa:9839:ZEB2|hsa:2255:FGF10|hsa:28951:TRIB2|hsa:2043:EPHA4|hsa:4057:LTF|hsa:56911:MAP3K7CL|hsa:8312:AXIN1|hsa:1815:DRD4|hsa:5580:PRKCD|hsa:6850:SYK|hsa:10221:TRIB1|hsa:51738:GHRL|hsa:4331:MNAT1|hsa:1950:EGF|hsa:4908:NTF3|hsa:7164:TPD52L1|hsa:2690:GHR|hsa:26524:LATS2|hsa:7026:NR…	http://amigo.geneontology.org/amigo/term/GO:0071900
regulation of interleukin-8 secretion	biological_process	GO:2000482	9	19	3.35	0.0159911628762	0.350222293658	hsa:2867:FFAR2|hsa:27202:C5AR2|hsa:26191:PTPN22|hsa:1401:CRP|hsa:914:CD2|hsa:307:ANXA4|hsa:51744:CD244|hsa:965:CD58|hsa:284297:SSC5D	http://amigo.geneontology.org/amigo/term/GO:2000482
regulation of lymphocyte differentiation	biological_process	GO:0045619	35	130	1.9	0.0159965364204	0.350222293658	hsa:3549:IHH|hsa:3559:IL2RA|hsa:3553:IL1B|hsa:150372:NFAM1|hsa:3142:HLX|hsa:3718:JAK3|hsa:8993:PGLYRP1|hsa:79576:NKAP|hsa:914:CD2|hsa:8767:RIPK2|hsa:558:AXL|hsa:6422:SFRP1|hsa:22806:IKZF3|hsa:8808:IL1RL2|hsa:84433:CARD11|hsa:6935:ZEB1|hsa:54440:SASH3|hsa:2736:GLI2|hsa:6850:SYK|hsa:5590:PRKCZ|hsa:695:BTK|hsa:4602:MYB|hsa:3635:INPP5D|hsa:3458:IFNG|hsa:2064:ERBB2|hsa:146850:PIK3R6|hsa:3071:NCKAP1L|h…	http://amigo.geneontology.org/amigo/term/GO:0045619
negative regulation of MAPK cascade	biological_process	GO:0043409	38	144	1.87	0.0160015959376	0.350222293658	hsa:5245:PHB|hsa:153090:DAB2IP|hsa:11213:IRAK3|hsa:81848:SPRY4|hsa:26191:PTPN22|hsa:1848:DUSP6|hsa:3480:IGF1R|hsa:2889:RAPGEF1|hsa:11314:CD300A|hsa:65268:WNK2|hsa:154043:AL357075.4|hsa:4763:NF1|hsa:10636:RGS14|hsa:171392:ZNF675|hsa:5795:PTPRJ|hsa:91662:NLRP12|hsa:6422:SFRP1|hsa:1846:DUSP4|hsa:83737:ITCH|hsa:10771:ZMYND11|hsa:2932:GSK3B|hsa:1445:CSK|hsa:6653:SORL1|hsa:51347:TAOK3|hsa:10048:RANBP9|…	http://amigo.geneontology.org/amigo/term/GO:0043409
regulation of antigen receptor-mediated signaling pathway	biological_process	GO:0050854	15	42	2.52	0.0162100930318	0.353359788464	hsa:23228:PLCL2|hsa:83416:FCRL5|hsa:5795:PTPRJ|hsa:5788:PTPRC|hsa:1997:ELF1|hsa:26228:STAP1|hsa:150372:NFAM1|hsa:26191:PTPN22|hsa:5583:PRKCH|hsa:11314:CD300A|hsa:5579:PRKCB|hsa:5621:PRNP|hsa:57181:SLC39A10|hsa:5583:AL355916.3|hsa:148823:GCSAML	http://amigo.geneontology.org/amigo/term/GO:0050854
regulation of CD4-positive, alpha-beta T cell activation	biological_process	GO:2000514	14	38	2.6	0.0162504700647	0.353359788464	hsa:5590:PRKCZ|hsa:3566:IL4R|hsa:1604:CD55|hsa:3071:NCKAP1L|hsa:3458:IFNG|hsa:3142:HLX|hsa:3718:JAK3|hsa:4602:MYB|hsa:9308:CD83|hsa:942:CD86|hsa:5914:RARA|hsa:8767:RIPK2|hsa:5588:PRKCQ|hsa:54440:SASH3	http://amigo.geneontology.org/amigo/term/GO:2000514
negative regulation of Ras protein signal transduction	biological_process	GO:0046580	14	38	2.6	0.0162504700647	0.353359788464	hsa:148:ADRA1A|hsa:22821:RASA3|hsa:153090:DAB2IP|hsa:2203:FBP1|hsa:79109:MAPKAP1|hsa:7077:TIMP2|hsa:10395:DLC1|hsa:8437:RASAL1|hsa:2889:RAPGEF1|hsa:2909:ARHGAP35|hsa:4653:MYOC|hsa:4763:NF1|hsa:10253:SPRY2|hsa:8452:CUL3	http://amigo.geneontology.org/amigo/term/GO:0046580
regulation of response to stimulus	biological_process	GO:0048583	675	3560	1.34	0.016338088067	0.354390091015	hsa:2321:FLT1|hsa:5055:SERPINB2|hsa:728:C5AR1|hsa:5273:SERPINB10|hsa:2357:FPR1|hsa:93649:MYOCD|hsa:1869:E2F1|hsa:5724:PTAFR|hsa:4916:NTRK3|hsa:6574:SLC20A1|hsa:11043:MID2|hsa:5582:PRKCG|hsa:10507:SEMA4D|hsa:9912:ARHGAP44|hsa:8312:AXIN1|hsa:145258:GSC|hsa:5583:PRKCH|hsa:28996:HIPK2|hsa:3635:INPP5D|hsa:3791:KDR|hsa:2678:AP000356.5|hsa:55504:TNFRSF19|hsa:2212:FCGR2A|hsa:8573:CASK|hsa:53832:IL20RA|hs…	http://amigo.geneontology.org/amigo/term/GO:0048583
gland morphogenesis	biological_process	GO:0022612	33	121	1.93	0.0163684055575	0.354390091015	hsa:998:CDC42|hsa:374:AREG|hsa:54790:TET2|hsa:3400:ID4|hsa:6195:RPS6KA1|hsa:6662:SOX9|hsa:10718:NRG3|hsa:89780:WNT3A|hsa:1051:CEBPB|hsa:8452:CUL3|hsa:2255:FGF10|hsa:6422:SFRP1|hsa:3488:IGFBP5|hsa:3458:IFNG|hsa:823:CAPN1|hsa:3082:HGF|hsa:1435:CSF1|hsa:4478:MSN|hsa:9420:CYP7B1|hsa:2736:GLI2|hsa:50506:DUOX2|hsa:2263:FGFR2|hsa:4488:MSX2|hsa:4781:NFIB|hsa:59277:NTN4|hsa:9423:NTN1|hsa:6926:TBX3|hsa:225…	http://amigo.geneontology.org/amigo/term/GO:0022612
cell surface	cellular_component	GO:0009986	153	726	1.49	0.0165097201778	0.356361055124	hsa:9890:PLPPR4|hsa:374:AREG|hsa:728:C5AR1|hsa:8497:PPFIA4|hsa:7476:WNT7A|hsa:1410:CRYAB|hsa:914:CD2|hsa:89780:WNT3A|hsa:2255:FGF10|hsa:3753:KCNE1|hsa:558:AXL|hsa:2043:EPHA4|hsa:4057:LTF|hsa:3106:HLA-B|hsa:29127:RACGAP1|hsa:50937:CDON|hsa:2678:AP000356.5|hsa:4853:NOTCH2|hsa:3084:NRG1|hsa:2263:FGFR2|hsa:9672:SDC3|hsa:3694:ITGB6|hsa:3757:KCNH2|hsa:6840:SVIL|hsa:140881:DEFB129|hsa:7018:TF|hsa:1956:E…	http://amigo.geneontology.org/amigo/term/GO:0009986
CD4-positive, alpha-beta T cell activation	biological_process	GO:0035710	20	63	2.24	0.016530385396	0.356361055124	hsa:5590:PRKCZ|hsa:8809:IL18R1|hsa:3566:IL4R|hsa:1604:CD55|hsa:3071:NCKAP1L|hsa:3718:JAK3|hsa:5075:PAX1|hsa:3458:IFNG|hsa:3142:HLX|hsa:6095:RORA|hsa:4602:MYB|hsa:942:CD86|hsa:9308:CD83|hsa:27086:FOXP1|hsa:5588:PRKCQ|hsa:5914:RARA|hsa:8767:RIPK2|hsa:1051:CEBPB|hsa:64218:SEMA4A|hsa:54440:SASH3	http://amigo.geneontology.org/amigo/term/GO:0035710
regulation of leukocyte cell-cell adhesion	biological_process	GO:1903037	70	300	1.65	0.0166461430232	0.357849941863	hsa:3549:IHH|hsa:3559:IL2RA|hsa:55423:SIRPG|hsa:3553:IL1B|hsa:8808:IL1RL2|hsa:3142:HLX|hsa:26191:PTPN22|hsa:5880:RAC2|hsa:914:CD2|hsa:79576:NKAP|hsa:1445:CSK|hsa:5724:PTAFR|hsa:9402:GRAP2|hsa:11314:CD300A|hsa:6387:CXCL12|hsa:4004:LMO1|hsa:8767:RIPK2|hsa:1051:CEBPB|hsa:10859:LILRB1|hsa:8379:MAD1L1|hsa:83737:ITCH|hsa:339390:CLEC4G|hsa:1604:CD55|hsa:5788:PTPRC|hsa:3458:IFNG|hsa:79626:TNFAIP8L2|hsa:1…	http://amigo.geneontology.org/amigo/term/GO:1903037
regulation of hemopoiesis	biological_process	GO:1903706	72	310	1.64	0.0166706920955	0.357849941863	hsa:3549:IHH|hsa:3071:NCKAP1L|hsa:22806:IKZF3|hsa:3559:IL2RA|hsa:10859:LILRB1|hsa:56998:CTNNBIP1|hsa:56892:TCIM|hsa:146433:IL34|hsa:150372:NFAM1|hsa:3142:HLX|hsa:3718:JAK3|hsa:8993:PGLYRP1|hsa:79576:NKAP|hsa:9646:CTR9|hsa:914:CD2|hsa:6422:SFRP1|hsa:8767:RIPK2|hsa:4763:NF1|hsa:558:AXL|hsa:171392:ZNF675|hsa:1051:CEBPB|hsa:7305:TYROBP|hsa:6850:SYK|hsa:4057:LTF|hsa:28514:DLL1|hsa:3106:HLA-B|hsa:6688:…	http://amigo.geneontology.org/amigo/term/GO:1903706
anatomical structure formation involved in morphogenesis	biological_process	GO:0048646	229	1129	1.43	0.0168686719401	0.361327672304	hsa:2321:FLT1|hsa:9369:NRXN3|hsa:153090:DAB2IP|hsa:85461:TANC1|hsa:54828:BCAS3|hsa:28996:HIPK2|hsa:728:C5AR1|hsa:221935:SDK1|hsa:79989:TTC26|hsa:7476:WNT7A|hsa:54806:AHI1|hsa:23648:SSBP3|hsa:65082:AC048338.1|hsa:694:BTG1|hsa:5579:PRKCB|hsa:3716:JAK1|hsa:2255:FGF10|hsa:1909:EDNRA|hsa:4088:SMAD3|hsa:6789:STK4|hsa:10529:NEBL|hsa:8312:AXIN1|hsa:132320:SCLT1|hsa:145258:GSC|hsa:4854:NOTCH3|hsa:1948:EFN…	http://amigo.geneontology.org/amigo/term/GO:0048646
actin-mediated cell contraction	biological_process	GO:0070252	27	94	2.03	0.0169349294829	0.361975109757	hsa:4635:MYL4|hsa:10052:GJC1|hsa:287:ANK2|hsa:7138:TNNT1|hsa:57669:EPB41L5|hsa:6093:ROCK1|hsa:3784:KCNQ1|hsa:6548:SLC9A1|hsa:9722:NOS1AP|hsa:477:ATP1A2|hsa:775:CACNA1C|hsa:783:CACNB2|hsa:70:ACTC1|hsa:3753:KCNE1B|hsa:3753:KCNE1|hsa:5733:PTGER3|hsa:781:CACNA2D1|hsa:3757:KCNH2|hsa:5144:PDE4D|hsa:3759:KCNJ2|hsa:1674:DES|hsa:5142:PDE4B|hsa:55742:PARVA|hsa:2013:EMP2|hsa:7136:TNNI2|hsa:1756:DMD|hsa:7273…	http://amigo.geneontology.org/amigo/term/GO:0070252
cAMP-mediated signaling	biological_process	GO:0019933	19	59	2.28	0.0171199300745	0.365135517919	hsa:27445:PCLO|hsa:9693:RAPGEF2|hsa:9699:RIMS2|hsa:57211:ADGRG6|hsa:9472:AKAP6|hsa:116:ADCYAP1|hsa:64784:CRTC3|hsa:8844:KSR1|hsa:5141:PDE4A|hsa:6662:SOX9|hsa:3361:HTR5A|hsa:115:ADCY9|hsa:108:ADCY2|hsa:2770:GNAI1|hsa:5144:PDE4D|hsa:113:ADCY7|hsa:4724:NDUFS4|hsa:111:ADCY5|hsa:107:ADCY1	http://amigo.geneontology.org/amigo/term/GO:0019933
positive regulation of cellular biosynthetic process	biological_process	GO:0031328	330	1673	1.39	0.0171554812321	0.365135517919	hsa:5321:PLA2G4A|hsa:6942:TCF20|hsa:153090:DAB2IP|hsa:7022:TFAP2C|hsa:374:AREG|hsa:221937:FOXK1|hsa:5083:PAX9|hsa:4543:AC018709.1|hsa:9104:RGN|hsa:3400:ID4|hsa:4212:MEIS2|hsa:93649:MYOCD|hsa:196:AC019117.3|hsa:1950:EGF|hsa:1869:E2F1|hsa:3480:IGF1R|hsa:5724:PTAFR|hsa:54806:AHI1|hsa:23326:USP22|hsa:7008:TEF|hsa:89780:WNT3A|hsa:2649:NR6A1|hsa:4005:LMO2|hsa:2255:FGF10|hsa:9603:NFE2L3|hsa:1909:EDNRA|h…	http://amigo.geneontology.org/amigo/term/GO:0031328
positive regulation of cellular metabolic process	biological_process	GO:0031325	529	2759	1.36	0.0172028725105	0.365370099875	hsa:2321:FLT1|hsa:374:AREG|hsa:54828:BCAS3|hsa:28996:HIPK2|hsa:728:C5AR1|hsa:3400:ID4|hsa:2357:FPR1|hsa:93649:MYOCD|hsa:1869:E2F1|hsa:5724:PTAFR|hsa:7022:TFAP2C|hsa:51322:WAC|hsa:5582:PRKCG|hsa:10507:SEMA4D|hsa:8312:AXIN1|hsa:4854:NOTCH3|hsa:108:ADCY2|hsa:3791:KDR|hsa:55504:TNFRSF19|hsa:6497:SKI|hsa:8573:CASK|hsa:8613:AC119674.2|hsa:1997:ELF1|hsa:57623:ZFAT|hsa:3084:NRG1|hsa:1950:EGF|hsa:2268:FGR…	http://amigo.geneontology.org/amigo/term/GO:0031325
regulation of calcium ion transmembrane transport	biological_process	GO:1903169	32	117	1.93	0.0173128008501	0.366929108312	hsa:8398:PLA2G6|hsa:9472:AKAP6|hsa:9104:RGN|hsa:9446:GSTO1|hsa:775:CACNA1C|hsa:845:CASQ2|hsa:783:CACNB2|hsa:1909:EDNRA|hsa:83416:FCRL5|hsa:6786:STIM1|hsa:10008:KCNE3|hsa:1729:DIAPH1|hsa:6548:SLC9A1|hsa:1815:DRD4|hsa:5581:PRKCE|hsa:57338:JPH3|hsa:11151:CORO1A|hsa:477:ATP1A2|hsa:57158:JPH2|hsa:287:ANK2|hsa:84959:UBASH3B|hsa:5733:PTGER3|hsa:781:CACNA2D1|hsa:5144:PDE4D|hsa:5142:PDE4B|hsa:5336:PLCG2|h…	http://amigo.geneontology.org/amigo/term/GO:1903169
interleukin-8 secretion	biological_process	GO:0072606	10	23	3.07	0.0174810987947	0.368165866858	hsa:2867:FFAR2|hsa:27202:C5AR2|hsa:51744:CD244|hsa:1401:CRP|hsa:4843:NOS2|hsa:914:CD2|hsa:307:ANXA4|hsa:26191:PTPN22|hsa:965:CD58|hsa:284297:SSC5D	http://amigo.geneontology.org/amigo/term/GO:0072606
growth hormone receptor signaling pathway	biological_process	GO:0060396	10	23	3.07	0.0174810987947	0.368165866858	hsa:5617:PRL|hsa:5595:MAPK3|hsa:51738:GHRL|hsa:5594:MAPK1|hsa:3718:JAK3|hsa:55777:MBD5|hsa:2690:GHR|hsa:3717:JAK2|hsa:5829:PXN|hsa:5747:PTK2	http://amigo.geneontology.org/amigo/term/GO:0060396
podosome	cellular_component	GO:0002102	10	23	3.07	0.0174810987947	0.368165866858	hsa:285590:SH3PXD2B|hsa:58480:RHOU|hsa:9644:SH3PXD2A|hsa:9948:WDR1|hsa:5782:PTPN12|hsa:3936:LCP1|hsa:23022:PALLD|hsa:6840:SVIL|hsa:51411:BIN2|hsa:101:ADAM8	http://amigo.geneontology.org/amigo/term/GO:0002102
epithelial cell proliferation	biological_process	GO:0050673	78	341	1.62	0.0175354265409	0.3685374373	hsa:9037:SEMA5A|hsa:3549:IHH|hsa:595:CCND1|hsa:4088:SMAD3|hsa:998:CDC42|hsa:374:AREG|hsa:728:C5AR1|hsa:9104:RGN|hsa:255324:EPGN|hsa:6195:RPS6KA1|hsa:6662:SOX9|hsa:3265:HRAS|hsa:80139:ZNF703|hsa:6387:CXCL12|hsa:57521:RPTOR|hsa:89780:WNT3A|hsa:4763:NF1|hsa:2255:FGF10|hsa:168667:BMPER|hsa:1909:EDNRA|hsa:1051:CEBPB|hsa:405:ARNT|hsa:4208:MEF2C|hsa:6422:SFRP1|hsa:120425:JAML|hsa:2069:EREG|hsa:7057:THBS…	http://amigo.geneontology.org/amigo/term/GO:0050673
lymphocyte differentiation	biological_process	GO:0030098	70	301	1.64	0.017618438081	0.369509037497	hsa:3549:IHH|hsa:8320:EOMES|hsa:3559:IL2RA|hsa:55636:CHD7|hsa:23228:PLCL2|hsa:150372:NFAM1|hsa:3142:HLX|hsa:26191:PTPN22|hsa:8993:PGLYRP1|hsa:79576:NKAP|hsa:3953:LEPR|hsa:914:CD2|hsa:678:ZFP36L2|hsa:8767:RIPK2|hsa:1316:KLF6|hsa:3516:RBPJ|hsa:6422:SFRP1|hsa:10320:IKZF1|hsa:3815:KIT|hsa:558:AXL|hsa:2207:FCER1G|hsa:5788:PTPRC|hsa:6688:SPI1|hsa:3553:IL1B|hsa:3458:IFNG|hsa:8326:FZD9|hsa:9734:HDAC9|hsa…	http://amigo.geneontology.org/amigo/term/GO:0030098
regulation of leukocyte differentiation	biological_process	GO:1902105	55	227	1.71	0.0177725376112	0.371964401754	hsa:3549:IHH|hsa:3559:IL2RA|hsa:10859:LILRB1|hsa:56998:CTNNBIP1|hsa:3553:IL1B|hsa:146433:IL34|hsa:150372:NFAM1|hsa:3142:HLX|hsa:3718:JAK3|hsa:8993:PGLYRP1|hsa:79576:NKAP|hsa:914:CD2|hsa:8767:RIPK2|hsa:4763:NF1|hsa:171392:ZNF675|hsa:1051:CEBPB|hsa:7305:TYROBP|hsa:6850:SYK|hsa:4057:LTF|hsa:3106:HLA-B|hsa:9398:CD101|hsa:10221:TRIB1|hsa:8808:IL1RL2|hsa:84433:CARD11|hsa:6935:ZEB1|hsa:1435:CSF1|hsa:544…	http://amigo.geneontology.org/amigo/term/GO:1902105
contractile fiber part	cellular_component	GO:0044449	49	198	1.75	0.0180054462476	0.372554897314	hsa:148:ADRA1A|hsa:4635:MYL4|hsa:23224:SYNE2|hsa:23345:SYNE1|hsa:9499:MYOT|hsa:1410:CRYAB|hsa:775:CACNA1C|hsa:845:CASQ2|hsa:171024:SYNPO2|hsa:5339:PLEC|hsa:667:DST|hsa:7138:TNNT1|hsa:8850:KAT2B|hsa:8470:SORBS2|hsa:10529:NEBL|hsa:6606:SMN1|hsa:2483:FRG1|hsa:91977:MYOZ3|hsa:255743:NPNT|hsa:23336:SYNM|hsa:8736:MYOM1|hsa:57158:JPH2|hsa:287:ANK2|hsa:4629:MYH11|hsa:3753:KCNE1B|hsa:23022:PALLD|hsa:3753:…	http://amigo.geneontology.org/amigo/term/GO:0044449
calcium-release channel activity	molecular_function	GO:0015278	8	16	3.53	0.0180955978988	0.372554897314	hsa:57338:JPH3|hsa:7442:TRPV1|hsa:3708:ITPR1|hsa:22821:RASA3|hsa:3709:ITPR2|hsa:5311:PKD2|hsa:57158:JPH2|hsa:219931:TPCN2	http://amigo.geneontology.org/amigo/term/GO:0015278
regulation of mononuclear cell migration	biological_process	GO:0071675	8	16	3.53	0.0180955978988	0.372554897314	hsa:719:C3AR1|hsa:728:C5AR1|hsa:6376:CX3CL1|hsa:7057:THBS1|hsa:9353:SLIT2|hsa:6347:CCL2|hsa:653:BMP5|hsa:1435:CSF1	http://amigo.geneontology.org/amigo/term/GO:0071675
ligand-gated calcium channel activity	molecular_function	GO:0099604	8	16	3.53	0.0180955978988	0.372554897314	hsa:57338:JPH3|hsa:7442:TRPV1|hsa:3708:ITPR1|hsa:22821:RASA3|hsa:3709:ITPR2|hsa:5311:PKD2|hsa:57158:JPH2|hsa:219931:TPCN2	http://amigo.geneontology.org/amigo/term/GO:0099604
negative regulation of smooth muscle cell migration	biological_process	GO:0014912	8	16	3.53	0.0180955978988	0.372554897314	hsa:10221:TRIB1|hsa:3486:IGFBP3|hsa:199:AIF1|hsa:3488:IGFBP5|hsa:10891:PPARGC1A|hsa:9353:SLIT2|hsa:80031:SEMA6D|hsa:65009:NDRG4	http://amigo.geneontology.org/amigo/term/GO:0014912
artery morphogenesis	biological_process	GO:0048844	17	51	2.36	0.0181835713074	0.372554897314	hsa:1281:COL3A1|hsa:9464:HAND2|hsa:2303:FOXC2|hsa:55636:CHD7|hsa:2294:FOXF1|hsa:7021:TFAP2B|hsa:5396:PRRX1|hsa:639:PRDM1|hsa:93649:MYOCD|hsa:7046:TGFBR1|hsa:4854:NOTCH3|hsa:57178:ZMIZ1|hsa:3280:HES1|hsa:5311:PKD2|hsa:4638:MYLK|hsa:4763:NF1|hsa:3516:RBPJ	http://amigo.geneontology.org/amigo/term/GO:0048844
negative regulation of cell activation	biological_process	GO:0050866	40	155	1.82	0.0181863447587	0.372554897314	hsa:3549:IHH|hsa:8832:CD84|hsa:3559:IL2RA|hsa:10859:LILRB1|hsa:3142:HLX|hsa:26191:PTPN22|hsa:8993:PGLYRP1|hsa:11314:CD300A|hsa:1051:CEBPB|hsa:8379:MAD1L1|hsa:23495:TNFRSF13B|hsa:339390:CLEC4G|hsa:6422:SFRP1|hsa:1269:CNR2|hsa:79626:TNFAIP8L2|hsa:83737:ITCH|hsa:3635:INPP5D|hsa:5621:PRNP|hsa:2294:FOXF1|hsa:84959:UBASH3B|hsa:6664:SOX11|hsa:9306:SOCS6|hsa:5733:PTGER3|hsa:29:ABR|hsa:5585:PKN1|hsa:2064:…	http://amigo.geneontology.org/amigo/term/GO:0050866
animal organ development	biological_process	GO:0048513	588	3087	1.35	0.018306827874	0.372554897314	hsa:374:AREG|hsa:28996:HIPK2|hsa:728:C5AR1|hsa:221935:SDK1|hsa:93649:MYOCD|hsa:150094:SIK1|hsa:1869:E2F1|hsa:6779:STATH|hsa:1363:CPE|hsa:10507:SEMA4D|hsa:5354:PLP1|hsa:8312:AXIN1|hsa:145258:GSC|hsa:5583:PRKCH|hsa:3635:INPP5D|hsa:4543:MTNR1A|hsa:4967:OGDH|hsa:3791:KDR|hsa:55504:TNFRSF19|hsa:6497:SKI|hsa:775:CACNA1C|hsa:85458:DIXDC1|hsa:10221:TRIB1|hsa:57623:ZFAT|hsa:3400:ID4|hsa:3084:NRG1|hsa:1950…	http://amigo.geneontology.org/amigo/term/GO:0048513
actin filament-based movement	biological_process	GO:0030048	31	113	1.94	0.0183110863825	0.372554897314	hsa:4635:MYL4|hsa:23224:SYNE2|hsa:7454:WAS|hsa:10052:GJC1|hsa:287:ANK2|hsa:7456:WIPF1|hsa:7138:TNNT1|hsa:57669:EPB41L5|hsa:6093:ROCK1|hsa:3784:KCNQ1|hsa:6548:SLC9A1|hsa:9722:NOS1AP|hsa:477:ATP1A2|hsa:775:CACNA1C|hsa:783:CACNB2|hsa:70:ACTC1|hsa:3753:KCNE1B|hsa:3753:KCNE1|hsa:5733:PTGER3|hsa:781:CACNA2D1|hsa:3757:KCNH2|hsa:5144:PDE4D|hsa:3759:KCNJ2|hsa:1674:DES|hsa:5142:PDE4B|hsa:55742:PARVA|hsa:46…	http://amigo.geneontology.org/amigo/term/GO:0030048
development of primary female sexual characteristics	biological_process	GO:0046545	31	113	1.94	0.0183110863825	0.372554897314	hsa:83943:IMMP2L|hsa:196:AHR|hsa:598:BCL2L1|hsa:3383:ICAM1|hsa:4846:NOS3|hsa:116:ADCYAP1|hsa:1051:CEBPB|hsa:3815:KIT|hsa:132625:ZFP42|hsa:6422:SFRP1|hsa:23054:NCOA6|hsa:2069:EREG|hsa:91:ACVR1B|hsa:1299:COL9A3|hsa:63951:DMRTA1|hsa:89766:UMODL1|hsa:3625:INHBB|hsa:7490:WT1|hsa:9353:SLIT2|hsa:196:AC019117.3|hsa:84969:TOX2|hsa:6586:SLIT3|hsa:5321:PLA2G4A|hsa:2252:BX664615.2|hsa:1602:DACH1|hsa:408:ARRB…	http://amigo.geneontology.org/amigo/term/GO:0046545
kidney development	biological_process	GO:0001822	62	262	1.67	0.0184102636226	0.372554897314	hsa:2303:FOXC2|hsa:56998:CTNNBIP1|hsa:54790:TET2|hsa:9104:RGN|hsa:7021:TFAP2B|hsa:6662:SOX9|hsa:54806:AHI1|hsa:4088:SMAD3|hsa:4763:NF1|hsa:4038:LRP4|hsa:2255:FGF10|hsa:1909:EDNRA|hsa:51057:WDPCP|hsa:186:AGTR2|hsa:4208:MEF2C|hsa:6422:SFRP1|hsa:28514:DLL1|hsa:719:C3AR1|hsa:4072:EPCAM|hsa:7046:TGFBR1|hsa:4854:NOTCH3|hsa:4086:SMAD1|hsa:3280:HES1|hsa:8854:ALDH1A2|hsa:255743:NPNT|hsa:3207:HOXA11|hsa:54…	http://amigo.geneontology.org/amigo/term/GO:0001822
positive regulation of neutrophil migration	biological_process	GO:1902624	11	27	2.88	0.0184311948999	0.372554897314	hsa:1909:EDNRA|hsa:3071:NCKAP1L|hsa:719:C3AR1|hsa:728:C5AR1|hsa:3553:IL1B|hsa:5733:PTGER3|hsa:5880:RAC2|hsa:7060:THBS4|hsa:23604:DAPK2|hsa:57118:CAMK1D|hsa:101:ADAM8	http://amigo.geneontology.org/amigo/term/GO:1902624
regulation of fatty acid transport	biological_process	GO:2000191	11	27	2.88	0.0184311948999	0.372554897314	hsa:8398:PLA2G6|hsa:22925:PLA2R1|hsa:6850:SYK|hsa:3553:IL1B|hsa:2182:ACSL4|hsa:186:AGTR2|hsa:7057:THBS1|hsa:5601:MAPK9|hsa:8529:CYP4F2|hsa:5020:OXT|hsa:5029:P2RY2	http://amigo.geneontology.org/amigo/term/GO:2000191
regulation of neutrophil chemotaxis	biological_process	GO:0090022	11	27	2.88	0.0184311948999	0.372554897314	hsa:1909:EDNRA|hsa:23604:DAPK2|hsa:3071:NCKAP1L|hsa:719:C3AR1|hsa:728:C5AR1|hsa:3553:IL1B|hsa:27202:C5AR2|hsa:5880:RAC2|hsa:7060:THBS4|hsa:9353:SLIT2|hsa:57118:CAMK1D	http://amigo.geneontology.org/amigo/term/GO:0090022
central nervous system neuron axonogenesis	biological_process	GO:0021955	11	27	2.88	0.0184311948999	0.372554897314	hsa:2736:GLI2|hsa:4781:NFIB|hsa:5728:PTEN|hsa:2043:EPHA4|hsa:2047:EPHB1|hsa:1009:CDH11|hsa:9353:SLIT2|hsa:9201:DCLK1|hsa:91584:PLXNA4|hsa:9839:ZEB2|hsa:5747:PTK2	http://amigo.geneontology.org/amigo/term/GO:0021955
fibronectin binding	molecular_function	GO:0001968	11	27	2.88	0.0184311948999	0.372554897314	hsa:1520:CTSS|hsa:1490:CCN2|hsa:7057:THBS1|hsa:3486:IGFBP3|hsa:3488:IGFBP5|hsa:7060:THBS4|hsa:3676:ITGA4|hsa:6423:SFRP2|hsa:284297:SSC5D|hsa:4653:MYOC|hsa:151887:CCDC80	http://amigo.geneontology.org/amigo/term/GO:0001968
regulation of vascular endothelial growth factor receptor signaling pathway	biological_process	GO:0030947	11	27	2.88	0.0184311948999	0.372554897314	hsa:3678:ITGA5|hsa:2321:FLT1|hsa:2887:GRB10|hsa:405:ARNT|hsa:3553:IL1B|hsa:153090:DAB2IP|hsa:4734:NEDD4|hsa:8817:FGF18|hsa:5579:PRKCB|hsa:8817:AC093246.1|hsa:2255:FGF10	http://amigo.geneontology.org/amigo/term/GO:0030947
epithelial tube morphogenesis	biological_process	GO:0060562	70	302	1.64	0.0186366582786	0.375792648591	hsa:3549:IHH|hsa:9723:SEMA3E|hsa:90627:STARD13|hsa:2303:FOXC2|hsa:2909:ARHGAP35|hsa:56998:CTNNBIP1|hsa:83605:CCM2|hsa:10395:DLC1|hsa:3207:HOXA11|hsa:57545:CC2D2A|hsa:6662:SOX9|hsa:54806:AHI1|hsa:374:AREG|hsa:4088:SMAD3|hsa:89780:WNT3A|hsa:9839:ZEB2|hsa:3516:RBPJ|hsa:2535:FZD2|hsa:2255:FGF10|hsa:1909:EDNRA|hsa:1950:EGF|hsa:8092:ALX1|hsa:4208:MEF2C|hsa:6422:SFRP1|hsa:6789:STK4|hsa:6688:SPI1|hsa:650…	http://amigo.geneontology.org/amigo/term/GO:0060562
negative regulation of transporter activity	biological_process	GO:0032410	20	64	2.21	0.0187636096803	0.375792648591	hsa:5581:PRKCE|hsa:3753:KCNE1|hsa:477:ATP1A2|hsa:54602:NDFIP2|hsa:5311:PKD2|hsa:7881:KCNAB1|hsa:3753:KCNE1B|hsa:10008:KCNE3|hsa:183:AGT|hsa:3784:KCNQ1|hsa:4734:NEDD4|hsa:55917:CTTNBP2NL|hsa:1814:DRD3|hsa:7291:TWIST1|hsa:4318:MMP9|hsa:9446:GSTO1|hsa:51719:CAB39|hsa:1815:DRD4|hsa:845:CASQ2|hsa:11060:WWP2	http://amigo.geneontology.org/amigo/term/GO:0032410
chondrocyte differentiation	biological_process	GO:0002062	27	95	2.01	0.0187674829471	0.375792648591	hsa:3549:IHH|hsa:4088:SMAD3|hsa:1490:CCN2|hsa:3207:HOXA11|hsa:6662:SOX9|hsa:7476:WNT7A|hsa:91461:PKDCC|hsa:2202:EFEMP1|hsa:4208:MEF2C|hsa:389125:STIMATE-MUSTN1|hsa:4146:MATN1|hsa:7046:TGFBR1|hsa:8817:FGF18|hsa:4488:MSX2|hsa:50515:CHST11|hsa:2736:GLI2|hsa:6423:SFRP2|hsa:4781:NFIB|hsa:23213:SULF1|hsa:85477:SCIN|hsa:864:RUNX3|hsa:81029:WNT5B|hsa:55959:SULF2|hsa:861:RUNX1|hsa:8817:AC093246.1|hsa:6476…	http://amigo.geneontology.org/amigo/term/GO:0002062
cellular response to growth factor stimulus	biological_process	GO:0071363	128	599	1.51	0.0188689841733	0.375792648591	hsa:2321:FLT1|hsa:1869:E2F1|hsa:5083:PAX9|hsa:7021:TFAP2B|hsa:93649:MYOCD|hsa:2889:RAPGEF1|hsa:3036:HAS1|hsa:4088:SMAD3|hsa:5579:PRKCB|hsa:10631:POSTN|hsa:2255:FGF10|hsa:4916:NTRK3|hsa:29904:EEF2K|hsa:28996:HIPK2|hsa:50515:CHST11|hsa:3791:KDR|hsa:3280:HES1|hsa:6497:SKI|hsa:8573:CASK|hsa:23090:ZNF423|hsa:2263:FGFR2|hsa:5435:POLR2F|hsa:4734:NEDD4|hsa:3164:NR4A1|hsa:9638:FEZ1|hsa:10253:SPRY2|hsa:969…	http://amigo.geneontology.org/amigo/term/GO:0071363
system development	biological_process	GO:0048731	790	4206	1.33	0.0189116134671	0.375792648591	hsa:2321:FLT1|hsa:374:AREG|hsa:54828:BCAS3|hsa:28996:HIPK2|hsa:728:C5AR1|hsa:221935:SDK1|hsa:93649:MYOCD|hsa:150094:SIK1|hsa:1869:E2F1|hsa:9469:CHST3|hsa:6605:SMARCE1|hsa:5582:PRKCG|hsa:1363:CPE|hsa:10507:SEMA4D|hsa:5354:PLP1|hsa:8312:AXIN1|hsa:145258:GSC|hsa:5583:PRKCH|hsa:11213:IRAK3|hsa:3635:INPP5D|hsa:4543:MTNR1A|hsa:4967:OGDH|hsa:3791:KDR|hsa:55504:TNFRSF19|hsa:6497:SKI|hsa:8613:AC119674.2|h…	http://amigo.geneontology.org/amigo/term/GO:0048731
regulation of phosphorus metabolic process	biological_process	GO:0051174	315	1596	1.4	0.018950260214	0.375792648591	hsa:6764:DENND2B|hsa:2321:FLT1|hsa:64170:CARD9|hsa:153090:DAB2IP|hsa:5148:PDE6G|hsa:3937:LCP2|hsa:374:AREG|hsa:4986:OPRK1|hsa:728:C5AR1|hsa:9104:RGN|hsa:2357:FPR1|hsa:93649:MYOCD|hsa:3625:INHBB|hsa:2889:RAPGEF1|hsa:3480:IGF1R|hsa:5724:PTAFR|hsa:10776:ARPP19|hsa:4683:NBN|hsa:65268:WNK2|hsa:89780:WNT3A|hsa:9839:ZEB2|hsa:2255:FGF10|hsa:7273:TTN|hsa:3265:HRAS|hsa:1909:EDNRA|hsa:9535:GMFG|hsa:2043:EPH…	http://amigo.geneontology.org/amigo/term/GO:0051174
negative regulation of GTPase activity	biological_process	GO:0034260	15	43	2.47	0.0189568990777	0.375792648591	hsa:5365:PLXNB3|hsa:5799:PTPRN2|hsa:399:RHOH|hsa:408:ARRB1|hsa:9104:RGN|hsa:5962:RDX|hsa:116:ADCYAP1|hsa:50848:F11R|hsa:54828:BCAS3|hsa:11211:FZD10|hsa:23677:SH3BP4|hsa:153090:DAB2IP|hsa:9353:SLIT2|hsa:10253:SPRY2|hsa:3265:HRAS	http://amigo.geneontology.org/amigo/term/GO:0034260
peptidyl-tyrosine autophosphorylation	biological_process	GO:0038083	15	43	2.47	0.0189568990777	0.375792648591	hsa:1445:CSK|hsa:6850:SYK|hsa:5595:MAPK3|hsa:7297:TYK2|hsa:3718:JAK3|hsa:695:BTK|hsa:2268:FGR|hsa:3717:JAK2|hsa:25:ABL1|hsa:7006:TEC|hsa:3480:IGF1R|hsa:3716:JAK1|hsa:5747:PTK2|hsa:3791:KDR|hsa:3055:HCK	http://amigo.geneontology.org/amigo/term/GO:0038083
regulation of vascular endothelial growth factor production	biological_process	GO:0010574	12	31	2.74	0.0189654462309	0.375792648591	hsa:405:ARNT|hsa:147372:CCBE1|hsa:3553:IL1B|hsa:719:C3AR1|hsa:728:C5AR1|hsa:6095:RORA|hsa:136:ADORA2B|hsa:55959:SULF2|hsa:6347:CCL2|hsa:23213:SULF1|hsa:57447:NDRG2|hsa:3670:ISL1	http://amigo.geneontology.org/amigo/term/GO:0010574
positive regulation of calcium ion transmembrane transporter activity	biological_process	GO:1901021	12	31	2.74	0.0189654462309	0.375792648591	hsa:57158:JPH2|hsa:5336:PLCG2|hsa:9472:AKAP6|hsa:10008:KCNE3|hsa:9104:RGN|hsa:781:CACNA2D1|hsa:5311:PKD2|hsa:6786:STIM1|hsa:9446:GSTO1|hsa:6548:SLC9A1|hsa:287:ANK2|hsa:783:CACNB2	http://amigo.geneontology.org/amigo/term/GO:1901021
regulation of vasculature development	biological_process	GO:1901342	56	233	1.7	0.0190778808135	0.377276359551	hsa:9037:SEMA5A|hsa:2321:FLT1|hsa:9723:SEMA3E|hsa:90627:STARD13|hsa:2303:FOXC2|hsa:3553:IL1B|hsa:28996:HIPK2|hsa:728:C5AR1|hsa:2064:ERBB2|hsa:93649:MYOCD|hsa:146850:PIK3R6|hsa:23328:SASH1|hsa:694:BTG1|hsa:5579:PRKCB|hsa:4763:NF1|hsa:23213:SULF1|hsa:3815:KIT|hsa:6422:SFRP1|hsa:60675:PROK2|hsa:719:C3AR1|hsa:153090:DAB2IP|hsa:7057:THBS1|hsa:3689:ITGB2|hsa:3716:JAK1|hsa:9734:HDAC9|hsa:6347:CCL2|hsa:5…	http://amigo.geneontology.org/amigo/term/GO:1901342
negative regulation of interleukin-6 production	biological_process	GO:0032715	13	35	2.63	0.0191826842426	0.378603626526	hsa:3071:NCKAP1L|hsa:1445:CSK|hsa:91662:NLRP12|hsa:11213:IRAK3|hsa:51738:GHRL|hsa:408:ARRB1|hsa:27202:C5AR2|hsa:26191:PTPN22|hsa:3082:HGF|hsa:7099:AL160272.2|hsa:3635:INPP5D|hsa:10365:KLF2|hsa:55024:BANK1	http://amigo.geneontology.org/amigo/term/GO:0032715
regulation of hydrolase activity	biological_process	GO:0051336	263	1316	1.41	0.0192372686978	0.378936473212	hsa:6764:DENND2B|hsa:2321:FLT1|hsa:201176:ARHGAP27|hsa:153090:DAB2IP|hsa:9459:ARHGEF6|hsa:1793:DOCK1|hsa:5055:SERPINB2|hsa:728:C5AR1|hsa:9104:RGN|hsa:7021:TFAP2B|hsa:5273:SERPINB10|hsa:25791:NGEF|hsa:3717:JAK2|hsa:2042:EPHA3|hsa:5724:PTAFR|hsa:5867:RAB4A|hsa:1410:CRYAB|hsa:4088:SMAD3|hsa:89780:WNT3A|hsa:841:CASP8|hsa:2769:GNA15|hsa:6904:TBCD|hsa:1909:EDNRA|hsa:2903:GRIN2A|hsa:64407:RGS18|hsa:4057…	http://amigo.geneontology.org/amigo/term/GO:0051336
myelination	biological_process	GO:0042552	30	109	1.95	0.0193660168751	0.380726038213	hsa:10215:OLIG2|hsa:1000:CDH2|hsa:3400:ID4|hsa:23114:NFASC|hsa:8777:MPDZ|hsa:4155:MBP|hsa:4763:NF1|hsa:9639:KBTBD11-OT1|hsa:57211:ADGRG6|hsa:163175:LGI4|hsa:5354:PLP1|hsa:7038:TG|hsa:3458:IFNG|hsa:9514:GAL3ST1|hsa:4653:MYOC|hsa:56288:PARD3|hsa:3082:HGF|hsa:6497:SKI|hsa:287:ANK2|hsa:3084:NRG1|hsa:4908:NTF3|hsa:2064:ERBB2|hsa:5376:PMP22|hsa:5728:PTEN|hsa:4118:MAL|hsa:23136:EPB41L3|hsa:5914:RARA|hsa…	http://amigo.geneontology.org/amigo/term/GO:0042552
positive regulation of ERK1 and ERK2 cascade	biological_process	GO:0070374	44	175	1.78	0.0194931393749	0.381934171246	hsa:6764:DENND2B|hsa:5245:PHB|hsa:148:ADRA1A|hsa:728:C5AR1|hsa:3383:ICAM1|hsa:26191:PTPN22|hsa:116:ADCYAP1|hsa:8767:RIPK2|hsa:6846:XCL2|hsa:2255:FGF10|hsa:1909:EDNRA|hsa:3356:HTR2A|hsa:6351:CCL4L2|hsa:10253:SPRY2|hsa:1490:CCN2|hsa:338557:FFAR4|hsa:246:ALOX15|hsa:8817:FGF18|hsa:6357:CCL13|hsa:255743:NPNT|hsa:3791:KDR|hsa:65009:NDRG4|hsa:3265:HRAS|hsa:5595:MAPK3|hsa:6347:CCL2|hsa:2263:FGFR2|hsa:168…	http://amigo.geneontology.org/amigo/term/GO:0070374
regulation of smooth muscle contraction	biological_process	GO:0006940	19	60	2.24	0.0195035068534	0.381934171246	hsa:2321:FLT1|hsa:5733:PTGER3|hsa:5742:PTGS1|hsa:148:ADRA1A|hsa:5592:PRKG1|hsa:1613:DAPK3|hsa:60675:PROK2|hsa:56923:NMUR2|hsa:5023:P2RX1|hsa:136:ADORA2B|hsa:93649:MYOCD|hsa:1131:CHRM3|hsa:9732:DOCK4|hsa:477:ATP1A2|hsa:80005:DOCK5|hsa:5724:PTAFR|hsa:5020:OXT|hsa:255743:NPNT|hsa:1264:CNN1	http://amigo.geneontology.org/amigo/term/GO:0006940
actin cytoskeleton	cellular_component	GO:0015629	99	450	1.56	0.0195830493074	0.382443542646	hsa:23012:STK38L|hsa:56776:FMN2|hsa:6712:SPTBN2|hsa:830:CAPZA2|hsa:1410:CRYAB|hsa:10395:DLC1|hsa:199:AIF1|hsa:2035:EPB41|hsa:4854:NOTCH3|hsa:8736:MYOM1|hsa:8573:CASK|hsa:2268:FGR|hsa:2533:FYB1|hsa:6840:SVIL|hsa:4778:NFE2|hsa:57554:LRRC7|hsa:4650:MYO9B|hsa:51164:DCTN4|hsa:9644:SH3PXD2A|hsa:9948:WDR1|hsa:56928:AC005258.1|hsa:92241:RCSD1|hsa:1266:CNN3|hsa:10580:SORBS1|hsa:9150:CTDP1|hsa:3936:LCP1|hs…	http://amigo.geneontology.org/amigo/term/GO:0015629
embryo development	biological_process	GO:0009790	192	937	1.45	0.0196360356188	0.382443542646	hsa:2321:FLT1|hsa:28996:HIPK2|hsa:85407:NKD1|hsa:4087:SMAD2|hsa:7476:WNT7A|hsa:54806:AHI1|hsa:4683:NBN|hsa:10742:RAI2|hsa:9839:ZEB2|hsa:89780:WNT3A|hsa:841:CASP8|hsa:2255:FGF10|hsa:1909:EDNRA|hsa:2776:GNAQ|hsa:4088:SMAD3|hsa:6789:STK4|hsa:5396:PRRX1|hsa:8312:AXIN1|hsa:145258:GSC|hsa:50937:CDON|hsa:2623:GATA1|hsa:50515:CHST11|hsa:3791:KDR|hsa:65009:NDRG4|hsa:57534:MIB1|hsa:6497:SKI|hsa:2736:GLI2|h…	http://amigo.geneontology.org/amigo/term/GO:0009790
positive regulation of macromolecule biosynthetic process	biological_process	GO:0010557	304	1538	1.4	0.0196504943084	0.382443542646	hsa:153090:DAB2IP|hsa:7022:TFAP2C|hsa:374:AREG|hsa:221937:FOXK1|hsa:5083:PAX9|hsa:3400:ID4|hsa:4212:MEIS2|hsa:93649:MYOCD|hsa:196:AC019117.3|hsa:1950:EGF|hsa:1869:E2F1|hsa:3480:IGF1R|hsa:5724:PTAFR|hsa:54806:AHI1|hsa:23326:USP22|hsa:7008:TEF|hsa:89780:WNT3A|hsa:2649:NR6A1|hsa:4005:LMO2|hsa:2255:FGF10|hsa:9603:NFE2L3|hsa:4088:SMAD3|hsa:23054:NCOA6|hsa:55729:ATF7IP|hsa:5396:PRRX1|hsa:8312:AXIN1|hsa…	http://amigo.geneontology.org/amigo/term/GO:0010557
regulation of epithelial cell proliferation	biological_process	GO:0050678	66	283	1.65	0.0196817948983	0.382443542646	hsa:9037:SEMA5A|hsa:3549:IHH|hsa:595:CCND1|hsa:4088:SMAD3|hsa:998:CDC42|hsa:728:C5AR1|hsa:9104:RGN|hsa:255324:EPGN|hsa:6662:SOX9|hsa:80139:ZNF703|hsa:6387:CXCL12|hsa:57521:RPTOR|hsa:89780:WNT3A|hsa:4763:NF1|hsa:2255:FGF10|hsa:1909:EDNRA|hsa:405:ARNT|hsa:4208:MEF2C|hsa:6422:SFRP1|hsa:153090:DAB2IP|hsa:7057:THBS1|hsa:120425:JAML|hsa:7046:TGFBR1|hsa:3458:IFNG|hsa:3280:HES1|hsa:8854:ALDH1A2|hsa:6347:…	http://amigo.geneontology.org/amigo/term/GO:0050678
positive regulation of macromolecule metabolic process	biological_process	GO:0010604	529	2767	1.35	0.0198866930773	0.385678993541	hsa:2321:FLT1|hsa:374:AREG|hsa:54828:BCAS3|hsa:28996:HIPK2|hsa:728:C5AR1|hsa:3400:ID4|hsa:2357:FPR1|hsa:93649:MYOCD|hsa:1869:E2F1|hsa:5724:PTAFR|hsa:7022:TFAP2C|hsa:51322:WAC|hsa:5582:PRKCG|hsa:10507:SEMA4D|hsa:5354:PLP1|hsa:8312:AXIN1|hsa:4854:NOTCH3|hsa:108:ADCY2|hsa:3791:KDR|hsa:55504:TNFRSF19|hsa:6497:SKI|hsa:8573:CASK|hsa:8613:AC119674.2|hsa:1997:ELF1|hsa:57623:ZFAT|hsa:3084:NRG1|hsa:1950:EG…	http://amigo.geneontology.org/amigo/term/GO:0010604
axon extension	biological_process	GO:0048675	31	114	1.92	0.0200822235815	0.38824620322	hsa:9037:SEMA5A|hsa:54413:NLGN3|hsa:9723:SEMA3E|hsa:9201:DCLK1|hsa:27185:TSNAX-DISC1|hsa:3475:IFRD1|hsa:6387:CXCL12|hsa:89780:WNT3A|hsa:10154:PLXNC1|hsa:214:ALCAM|hsa:8408:ULK1|hsa:7143:TNR|hsa:4916:NTRK3|hsa:10507:SEMA4D|hsa:2932:GSK3B|hsa:91584:PLXNA4|hsa:4692:NDN|hsa:10501:SEMA6B|hsa:3084:NRG1|hsa:9423:NTN1|hsa:7414:VCL|hsa:8239:USP9X|hsa:9353:SLIT2|hsa:80031:SEMA6D|hsa:64218:SEMA4A|hsa:6586:S…	http://amigo.geneontology.org/amigo/term/GO:0048675
adherens junction	cellular_component	GO:0005912	102	466	1.55	0.0201094711754	0.38824620322	hsa:2321:FLT1|hsa:81848:SPRY4|hsa:2195:FAT1|hsa:54806:AHI1|hsa:7739:ZNF185|hsa:6904:TBCD|hsa:1948:EFNB2|hsa:1264:CNN1|hsa:8573:CASK|hsa:8613:AC119674.2|hsa:85458:DIXDC1|hsa:823:CAPN1|hsa:6840:SVIL|hsa:1674:DES|hsa:4026:LPP|hsa:30011:SH3KBP1|hsa:64759:TNS3|hsa:1956:EGFR|hsa:4810:NHS|hsa:998:CDC42|hsa:10395:DLC1|hsa:1266:CNN3|hsa:10580:SORBS1|hsa:3987:AC013271.1|hsa:7145:TNS1|hsa:3936:LCP1|hsa:847:…	http://amigo.geneontology.org/amigo/term/GO:0005912
positive regulation of cardiac muscle cell differentiation	biological_process	GO:2000727	7	13	3.81	0.0201525003068	0.38824620322	hsa:4208:MEF2C|hsa:9472:AKAP6|hsa:3084:NRG1|hsa:93649:MYOCD|hsa:1948:EFNB2|hsa:89780:WNT3A|hsa:3516:RBPJ	http://amigo.geneontology.org/amigo/term/GO:2000727
monocarboxylic acid transport	biological_process	GO:0015718	34	128	1.88	0.0201736530043	0.38824620322	hsa:3553:IL1B|hsa:133418:EMB|hsa:10257:ABCC4|hsa:4843:NOS2|hsa:51422:PRKAG2|hsa:5563:PRKAA2|hsa:5601:MAPK9|hsa:201780:SLC10A4|hsa:28965:SLC27A6|hsa:10478:SLC25A17|hsa:7057:THBS1|hsa:1645:AKR1C1|hsa:5029:P2RY2|hsa:32:ACACB|hsa:28232:SLCO3A1|hsa:1815:DRD4|hsa:8398:PLA2G6|hsa:6850:SYK|hsa:5825:ABCD3|hsa:54677:CROT|hsa:56923:NMUR2|hsa:5468:PPARG|hsa:2182:ACSL4|hsa:1814:DRD3|hsa:5020:OXT|hsa:2806:GOT2…	http://amigo.geneontology.org/amigo/term/GO:0015718
regulation of lipopolysaccharide-mediated signaling pathway	biological_process	GO:0031664	9	20	3.18	0.0202195652366	0.388385759783	hsa:85363:TRIM5|hsa:1604:CD55|hsa:4057:LTF|hsa:10221:TRIB1|hsa:4795:NFKBIL1|hsa:639:PRDM1|hsa:23328:SASH1|hsa:9450:LY86|hsa:4064:CD180	http://amigo.geneontology.org/amigo/term/GO:0031664
secretion	biological_process	GO:0046903	216	1066	1.43	0.0203152656002	0.389065514258	hsa:7114:TMSB4X|hsa:9369:NRXN3|hsa:408:ARRB1|hsa:83849:FO681492.1|hsa:7021:TFAP2B|hsa:6809:STX3|hsa:8497:PPFIA4|hsa:79651:RHBDF2|hsa:5724:PTAFR|hsa:9627:SNCAIP|hsa:914:CD2|hsa:10631:POSTN|hsa:84258:SYT3|hsa:2255:FGF10|hsa:10859:LILRB1|hsa:2867:FFAR2|hsa:1909:EDNRA|hsa:558:AXL|hsa:5413:AC000093.1|hsa:65082:AC048338.1|hsa:23054:NCOA6|hsa:9912:ARHGAP44|hsa:6284:S100A13|hsa:137964:GPAT4|hsa:4986:OPRK…	http://amigo.geneontology.org/amigo/term/GO:0046903
response to growth factor	biological_process	GO:0070848	133	627	1.5	0.0203324104107	0.389065514258	hsa:2321:FLT1|hsa:1869:E2F1|hsa:5083:PAX9|hsa:7021:TFAP2B|hsa:4212:MEIS2|hsa:93649:MYOCD|hsa:2889:RAPGEF1|hsa:3036:HAS1|hsa:4088:SMAD3|hsa:5579:PRKCB|hsa:10631:POSTN|hsa:2255:FGF10|hsa:4916:NTRK3|hsa:29904:EEF2K|hsa:28996:HIPK2|hsa:50515:CHST11|hsa:3791:KDR|hsa:3280:HES1|hsa:6497:SKI|hsa:8573:CASK|hsa:23090:ZNF423|hsa:2263:FGFR2|hsa:5435:POLR2F|hsa:4734:NEDD4|hsa:3164:NR4A1|hsa:9638:FEZ1|hsa:1025…	http://amigo.geneontology.org/amigo/term/GO:0070848
regionalization	biological_process	GO:0003002	75	329	1.61	0.0206615615375	0.393849969283	hsa:1848:DUSP6|hsa:2303:FOXC2|hsa:56998:CTNNBIP1|hsa:2294:FOXF1|hsa:28996:HIPK2|hsa:27152:INTU|hsa:3207:HOXA11|hsa:10370:CITED2|hsa:3205:AC004080.3|hsa:4920:ROR2|hsa:1950:EGF|hsa:7476:WNT7A|hsa:54806:AHI1|hsa:1952:CELSR2|hsa:4088:SMAD3|hsa:89780:WNT3A|hsa:9289:ADGRG1|hsa:3516:RBPJ|hsa:2255:FGF10|hsa:5081:PAX7|hsa:9839:ZEB2|hsa:8092:ALX1|hsa:7832:BTG2|hsa:6422:SFRP1|hsa:5015:OTX2|hsa:5090:PBX3|hsa…	http://amigo.geneontology.org/amigo/term/GO:0003002
extrinsic component of membrane	cellular_component	GO:0019898	61	259	1.66	0.0206950036545	0.393849969283	hsa:441925:BECN2|hsa:5340:PLGLB1|hsa:7018:TF|hsa:1000:CDH2|hsa:5818:NECTIN1|hsa:5340:PLG|hsa:5962:RDX|hsa:3718:JAK3|hsa:23533:PIK3R5|hsa:7006:TEC|hsa:65065:NBEAL1|hsa:8408:ULK1|hsa:3716:JAK1|hsa:57488:ESYT2|hsa:2769:GNA15|hsa:54843:SYTL2|hsa:57669:EPB41L5|hsa:683:BST1|hsa:1269:CNR2|hsa:23218:NBEAL2|hsa:29127:RACGAP1|hsa:246:ALOX15|hsa:8411:EEA1|hsa:1755:DMBT1|hsa:1837:DTNA|hsa:5621:PRNP|hsa:4118:…	http://amigo.geneontology.org/amigo/term/GO:0019898
negative regulation of transmembrane transport	biological_process	GO:0034763	23	78	2.08	0.0207339089768	0.393849969283	hsa:845:CASQ2|hsa:9446:GSTO1|hsa:4318:MMP9|hsa:51719:CAB39|hsa:3753:KCNE1|hsa:83416:FCRL5|hsa:7779:SLC30A1|hsa:10008:KCNE3|hsa:7057:THBS1|hsa:3784:KCNQ1|hsa:1815:DRD4|hsa:5581:PRKCE|hsa:477:ATP1A2|hsa:7291:TWIST1|hsa:3753:KCNE1B|hsa:5733:PTGER3|hsa:4734:NEDD4|hsa:55917:CTTNBP2NL|hsa:1814:DRD3|hsa:3757:KCNH2|hsa:183:AGT|hsa:7881:KCNAB1|hsa:5311:PKD2	http://amigo.geneontology.org/amigo/term/GO:0034763
receptor complex	cellular_component	GO:0043235	73	319	1.62	0.0207392627664	0.393849969283	hsa:2321:FLT1|hsa:3682:ITGAE|hsa:134957:STXBP5|hsa:2567:GABRG3|hsa:131450:CD200R1|hsa:919:CD247|hsa:26050:SLITRK5|hsa:386617:KCTD8|hsa:2900:GRIK4|hsa:3695:ITGB7|hsa:3687:ITGAX|hsa:3480:IGF1R|hsa:3822:KLRC2|hsa:3953:LEPR|hsa:3570:IL6R|hsa:10580:SORBS1|hsa:3672:ITGA1|hsa:214:ALCAM|hsa:50939:IMPG2|hsa:7018:TF|hsa:196:AC019117.3|hsa:2903:GRIN2A|hsa:83416:FCRL5|hsa:4916:NTRK3|hsa:4543:AC018709.1|hsa:7…	http://amigo.geneontology.org/amigo/term/GO:0043235
regulation of macromolecule metabolic process	biological_process	GO:0060255	1046	5638	1.31	0.0208330169835	0.393897234766	hsa:2321:FLT1|hsa:374:AREG|hsa:2180:ACSL1|hsa:5055:SERPINB2|hsa:728:C5AR1|hsa:3400:ID4|hsa:80816:ASXL3|hsa:2357:FPR1|hsa:93649:MYOCD|hsa:7091:TLE4|hsa:81931:ZNF66|hsa:5724:PTAFR|hsa:400720:AC004076.1|hsa:8433:UTF1|hsa:5148:PDE6G|hsa:6653:SORL1|hsa:51322:WAC|hsa:10781:ZNF266|hsa:9535:GMFG|hsa:5582:PRKCG|hsa:10395:DLC1|hsa:51427:ZNF107|hsa:10507:SEMA4D|hsa:5354:PLP1|hsa:8312:AXIN1|hsa:54828:BCAS3|h…	http://amigo.geneontology.org/amigo/term/GO:0060255
cardiac muscle cell differentiation	biological_process	GO:0055007	25	87	2.03	0.0208559469061	0.393897234766	hsa:9472:AKAP6|hsa:183:AGT|hsa:93649:MYOCD|hsa:89780:WNT3A|hsa:3516:RBPJ|hsa:9150:CTDP1|hsa:11214:AKAP13|hsa:4208:MEF2C|hsa:8470:SORBS2|hsa:10529:NEBL|hsa:1948:EFNB2|hsa:6548:SLC9A1|hsa:91807:MYLK3|hsa:8289:ARID1A|hsa:4629:MYH11|hsa:3084:NRG1|hsa:7490:WT1|hsa:150094:SIK1|hsa:6926:TBX3|hsa:70:ACTC1|hsa:186:AGTR2|hsa:80206:FHOD3|hsa:5914:RARA|hsa:6256:RXRA|hsa:7273:TTN	http://amigo.geneontology.org/amigo/term/GO:0055007
filopodium assembly	biological_process	GO:0046847	17	52	2.31	0.0208982246114	0.393897234766	hsa:5580:PRKCD|hsa:9294:S1PR2|hsa:998:CDC42|hsa:221472:FGD2|hsa:4651:MYO10|hsa:89846:FGD3|hsa:3655:ITGA6|hsa:832:CAPZB|hsa:57348:TTYH1|hsa:7046:TGFBR1|hsa:121512:FGD4|hsa:23613:ZMYND8|hsa:54828:BCAS3|hsa:50649:ARHGEF4|hsa:5588:PRKCQ|hsa:2245:FGD1|hsa:116985:ARAP1	http://amigo.geneontology.org/amigo/term/GO:0046847
cell projection organization	biological_process	GO:0030030	244	1217	1.42	0.0208985891032	0.393897234766	hsa:729920:CRPPA|hsa:9890:PLPPR4|hsa:257177:CFAP126|hsa:374:AREG|hsa:54828:BCAS3|hsa:9638:FEZ1|hsa:221935:SDK1|hsa:2043:EPHA4|hsa:25791:NGEF|hsa:80031:SEMA6D|hsa:6809:STX3|hsa:7476:WNT7A|hsa:54806:AHI1|hsa:3475:IFRD1|hsa:89780:WNT3A|hsa:9839:ZEB2|hsa:10631:POSTN|hsa:9211:LGI1|hsa:140883:ZNF280B|hsa:9459:ARHGEF6|hsa:221472:FGD2|hsa:10253:SPRY2|hsa:10507:SEMA4D|hsa:323:APBB2|hsa:5354:PLP1|hsa:5396:…	http://amigo.geneontology.org/amigo/term/GO:0030030
regulation of phosphate metabolic process	biological_process	GO:0019220	314	1595	1.39	0.0210360240539	0.395745126676	hsa:6764:DENND2B|hsa:2321:FLT1|hsa:64170:CARD9|hsa:153090:DAB2IP|hsa:5148:PDE6G|hsa:3937:LCP2|hsa:374:AREG|hsa:4986:OPRK1|hsa:728:C5AR1|hsa:9104:RGN|hsa:2357:FPR1|hsa:93649:MYOCD|hsa:3625:INHBB|hsa:2889:RAPGEF1|hsa:3480:IGF1R|hsa:5724:PTAFR|hsa:10776:ARPP19|hsa:4683:NBN|hsa:65268:WNK2|hsa:89780:WNT3A|hsa:9839:ZEB2|hsa:2255:FGF10|hsa:7273:TTN|hsa:3265:HRAS|hsa:1909:EDNRA|hsa:9535:GMFG|hsa:2043:EPH…	http://amigo.geneontology.org/amigo/term/GO:0019220
negative regulation of immune system process	biological_process	GO:0002683	83	370	1.59	0.0212096678905	0.39704758309	hsa:1281:COL3A1|hsa:8832:CD84|hsa:23495:TNFRSF13B|hsa:3559:IL2RA|hsa:10859:LILRB1|hsa:9646:CTR9|hsa:11213:IRAK3|hsa:5795:PTPRJ|hsa:26228:STAP1|hsa:4212:MEIS2|hsa:3142:HLX|hsa:7057:THBS1|hsa:3205:AC004080.3|hsa:6662:SOX9|hsa:7105:TSPAN6|hsa:11314:CD300A|hsa:6387:CXCL12|hsa:6422:SFRP1|hsa:4763:NF1|hsa:29:ABR|hsa:9173:IL1RL1|hsa:171392:ZNF675|hsa:1051:CEBPB|hsa:339390:CLEC4G|hsa:1604:CD55|hsa:2207:F…	http://amigo.geneontology.org/amigo/term/GO:0002683
muscle cell migration	biological_process	GO:0014812	20	65	2.17	0.0212238256141	0.39704758309	hsa:10891:PPARGC1A|hsa:80310:PDGFD|hsa:10276:NET1|hsa:10221:TRIB1|hsa:6093:ROCK1|hsa:55742:PARVA|hsa:6653:SORL1|hsa:9732:DOCK4|hsa:3486:IGFBP3|hsa:199:AIF1|hsa:3488:IGFBP5|hsa:7060:THBS4|hsa:9759:HDAC4|hsa:9353:SLIT2|hsa:5029:P2RY2|hsa:80031:SEMA6D|hsa:80005:DOCK5|hsa:10631:POSTN|hsa:5327:PLAT|hsa:65009:NDRG4	http://amigo.geneontology.org/amigo/term/GO:0014812
heart growth	biological_process	GO:0060419	20	65	2.17	0.0212238256141	0.39704758309	hsa:1848:DUSP6|hsa:2303:FOXC2|hsa:4208:MEF2C|hsa:5573:PRKAR1A|hsa:9472:AKAP6|hsa:3084:NRG1|hsa:4086:SMAD1|hsa:183:AGT|hsa:2263:FGFR2|hsa:140706:CCM2L|hsa:93649:MYOCD|hsa:8470:SORBS2|hsa:186:AGTR2|hsa:7490:WT1|hsa:7161:TP73|hsa:32:ACACB|hsa:6256:RXRA|hsa:3516:RBPJ|hsa:9150:CTDP1|hsa:65009:NDRG4	http://amigo.geneontology.org/amigo/term/GO:0060419
positive regulation of nitrogen compound metabolic process	biological_process	GO:0051173	333	1699	1.39	0.0214871852471	0.401227254632	hsa:6942:TCF20|hsa:153090:DAB2IP|hsa:7022:TFAP2C|hsa:374:AREG|hsa:4774:NFIA|hsa:5083:PAX9|hsa:4543:AC018709.1|hsa:3400:ID4|hsa:4212:MEIS2|hsa:93649:MYOCD|hsa:196:AC019117.3|hsa:1950:EGF|hsa:1869:E2F1|hsa:3480:IGF1R|hsa:5724:PTAFR|hsa:54806:AHI1|hsa:4683:NBN|hsa:678:ZFP36L2|hsa:89780:WNT3A|hsa:2649:NR6A1|hsa:4005:LMO2|hsa:2255:FGF10|hsa:9603:NFE2L3|hsa:1909:EDNRA|hsa:5582:PRKCG|hsa:4088:SMAD3|hsa:…	http://amigo.geneontology.org/amigo/term/GO:0051173
cellular response to growth hormone stimulus	biological_process	GO:0071378	10	24	2.95	0.0215690287989	0.40200828073	hsa:5617:PRL|hsa:5595:MAPK3|hsa:51738:GHRL|hsa:5594:MAPK1|hsa:3718:JAK3|hsa:55777:MBD5|hsa:2690:GHR|hsa:3717:JAK2|hsa:5829:PXN|hsa:5747:PTK2	http://amigo.geneontology.org/amigo/term/GO:0071378
signaling adaptor activity	molecular_function	GO:0035591	22	74	2.1	0.0217704669737	0.404515671577	hsa:2887:GRB10|hsa:10451:VAV3|hsa:26228:STAP1|hsa:10580:SORBS1|hsa:11214:AKAP13|hsa:1124:AC004593.2|hsa:153090:DAB2IP|hsa:143098:MPP7|hsa:2885:GRB2|hsa:9402:GRAP2|hsa:6461:AL138752.2|hsa:9846:GAB2|hsa:7159:TP53BP2|hsa:27040:LAT|hsa:8440:NCK2|hsa:8844:KSR1|hsa:84941:HSH2D|hsa:8027:STAM|hsa:2888:GRB14|hsa:10750:GRAP|hsa:395:ARHGAP6|hsa:9046:DOK2	http://amigo.geneontology.org/amigo/term/GO:0035591
translation repressor activity, nucleic acid binding	molecular_function	GO:0000900	6	10	4.24	0.0218243573556	0.404515671577	hsa:163255:ZNF540|hsa:10658:CELF1|hsa:22849:CPEB3|hsa:5914:RARA|hsa:80315:CPEB4|hsa:64506:CPEB1	http://amigo.geneontology.org/amigo/term/GO:0000900
long-chain fatty acid binding	molecular_function	GO:0036041	6	10	4.24	0.0218243573556	0.404515671577	hsa:241:ALOX5AP|hsa:6280:S100A9|hsa:165140:OXER1|hsa:5468:PPARG|hsa:6809:STX3|hsa:6279:S100A8	http://amigo.geneontology.org/amigo/term/GO:0036041
positive regulation of transmembrane transport	biological_process	GO:0034764	31	115	1.91	0.0219859203298	0.4062460004	hsa:54413:NLGN3|hsa:9472:AKAP6|hsa:9104:RGN|hsa:1908:EDN3|hsa:5724:PTAFR|hsa:9446:GSTO1|hsa:65268:WNK2|hsa:783:CACNB2|hsa:1909:EDNRA|hsa:3753:KCNE1|hsa:6786:STIM1|hsa:10008:KCNE3|hsa:3784:KCNQ1|hsa:4986:OPRK1|hsa:6548:SLC9A1|hsa:7225:TRPC6|hsa:1815:DRD4|hsa:57158:JPH2|hsa:287:ANK2|hsa:3753:KCNE1B|hsa:1520:CTSS|hsa:3747:KCNC2|hsa:781:CACNA2D1|hsa:3757:KCNH2|hsa:3759:KCNJ2|hsa:5336:PLCG2|hsa:387129…	http://amigo.geneontology.org/amigo/term/GO:0034764
leukocyte proliferation	biological_process	GO:0070661	63	270	1.65	0.0220165664817	0.4062460004	hsa:3549:IHH|hsa:23495:TNFRSF13B|hsa:3559:IL2RA|hsa:10859:LILRB1|hsa:3553:IL1B|hsa:26191:PTPN22|hsa:5880:RAC2|hsa:11314:CD300A|hsa:4004:LMO1|hsa:89780:WNT3A|hsa:1051:CEBPB|hsa:8767:RIPK2|hsa:4064:CD180|hsa:10451:VAV3|hsa:8379:MAD1L1|hsa:83737:ITCH|hsa:3815:KIT|hsa:339390:CLEC4G|hsa:1604:CD55|hsa:5788:PTPRC|hsa:22806:IKZF3|hsa:683:BST1|hsa:81704:DOCK8|hsa:896:CCND3|hsa:199:AIF1|hsa:3458:IFNG|hsa:3…	http://amigo.geneontology.org/amigo/term/GO:0070661
apical plasma membrane	cellular_component	GO:0016324	67	290	1.63	0.0220390274953	0.4062460004	hsa:762:CA4|hsa:3778:KCNMA1|hsa:8777:MPDZ|hsa:257177:CFAP126|hsa:1000:CDH2|hsa:10786:SLC17A3|hsa:2064:ERBB2|hsa:23043:TNIK|hsa:4072:EPCAM|hsa:6809:STX3|hsa:4810:NHS|hsa:3570:IL6R|hsa:1828:DSG1|hsa:51057:WDPCP|hsa:151056:PLB1|hsa:3753:KCNE1|hsa:5873:RAB27A|hsa:28514:DLL1|hsa:338328:GPIHBP1|hsa:23255:MTCL1|hsa:283999:TMEM235|hsa:6712:SPTBN2|hsa:989:SEPTIN7|hsa:8470:SORBS2|hsa:5874:RAB27B|hsa:57619:…	http://amigo.geneontology.org/amigo/term/GO:0016324
regulation of mast cell activation involved in immune response	biological_process	GO:0033006	11	28	2.78	0.022335186011	0.408070497694	hsa:8832:CD84|hsa:3566:IL4R|hsa:2207:FCER1G|hsa:6850:SYK|hsa:2294:FOXF1|hsa:136:ADORA2B|hsa:9846:GAB2|hsa:201294:UNC13D|hsa:2268:FGR|hsa:5880:RAC2|hsa:11314:CD300A	http://amigo.geneontology.org/amigo/term/GO:0033006
regulation of mast cell degranulation	biological_process	GO:0043304	11	28	2.78	0.022335186011	0.408070497694	hsa:8832:CD84|hsa:3566:IL4R|hsa:2207:FCER1G|hsa:6850:SYK|hsa:2294:FOXF1|hsa:136:ADORA2B|hsa:9846:GAB2|hsa:201294:UNC13D|hsa:2268:FGR|hsa:5880:RAC2|hsa:11314:CD300A	http://amigo.geneontology.org/amigo/term/GO:0043304
voltage-gated potassium channel activity involved in cardiac muscle cell action potential repolarization	molecular_function	GO:0086008	5	7	5.05	0.0223771047852	0.408070497694	hsa:3753:KCNE1B|hsa:3753:KCNE1|hsa:3759:KCNJ2|hsa:3757:KCNH2|hsa:3784:KCNQ1	http://amigo.geneontology.org/amigo/term/GO:0086008
axon extension involved in axon guidance	biological_process	GO:0048846	14	40	2.47	0.0224462655449	0.408070497694	hsa:9037:SEMA5A|hsa:9723:SEMA3E|hsa:5362:PLXNA2|hsa:91584:PLXNA4|hsa:10501:SEMA6B|hsa:10507:SEMA4D|hsa:10154:PLXNC1|hsa:80031:SEMA6D|hsa:9353:SLIT2|hsa:6387:CXCL12|hsa:89780:WNT3A|hsa:214:ALCAM|hsa:64218:SEMA4A|hsa:6586:SLIT3	http://amigo.geneontology.org/amigo/term/GO:0048846
neuron projection extension involved in neuron projection guidance	biological_process	GO:1902284	14	40	2.47	0.0224462655449	0.408070497694	hsa:9037:SEMA5A|hsa:9723:SEMA3E|hsa:5362:PLXNA2|hsa:91584:PLXNA4|hsa:10501:SEMA6B|hsa:10507:SEMA4D|hsa:10154:PLXNC1|hsa:80031:SEMA6D|hsa:9353:SLIT2|hsa:6387:CXCL12|hsa:89780:WNT3A|hsa:214:ALCAM|hsa:64218:SEMA4A|hsa:6586:SLIT3	http://amigo.geneontology.org/amigo/term/GO:1902284
voltage-gated calcium channel complex	cellular_component	GO:0005891	14	40	2.47	0.0224462655449	0.408070497694	hsa:5142:PDE4B|hsa:775:CACNA1C|hsa:783:CACNB2|hsa:59283:CACNG8|hsa:776:CACNA1D|hsa:8912:CACNA1H|hsa:93589:CACNA2D4|hsa:781:CACNA2D1|hsa:257044:CATSPERE|hsa:5144:PDE4D|hsa:845:CASQ2|hsa:59285:CACNG6|hsa:55799:CACNA2D3|hsa:9722:NOS1AP	http://amigo.geneontology.org/amigo/term/GO:0005891
regulation of potassium ion transmembrane transporter activity	biological_process	GO:1901016	14	40	2.47	0.0224462655449	0.408070497694	hsa:3753:KCNE1|hsa:2273:FHL1|hsa:287:ANK2|hsa:7881:KCNAB1|hsa:9472:AKAP6|hsa:10008:KCNE3|hsa:3784:KCNQ1|hsa:776:CACNA1D|hsa:4734:NEDD4|hsa:9722:NOS1AP|hsa:3753:KCNE1B|hsa:51719:CAB39|hsa:845:CASQ2|hsa:11060:WWP2	http://amigo.geneontology.org/amigo/term/GO:1901016
regulation of ion transmembrane transporter activity	biological_process	GO:0032412	44	177	1.76	0.0225344649641	0.408070497694	hsa:4318:MMP9|hsa:2273:FHL1|hsa:57338:JPH3|hsa:9472:AKAP6|hsa:9104:RGN|hsa:54413:NLGN3|hsa:5724:PTAFR|hsa:9446:GSTO1|hsa:65268:WNK2|hsa:51719:CAB39|hsa:845:CASQ2|hsa:11060:WWP2|hsa:7225:TRPC6|hsa:776:CACNA1D|hsa:3753:KCNE1|hsa:4208:MEF2C|hsa:6786:STIM1|hsa:10008:KCNE3|hsa:3784:KCNQ1|hsa:6548:SLC9A1|hsa:1815:DRD4|hsa:5581:PRKCE|hsa:8398:PLA2G6|hsa:477:ATP1A2|hsa:57158:JPH2|hsa:783:CACNB2|hsa:59283…	http://amigo.geneontology.org/amigo/term/GO:0032412
positive regulation of protein phosphorylation	biological_process	GO:0001934	181	883	1.45	0.0225487878452	0.408070497694	hsa:6764:DENND2B|hsa:2321:FLT1|hsa:64170:CARD9|hsa:2069:EREG|hsa:5148:PDE6G|hsa:9252:RPS6KA5|hsa:28996:HIPK2|hsa:728:C5AR1|hsa:2357:FPR1|hsa:3625:INHBB|hsa:7476:WNT7A|hsa:4683:NBN|hsa:89780:WNT3A|hsa:9839:ZEB2|hsa:2255:FGF10|hsa:1909:EDNRA|hsa:2043:EPHA4|hsa:4057:LTF|hsa:4916:NTRK3|hsa:10507:SEMA4D|hsa:5912:RAP2B|hsa:3486:IGFBP3|hsa:8312:AXIN1|hsa:199:AIF1|hsa:146433:IL34|hsa:246:ALOX15|hsa:108:A…	http://amigo.geneontology.org/amigo/term/GO:0001934
positive regulation of ion transport	biological_process	GO:0043270	52	216	1.7	0.0225848294563	0.408070497694	hsa:54413:NLGN3|hsa:2273:FHL1|hsa:5020:OXT|hsa:3553:IL1B|hsa:9472:AKAP6|hsa:9104:RGN|hsa:3718:JAK3|hsa:1908:EDN3|hsa:5724:PTAFR|hsa:9446:GSTO1|hsa:6387:CXCL12|hsa:65268:WNK2|hsa:154043:AL357075.4|hsa:7225:TRPC6|hsa:1909:EDNRA|hsa:3753:KCNE1|hsa:6446:SGK1|hsa:6786:STIM1|hsa:10008:KCNE3|hsa:3784:KCNQ1|hsa:5601:MAPK9|hsa:4986:OPRK1|hsa:5029:P2RY2|hsa:6548:SLC9A1|hsa:1815:DRD4|hsa:8398:PLA2G6|hsa:857…	http://amigo.geneontology.org/amigo/term/GO:0043270
cell-cell adhesion via plasma-membrane adhesion molecules	biological_process	GO:0098742	52	216	1.7	0.0225848294563	0.408070497694	hsa:8832:CD84|hsa:56121:AC244517.10|hsa:1000:CDH2|hsa:5818:NECTIN1|hsa:120114:FAT3|hsa:221935:SDK1|hsa:2195:FAT1|hsa:54510:PCDH18|hsa:214:ALCAM|hsa:1010:CDH12|hsa:22997:IGSF9B|hsa:11122:PTPRT|hsa:23705:CADM1|hsa:5099:PCDH7|hsa:56147:PCDHA1|hsa:64072:CDH23|hsa:120425:JAML|hsa:56121:PCDHB15|hsa:2196:FAT2|hsa:55714:TENM3|hsa:1828:DSG1|hsa:56132:PCDHB3|hsa:24146:CLDN15|hsa:3678:ITGA5|hsa:57453:DSCAML…	http://amigo.geneontology.org/amigo/term/GO:0098742
vesicle-mediated transport between endosomal compartments	biological_process	GO:0098927	13	36	2.55	0.0226752134408	0.408235115102	hsa:11151:CORO1A|hsa:29911:HOOK2|hsa:5595:MAPK3|hsa:6653:SORL1|hsa:5962:RDX|hsa:5594:MAPK1|hsa:64089:SNX16|hsa:8411:EEA1|hsa:9482:STX8|hsa:2013:EMP2|hsa:4642:MYO1D|hsa:5605:MAP2K2|hsa:4478:MSN	http://amigo.geneontology.org/amigo/term/GO:0098927
regulation of myeloid leukocyte mediated immunity	biological_process	GO:0002886	13	36	2.55	0.0226752134408	0.408235115102	hsa:8832:CD84|hsa:3566:IL4R|hsa:6850:SYK|hsa:2207:FCER1G|hsa:2294:FOXF1|hsa:136:ADORA2B|hsa:9846:GAB2|hsa:201294:UNC13D|hsa:2268:FGR|hsa:5880:RAC2|hsa:5724:PTAFR|hsa:11314:CD300A|hsa:29:ABR	http://amigo.geneontology.org/amigo/term/GO:0002886
regulation of transmembrane transporter activity	biological_process	GO:0022898	45	182	1.75	0.0227954202078	0.408933556085	hsa:4318:MMP9|hsa:2273:FHL1|hsa:57338:JPH3|hsa:9472:AKAP6|hsa:9104:RGN|hsa:54413:NLGN3|hsa:5724:PTAFR|hsa:9446:GSTO1|hsa:65268:WNK2|hsa:51719:CAB39|hsa:845:CASQ2|hsa:11060:WWP2|hsa:7225:TRPC6|hsa:776:CACNA1D|hsa:3753:KCNE1|hsa:4208:MEF2C|hsa:6786:STIM1|hsa:10008:KCNE3|hsa:3784:KCNQ1|hsa:5311:PKD2|hsa:6548:SLC9A1|hsa:1815:DRD4|hsa:5581:PRKCE|hsa:8398:PLA2G6|hsa:477:ATP1A2|hsa:57158:JPH2|hsa:783:CA…	http://amigo.geneontology.org/amigo/term/GO:0022898
regulation of chemotaxis	biological_process	GO:0050920	45	182	1.75	0.0227954202078	0.408933556085	hsa:9037:SEMA5A|hsa:9723:SEMA3E|hsa:4088:SMAD3|hsa:9353:SLIT2|hsa:3553:IL1B|hsa:728:C5AR1|hsa:26228:STAP1|hsa:5880:RAC2|hsa:1908:EDN3|hsa:6809:STX3|hsa:6387:CXCL12|hsa:3570:IL6R|hsa:89780:WNT3A|hsa:57118:CAMK1D|hsa:2255:FGF10|hsa:1909:EDNRA|hsa:719:C3AR1|hsa:10507:SEMA4D|hsa:7057:THBS1|hsa:199:AIF1|hsa:8817:FGF18|hsa:1948:EFNB2|hsa:6347:CCL2|hsa:91584:PLXNA4|hsa:3791:KDR|hsa:23075:SWAP70|hsa:6351…	http://amigo.geneontology.org/amigo/term/GO:0050920
presynaptic membrane	cellular_component	GO:0042734	18	57	2.23	0.0230359288008	0.411777474614	hsa:9699:RIMS2|hsa:440279:UNC13C|hsa:8573:CASK|hsa:2917:GRM7|hsa:3756:KCNH1|hsa:115207:KCTD12|hsa:223082:ZNRF2|hsa:79414:LRFN3|hsa:93664:CADPS2|hsa:5818:NECTIN1|hsa:2903:GRIN2A|hsa:386617:KCTD8|hsa:2900:GRIK4|hsa:3747:KCNC2|hsa:9627:SNCAIP|hsa:22999:RIMS1|hsa:5100:PCDH8|hsa:57528:KCTD16	http://amigo.geneontology.org/amigo/term/GO:0042734
cardiac muscle hypertrophy	biological_process	GO:0003300	18	57	2.23	0.0230359288008	0.411777474614	hsa:183:AGT|hsa:11214:AKAP13|hsa:4208:MEF2C|hsa:54206:ERRFI1|hsa:9472:AKAP6|hsa:186:AGTR2|hsa:8165:AKAP1|hsa:9682:AL451062.3|hsa:9150:CTDP1|hsa:93649:MYOCD|hsa:8470:SORBS2|hsa:136319:MTPN|hsa:9759:HDAC4|hsa:2932:GSK3B|hsa:6548:SLC9A1|hsa:10539:GLRX3|hsa:5152:PDE9A|hsa:7273:TTN	http://amigo.geneontology.org/amigo/term/GO:0003300
mononuclear cell migration	biological_process	GO:0071674	8	17	3.33	0.0232473570457	0.41464438421	hsa:719:C3AR1|hsa:728:C5AR1|hsa:6376:CX3CL1|hsa:7057:THBS1|hsa:9353:SLIT2|hsa:6347:CCL2|hsa:653:BMP5|hsa:1435:CSF1	http://amigo.geneontology.org/amigo/term/GO:0071674
positive regulation of response to external stimulus	biological_process	GO:0032103	61	261	1.65	0.0232788605111	0.41464438421	hsa:9037:SEMA5A|hsa:5340:PLGLB1|hsa:4088:SMAD3|hsa:9353:SLIT2|hsa:3553:IL1B|hsa:136:ADORA2B|hsa:728:C5AR1|hsa:5340:PLG|hsa:5880:RAC2|hsa:1908:EDN3|hsa:6809:STX3|hsa:23328:SASH1|hsa:6387:CXCL12|hsa:3570:IL6R|hsa:8767:RIPK2|hsa:6846:XCL2|hsa:57118:CAMK1D|hsa:4064:CD180|hsa:27190:IL17B|hsa:9173:IL1RL1|hsa:1909:EDNRA|hsa:56829:ZC3HAV1|hsa:91662:NLRP12|hsa:2207:FCER1G|hsa:719:C3AR1|hsa:90865:IL33|hsa:…	http://amigo.geneontology.org/amigo/term/GO:0032103
lamellipodium	cellular_component	GO:0030027	43	173	1.76	0.0239149150059	0.424279218651	hsa:9459:ARHGEF6|hsa:1000:CDH2|hsa:4651:MYO10|hsa:89846:FGD3|hsa:5962:RDX|hsa:23603:CORO1C|hsa:5880:RAC2|hsa:6809:STX3|hsa:29959:NRBP1|hsa:7401:AC020636.2|hsa:5586:PKN2|hsa:6093:ROCK1|hsa:26230:TIAM2|hsa:323:APBB2|hsa:5803:PTPRZ1|hsa:199:AIF1|hsa:8470:SORBS2|hsa:23075:SWAP70|hsa:23022:PALLD|hsa:6548:SLC9A1|hsa:11151:CORO1A|hsa:23224:SYNE2|hsa:221472:FGD2|hsa:121512:FGD4|hsa:51466:EVL|hsa:22885:AB…	http://amigo.geneontology.org/amigo/term/GO:0030027
positive regulation of ion transmembrane transporter activity	biological_process	GO:0032414	20	66	2.14	0.0239248166319	0.424279218651	hsa:9722:NOS1AP|hsa:1520:CTSS|hsa:57158:JPH2|hsa:5336:PLCG2|hsa:6786:STIM1|hsa:287:ANK2|hsa:9472:AKAP6|hsa:10008:KCNE3|hsa:9104:RGN|hsa:54413:NLGN3|hsa:783:CACNB2|hsa:781:CACNA2D1|hsa:5724:PTAFR|hsa:5311:PKD2|hsa:65268:WNK2|hsa:9446:GSTO1|hsa:6548:SLC9A1|hsa:1756:DMD|hsa:1815:DRD4|hsa:7225:TRPC6	http://amigo.geneontology.org/amigo/term/GO:0032414
regulation of angiogenesis	biological_process	GO:0045765	51	212	1.7	0.0239464778992	0.424279218651	hsa:9037:SEMA5A|hsa:2321:FLT1|hsa:9723:SEMA3E|hsa:90627:STARD13|hsa:2303:FOXC2|hsa:3553:IL1B|hsa:28996:HIPK2|hsa:728:C5AR1|hsa:2064:ERBB2|hsa:146850:PIK3R6|hsa:23328:SASH1|hsa:694:BTG1|hsa:5579:PRKCB|hsa:4763:NF1|hsa:23213:SULF1|hsa:6422:SFRP1|hsa:60675:PROK2|hsa:719:C3AR1|hsa:153090:DAB2IP|hsa:7057:THBS1|hsa:3689:ITGB2|hsa:3716:JAK1|hsa:9734:HDAC9|hsa:6347:CCL2|hsa:5168:ENPP2|hsa:3082:HGF|hsa:37…	http://amigo.geneontology.org/amigo/term/GO:0045765
positive regulation of neuron projection development	biological_process	GO:0010976	55	232	1.68	0.0243843326524	0.431276418708	hsa:9037:SEMA5A|hsa:54413:NLGN3|hsa:153090:DAB2IP|hsa:2909:ARHGAP35|hsa:9638:FEZ1|hsa:27185:TSNAX-DISC1|hsa:116:ADCYAP1|hsa:2042:EPHA3|hsa:23613:ZMYND8|hsa:4803:NGF|hsa:64506:CPEB1|hsa:6387:CXCL12|hsa:89780:WNT3A|hsa:57554:LRRC7|hsa:57118:CAMK1D|hsa:81532:MOB2|hsa:9839:ZEB2|hsa:2043:EPHA4|hsa:6446:SGK1|hsa:4916:NTRK3|hsa:8850:KAT2B|hsa:10507:SEMA4D|hsa:2932:GSK3B|hsa:22849:CPEB3|hsa:29904:EEF2K|h…	http://amigo.geneontology.org/amigo/term/GO:0010976
positive regulation of vasculature development	biological_process	GO:1904018	35	135	1.83	0.0244363639668	0.431437104412	hsa:9037:SEMA5A|hsa:2321:FLT1|hsa:2303:FOXC2|hsa:3553:IL1B|hsa:28996:HIPK2|hsa:728:C5AR1|hsa:93649:MYOCD|hsa:146850:PIK3R6|hsa:23328:SASH1|hsa:694:BTG1|hsa:5579:PRKCB|hsa:3815:KIT|hsa:28514:DLL1|hsa:719:C3AR1|hsa:7057:THBS1|hsa:3689:ITGB2|hsa:3716:JAK1|hsa:9734:HDAC9|hsa:3082:HGF|hsa:3791:KDR|hsa:3678:ITGA5|hsa:4846:NOS3|hsa:861:RUNX1|hsa:6376:CX3CL1|hsa:388:RHOB|hsa:9693:RAPGEF2|hsa:80310:PDGFD|…	http://amigo.geneontology.org/amigo/term/GO:1904018
calcium ion homeostasis	biological_process	GO:0055074	83	373	1.57	0.024543231787	0.43256369567	hsa:5910:RAP1GDS1|hsa:148:ADRA1A|hsa:9472:AKAP6|hsa:728:C5AR1|hsa:9104:RGN|hsa:7021:TFAP2B|hsa:27185:TSNAX-DISC1|hsa:3718:JAK3|hsa:1908:EDN3|hsa:116:ADCYAP1|hsa:57419:SLC24A3|hsa:283652:SLC24A5|hsa:9446:GSTO1|hsa:6387:CXCL12|hsa:775:CACNA1C|hsa:5579:PRKCB|hsa:845:CASQ2|hsa:2769:GNA15|hsa:7225:TRPC6|hsa:1909:EDNRA|hsa:2829:XCR1|hsa:83416:FCRL5|hsa:3356:HTR2A|hsa:7779:SLC30A1|hsa:5788:PTPRC|hsa:719…	http://amigo.geneontology.org/amigo/term/GO:0055074
regulation of T cell activation	biological_process	GO:0050863	66	287	1.63	0.0246309067908	0.433348668337	hsa:3549:IHH|hsa:3559:IL2RA|hsa:55423:SIRPG|hsa:3553:IL1B|hsa:8808:IL1RL2|hsa:3142:HLX|hsa:26191:PTPN22|hsa:5880:RAC2|hsa:79576:NKAP|hsa:1445:CSK|hsa:11314:CD300A|hsa:914:CD2|hsa:4004:LMO1|hsa:8767:RIPK2|hsa:1051:CEBPB|hsa:10859:LILRB1|hsa:8379:MAD1L1|hsa:83737:ITCH|hsa:339390:CLEC4G|hsa:1604:CD55|hsa:5788:PTPRC|hsa:3458:IFNG|hsa:79626:TNFAIP8L2|hsa:199:AIF1|hsa:9308:CD83|hsa:3280:HES1|hsa:84433:…	http://amigo.geneontology.org/amigo/term/GO:0050863
positive regulation of reactive oxygen species biosynthetic process	biological_process	GO:1903428	16	49	2.31	0.0247393059946	0.434494874165	hsa:5601:MAPK9|hsa:3553:IL1B|hsa:1956:EGFR|hsa:186:AGTR2|hsa:5873:RAB27A|hsa:3383:ICAM1|hsa:183:AGT|hsa:3689:ITGB2|hsa:199:AIF1|hsa:3458:IFNG|hsa:9759:HDAC4|hsa:9722:NOS1AP|hsa:5311:PKD2|hsa:3717:JAK2|hsa:10365:KLF2|hsa:7099:AL160272.2	http://amigo.geneontology.org/amigo/term/GO:1903428
phosphatidylinositol-4,5-bisphosphate 3-kinase activity	molecular_function	GO:0046934	19	62	2.17	0.0250295003277	0.437944283864	hsa:685:BTC|hsa:3815:KIT|hsa:2252:BX664615.2|hsa:5293:PIK3CD|hsa:7409:VAV1|hsa:23533:PIK3R5|hsa:2069:EREG|hsa:2263:FGFR2|hsa:1956:EGFR|hsa:1950:EGF|hsa:8817:FGF18|hsa:942:CD86|hsa:2064:ERBB2|hsa:146850:PIK3R6|hsa:9365:KL|hsa:8817:AC093246.1|hsa:3084:NRG1|hsa:2255:FGF10|hsa:2885:GRB2	http://amigo.geneontology.org/amigo/term/GO:0046934
negative regulation of potassium ion transmembrane transport	biological_process	GO:1901380	9	21	3.03	0.0251972721554	0.437944283864	hsa:3753:KCNE1|hsa:3753:KCNE1B|hsa:10008:KCNE3|hsa:3784:KCNQ1|hsa:5733:PTGER3|hsa:7881:KCNAB1|hsa:3757:KCNH2|hsa:51719:CAB39|hsa:845:CASQ2	http://amigo.geneontology.org/amigo/term/GO:1901380
mast cell granule	cellular_component	GO:0042629	9	21	3.03	0.0251972721554	0.437944283864	hsa:3815:KIT|hsa:10814:CPLX2|hsa:7462:LAT2|hsa:5293:PIK3CD|hsa:27040:LAT|hsa:3579:CXCR2|hsa:5552:SRGN|hsa:6284:S100A13|hsa:284021:MILR1	http://amigo.geneontology.org/amigo/term/GO:0042629
regulation of ruffle assembly	biological_process	GO:1900027	9	21	3.03	0.0251972721554	0.437944283864	hsa:3265:HRAS|hsa:23242:COBL|hsa:5962:RDX|hsa:3383:ICAM1|hsa:23603:CORO1C|hsa:26228:STAP1|hsa:64787:EPS8L2|hsa:51057:WDPCP|hsa:51466:EVL	http://amigo.geneontology.org/amigo/term/GO:1900027
regulation of cardiac muscle cell membrane repolarization	biological_process	GO:0099623	9	21	3.03	0.0251972721554	0.437944283864	hsa:3753:KCNE1|hsa:287:ANK2|hsa:3753:KCNE1B|hsa:3784:KCNQ1|hsa:776:CACNA1D|hsa:781:CACNA2D1|hsa:3757:KCNH2|hsa:9948:WDR1|hsa:9722:NOS1AP	http://amigo.geneontology.org/amigo/term/GO:0099623
positive regulation of excitatory postsynaptic potential	biological_process	GO:2000463	9	21	3.03	0.0251972721554	0.437944283864	hsa:5590:PRKCZ|hsa:9699:RIMS2|hsa:5728:PTEN|hsa:23316:CUX2|hsa:54413:NLGN3|hsa:2932:GSK3B|hsa:7476:WNT7A|hsa:22999:RIMS1|hsa:1815:DRD4	http://amigo.geneontology.org/amigo/term/GO:2000463
cell periphery	cellular_component	GO:0071944	922	4962	1.31	0.0254498869134	0.439686291046	hsa:2321:FLT1|hsa:83849:FO681492.1|hsa:257177:CFAP126|hsa:286530:P2RY8|hsa:54828:BCAS3|hsa:5055:SERPINB2|hsa:728:C5AR1|hsa:221935:SDK1|hsa:2357:FPR1|hsa:4995:OR3A2|hsa:5724:PTAFR|hsa:5867:RAB4A|hsa:50619:DEF6|hsa:6574:SLC20A1|hsa:896:CCND3|hsa:3557:IL1RN|hsa:22920:KIFAP3|hsa:4025:LPO|hsa:146760:RTN4RL1|hsa:9056:SLC7A7|hsa:1363:CPE|hsa:10507:SEMA4D|hsa:9912:ARHGAP44|hsa:8312:AXIN1|hsa:4854:NOTCH3|…	http://amigo.geneontology.org/amigo/term/GO:0071944
regulation of ion transmembrane transport	biological_process	GO:0034765	85	384	1.56	0.0254734859588	0.439686291046	hsa:775:CACNA1C|hsa:3778:KCNMA1|hsa:4318:MMP9|hsa:2273:FHL1|hsa:57338:JPH3|hsa:9472:AKAP6|hsa:9104:RGN|hsa:219931:TPCN2|hsa:54413:NLGN3|hsa:1729:DIAPH1|hsa:1908:EDN3|hsa:3752:KCND3|hsa:259232:NALCN|hsa:5724:PTAFR|hsa:65268:WNK2|hsa:23704:KCNE4|hsa:51719:CAB39|hsa:845:CASQ2|hsa:11060:WWP2|hsa:7225:TRPC6|hsa:3756:KCNH1|hsa:1909:EDNRA|hsa:3753:KCNE1|hsa:83416:FCRL5|hsa:776:CACNA1D|hsa:7779:SLC30A1|h…	http://amigo.geneontology.org/amigo/term/GO:0034765
axon ensheathment	biological_process	GO:0008366	30	112	1.89	0.0254759183198	0.439686291046	hsa:10215:OLIG2|hsa:1000:CDH2|hsa:3400:ID4|hsa:23114:NFASC|hsa:8777:MPDZ|hsa:4155:MBP|hsa:4763:NF1|hsa:9639:KBTBD11-OT1|hsa:57211:ADGRG6|hsa:163175:LGI4|hsa:5354:PLP1|hsa:7038:TG|hsa:3458:IFNG|hsa:9514:GAL3ST1|hsa:4653:MYOC|hsa:56288:PARD3|hsa:3082:HGF|hsa:6497:SKI|hsa:287:ANK2|hsa:3084:NRG1|hsa:4908:NTF3|hsa:2064:ERBB2|hsa:5376:PMP22|hsa:5728:PTEN|hsa:4118:MAL|hsa:23136:EPB41L3|hsa:5914:RARA|hsa…	http://amigo.geneontology.org/amigo/term/GO:0008366
ensheathment of neurons	biological_process	GO:0007272	30	112	1.89	0.0254759183198	0.439686291046	hsa:10215:OLIG2|hsa:1000:CDH2|hsa:3400:ID4|hsa:23114:NFASC|hsa:8777:MPDZ|hsa:4155:MBP|hsa:4763:NF1|hsa:9639:KBTBD11-OT1|hsa:57211:ADGRG6|hsa:163175:LGI4|hsa:5354:PLP1|hsa:7038:TG|hsa:3458:IFNG|hsa:9514:GAL3ST1|hsa:4653:MYOC|hsa:56288:PARD3|hsa:3082:HGF|hsa:6497:SKI|hsa:287:ANK2|hsa:3084:NRG1|hsa:4908:NTF3|hsa:2064:ERBB2|hsa:5376:PMP22|hsa:5728:PTEN|hsa:4118:MAL|hsa:23136:EPB41L3|hsa:5914:RARA|hsa…	http://amigo.geneontology.org/amigo/term/GO:0007272
extracellular matrix organization	biological_process	GO:0030198	73	323	1.6	0.0255718993237	0.439686291046	hsa:1281:COL3A1|hsa:5340:PLGLB1|hsa:4239:MFAP4|hsa:2303:FOXC2|hsa:60495:HPSE2|hsa:1490:CCN2|hsa:323:APBB2|hsa:5340:PLG|hsa:3383:ICAM1|hsa:50848:F11R|hsa:6662:SOX9|hsa:3687:ITGAX|hsa:80781:COL18A1|hsa:3036:HAS1|hsa:133584:EGFLAM|hsa:4318:MMP9|hsa:4088:SMAD3|hsa:1805:DPT|hsa:4763:NF1|hsa:10631:POSTN|hsa:89780:WNT3A|hsa:3936:LCP1|hsa:3385:ICAM3|hsa:1520:CTSS|hsa:7143:TNR|hsa:1278:COL1A2|hsa:55790:CS…	http://amigo.geneontology.org/amigo/term/GO:0030198
regulation of calcium ion transmembrane transporter activity	biological_process	GO:1901019	21	71	2.09	0.0255911523388	0.439686291046	hsa:57338:JPH3|hsa:5142:PDE4B|hsa:477:ATP1A2|hsa:57158:JPH2|hsa:5336:PLCG2|hsa:8398:PLA2G6|hsa:287:ANK2|hsa:9472:AKAP6|hsa:10008:KCNE3|hsa:9104:RGN|hsa:6786:STIM1|hsa:9722:NOS1AP|hsa:781:CACNA2D1|hsa:5311:PKD2|hsa:6548:SLC9A1|hsa:9446:GSTO1|hsa:5144:PDE4D|hsa:1756:DMD|hsa:1815:DRD4|hsa:845:CASQ2|hsa:783:CACNB2	http://amigo.geneontology.org/amigo/term/GO:1901019
epithelium development	biological_process	GO:0060429	210	1042	1.42	0.0256038702232	0.439686291046	hsa:54206:ERRFI1|hsa:374:AREG|hsa:85407:NKD1|hsa:3400:ID4|hsa:1950:EGF|hsa:7476:WNT7A|hsa:54806:AHI1|hsa:23648:SSBP3|hsa:694:BTG1|hsa:89780:WNT3A|hsa:9839:ZEB2|hsa:2255:FGF10|hsa:1909:EDNRA|hsa:2043:EPHA4|hsa:4088:SMAD3|hsa:6789:STK4|hsa:4916:NTRK3|hsa:8643:PTCH2|hsa:3295:HSD17B4|hsa:8312:AXIN1|hsa:3861:KRT14|hsa:5583:PRKCH|hsa:1948:EFNB2|hsa:137964:GPAT4|hsa:5144:PDE4D|hsa:3791:KDR|hsa:65009:NDR…	http://amigo.geneontology.org/amigo/term/GO:0060429
embryonic pattern specification	biological_process	GO:0009880	18	58	2.19	0.0261394215182	0.44589689748	hsa:4088:SMAD3|hsa:4087:SMAD2|hsa:5046:PCSK6|hsa:23242:COBL|hsa:7471:WNT1|hsa:4091:SMAD6|hsa:28514:DLL1|hsa:1947:EFNB1|hsa:4223:MEOX2|hsa:344022:NOTO|hsa:7490:WT1|hsa:2263:FGFR2|hsa:57669:EPB41L5|hsa:163589:TDRD5|hsa:4086:SMAD1|hsa:6926:TBX3|hsa:2255:FGF10|hsa:7476:WNT7A	http://amigo.geneontology.org/amigo/term/GO:0009880
organ formation	biological_process	GO:0048645	18	58	2.19	0.0261394215182	0.44589689748	hsa:2736:GLI2|hsa:4208:MEF2C|hsa:5595:MAPK3|hsa:3516:RBPJ|hsa:5076:PAX2|hsa:3207:HOXA11|hsa:10370:CITED2|hsa:2263:FGFR2|hsa:3227:HOXC11|hsa:9464:HAND2|hsa:7490:WT1|hsa:3280:HES1|hsa:23213:SULF1|hsa:89780:WNT3A|hsa:5594:MAPK1|hsa:5605:MAP2K2|hsa:3670:ISL1|hsa:2255:FGF10	http://amigo.geneontology.org/amigo/term/GO:0048645
positive regulation of tumor necrosis factor superfamily cytokine production	biological_process	GO:1903557	18	58	2.19	0.0261394215182	0.44589689748	hsa:943:TNFRSF8|hsa:64170:CARD9|hsa:10417:SPON2|hsa:2207:FCER1G|hsa:3670:ISL1|hsa:7057:THBS1|hsa:3717:JAK2|hsa:942:CD86|hsa:3458:IFNG|hsa:5724:PTAFR|hsa:7291:TWIST1|hsa:6347:CCL2|hsa:914:CD2|hsa:8767:RIPK2|hsa:54440:SASH3|hsa:7096:TLR1|hsa:101:ADAM8|hsa:7099:AL160272.2	http://amigo.geneontology.org/amigo/term/GO:1903557
cell-cell signaling	biological_process	GO:0007267	292	1485	1.39	0.0261430691435	0.44589689748	hsa:27445:PCLO|hsa:8452:CUL3|hsa:153090:DAB2IP|hsa:5148:PDE6G|hsa:374:AREG|hsa:408:ARRB1|hsa:7021:TFAP2B|hsa:6425:SFRP5|hsa:2195:FAT1|hsa:6809:STX3|hsa:8497:PPFIA4|hsa:6853:SYN1|hsa:7476:WNT7A|hsa:9627:SNCAIP|hsa:399979:SNX19|hsa:7022:TFAP2C|hsa:89780:WNT3A|hsa:9839:ZEB2|hsa:9211:LGI1|hsa:2255:FGF10|hsa:2867:FFAR2|hsa:2903:GRIN2A|hsa:27123:DKK2|hsa:5413:AC000093.1|hsa:1363:CPE|hsa:23054:NCOA6|hsa…	http://amigo.geneontology.org/amigo/term/GO:0007267
cardiac muscle cell membrane repolarization	biological_process	GO:0099622	10	25	2.83	0.026308356405	0.447955505838	hsa:3753:KCNE1|hsa:287:ANK2|hsa:3753:KCNE1B|hsa:3759:KCNJ2|hsa:3784:KCNQ1|hsa:776:CACNA1D|hsa:781:CACNA2D1|hsa:3757:KCNH2|hsa:9948:WDR1|hsa:9722:NOS1AP	http://amigo.geneontology.org/amigo/term/GO:0099622
establishment of nucleus localization	Undef	GO:0040023	7	14	3.53	0.0264649910547	0.44908330086	hsa:51164:DCTN4|hsa:998:CDC42|hsa:23224:SYNE2|hsa:23345:SYNE1|hsa:9423:NTN1|hsa:199953:TMEM201|hsa:5747:PTK2	http://amigo.geneontology.org/amigo/term/GO:0040023
negative regulation of homotypic cell-cell adhesion	biological_process	GO:0034111	7	14	3.53	0.0264649910547	0.44908330086	hsa:5580:PRKCD|hsa:84959:UBASH3B|hsa:5592:PRKG1|hsa:5962:RDX|hsa:140706:CCM2L|hsa:5733:PTGER3|hsa:80139:ZNF703	http://amigo.geneontology.org/amigo/term/GO:0034111
negative regulation of phosphorus metabolic process	biological_process	GO:0010563	114	535	1.51	0.0267706296453	0.44908330086	hsa:1814:DRD3|hsa:81848:SPRY4|hsa:9104:RGN|hsa:93649:MYOCD|hsa:3480:IGF1R|hsa:2889:RAPGEF1|hsa:65268:WNK2|hsa:1909:EDNRA|hsa:2776:GNAQ|hsa:4916:NTRK3|hsa:54920:DUS2|hsa:10507:SEMA4D|hsa:3486:IGFBP3|hsa:5144:PDE4D|hsa:5341:PLEK|hsa:1815:DRD4|hsa:978:CDA|hsa:8613:AC119674.2|hsa:10221:TRIB1|hsa:1154:CISH|hsa:4908:NTF3|hsa:26524:LATS2|hsa:7026:NR2F2|hsa:10253:SPRY2|hsa:5580:PRKCD|hsa:84417:ECRG4|hsa:…	http://amigo.geneontology.org/amigo/term/GO:0010563
negative regulation of phosphate metabolic process	biological_process	GO:0045936	114	535	1.51	0.0267706296453	0.44908330086	hsa:1814:DRD3|hsa:81848:SPRY4|hsa:9104:RGN|hsa:93649:MYOCD|hsa:3480:IGF1R|hsa:2889:RAPGEF1|hsa:65268:WNK2|hsa:1909:EDNRA|hsa:2776:GNAQ|hsa:4916:NTRK3|hsa:54920:DUS2|hsa:10507:SEMA4D|hsa:3486:IGFBP3|hsa:5144:PDE4D|hsa:5341:PLEK|hsa:1815:DRD4|hsa:978:CDA|hsa:8613:AC119674.2|hsa:10221:TRIB1|hsa:1154:CISH|hsa:4908:NTF3|hsa:26524:LATS2|hsa:7026:NR2F2|hsa:10253:SPRY2|hsa:5580:PRKCD|hsa:84417:ECRG4|hsa:…	http://amigo.geneontology.org/amigo/term/GO:0045936
regulation of neuron migration	biological_process	GO:2001222	11	29	2.68	0.0268107715174	0.44908330086	hsa:1281:COL3A1|hsa:9693:RAPGEF2|hsa:137970:UNC5D|hsa:3084:NRG1|hsa:153090:DAB2IP|hsa:9289:ADGRG1|hsa:5803:PTPRZ1|hsa:10718:NRG3|hsa:9585:KIF20B|hsa:2932:GSK3B|hsa:23768:FLRT2	http://amigo.geneontology.org/amigo/term/GO:2001222
actinin binding	molecular_function	GO:0042805	11	29	2.68	0.0268107715174	0.44908330086	hsa:775:CACNA1C|hsa:5311:PKD2|hsa:171024:SYNPO2|hsa:776:CACNA1D|hsa:7225:TRPC6|hsa:9499:MYOT|hsa:5914:RARA|hsa:23022:PALLD|hsa:5468:PPARG|hsa:7273:TTN|hsa:129446:XIRP2	http://amigo.geneontology.org/amigo/term/GO:0042805
regulation of CD4-positive, alpha-beta T cell differentiation	biological_process	GO:0043370	12	33	2.57	0.0268730196788	0.44908330086	hsa:5590:PRKCZ|hsa:3566:IL4R|hsa:3071:NCKAP1L|hsa:3458:IFNG|hsa:3142:HLX|hsa:3718:JAK3|hsa:4602:MYB|hsa:9308:CD83|hsa:942:CD86|hsa:5914:RARA|hsa:8767:RIPK2|hsa:54440:SASH3	http://amigo.geneontology.org/amigo/term/GO:0043370
positive regulation of T cell differentiation	biological_process	GO:0045582	20	67	2.11	0.0268802534437	0.44908330086	hsa:3549:IHH|hsa:5590:PRKCZ|hsa:2736:GLI2|hsa:3559:IL2RA|hsa:6850:SYK|hsa:3071:NCKAP1L|hsa:942:CD86|hsa:8808:IL1RL2|hsa:3553:IL1B|hsa:3458:IFNG|hsa:3142:HLX|hsa:4602:MYB|hsa:79576:NKAP|hsa:9308:CD83|hsa:54440:SASH3|hsa:5914:RARA|hsa:146850:PIK3R6|hsa:3566:IL4R|hsa:8767:RIPK2|hsa:101:ADAM8	http://amigo.geneontology.org/amigo/term/GO:0045582
somitogenesis	biological_process	GO:0001756	20	67	2.11	0.0268802534437	0.44908330086	hsa:5362:PLXNA2|hsa:2294:FOXF1|hsa:2303:FOXC2|hsa:6422:SFRP1|hsa:23242:COBL|hsa:85407:NKD1|hsa:57669:EPB41L5|hsa:5075:PAX1|hsa:4223:MEOX2|hsa:8312:AXIN1|hsa:4920:ROR2|hsa:6423:SFRP2|hsa:4088:SMAD3|hsa:3955:LFNG|hsa:5100:PCDH8|hsa:89780:WNT3A|hsa:9839:ZEB2|hsa:3516:RBPJ|hsa:28514:DLL1|hsa:57534:MIB1	http://amigo.geneontology.org/amigo/term/GO:0001756
neuron fate commitment	biological_process	GO:0048663	20	67	2.11	0.0268802534437	0.44908330086	hsa:5081:PAX7|hsa:4854:NOTCH3|hsa:10215:OLIG2|hsa:998:CDC42|hsa:3398:ID2|hsa:5457:POU4F1|hsa:4916:NTRK3|hsa:3670:ISL1|hsa:28514:DLL1|hsa:7046:TGFBR1|hsa:5396:PRRX1|hsa:8312:AXIN1|hsa:7471:WNT1|hsa:2736:GLI2|hsa:64843:ISL2|hsa:25925:ZNF521|hsa:3280:HES1|hsa:116448:OLIG1|hsa:3516:RBPJ|hsa:3084:NRG1	http://amigo.geneontology.org/amigo/term/GO:0048663
negative regulation of neuron projection development	biological_process	GO:0010977	32	122	1.85	0.0269015756449	0.44908330086	hsa:9037:SEMA5A|hsa:9723:SEMA3E|hsa:23108:RAP1GAP2|hsa:54413:NLGN3|hsa:25791:NGEF|hsa:2672:GFI1|hsa:3475:IFRD1|hsa:4155:MBP|hsa:89780:WNT3A|hsa:7143:TNR|hsa:4038:LRP4|hsa:5376:PMP22|hsa:2202:EFEMP1|hsa:2258:FGF13|hsa:2043:EPHA4|hsa:10507:SEMA4D|hsa:2932:GSK3B|hsa:9529:BAG5|hsa:7225:TRPC6|hsa:1716:DGUOK|hsa:10501:SEMA6B|hsa:9423:NTN1|hsa:9353:SLIT2|hsa:80031:SEMA6D|hsa:64218:SEMA4A|hsa:1600:DAB1|h…	http://amigo.geneontology.org/amigo/term/GO:0010977
extracellular structure organization	biological_process	GO:0043062	73	324	1.59	0.0269110240014	0.44908330086	hsa:1281:COL3A1|hsa:5340:PLGLB1|hsa:4239:MFAP4|hsa:2303:FOXC2|hsa:60495:HPSE2|hsa:1490:CCN2|hsa:323:APBB2|hsa:5340:PLG|hsa:3383:ICAM1|hsa:50848:F11R|hsa:6662:SOX9|hsa:3687:ITGAX|hsa:80781:COL18A1|hsa:3036:HAS1|hsa:133584:EGFLAM|hsa:4318:MMP9|hsa:4088:SMAD3|hsa:1805:DPT|hsa:4763:NF1|hsa:10631:POSTN|hsa:89780:WNT3A|hsa:3936:LCP1|hsa:3385:ICAM3|hsa:1520:CTSS|hsa:7143:TNR|hsa:1278:COL1A2|hsa:55790:CS…	http://amigo.geneontology.org/amigo/term/GO:0043062
positive regulation of nucleobase-containing compound metabolic process	biological_process	GO:0045935	312	1595	1.38	0.0270004108766	0.449297884257	hsa:153090:DAB2IP|hsa:7022:TFAP2C|hsa:374:AREG|hsa:4774:NFIA|hsa:5083:PAX9|hsa:4543:AC018709.1|hsa:3400:ID4|hsa:4212:MEIS2|hsa:93649:MYOCD|hsa:196:AC019117.3|hsa:1950:EGF|hsa:1869:E2F1|hsa:3480:IGF1R|hsa:4223:MEOX2|hsa:54806:AHI1|hsa:4683:NBN|hsa:678:ZFP36L2|hsa:89780:WNT3A|hsa:2649:NR6A1|hsa:4005:LMO2|hsa:2255:FGF10|hsa:9603:NFE2L3|hsa:1909:EDNRA|hsa:5582:PRKCG|hsa:4088:SMAD3|hsa:2587:GALR1|hsa:…	http://amigo.geneontology.org/amigo/term/GO:0045935
female gonad development	biological_process	GO:0008585	29	108	1.9	0.0270133308871	0.449297884257	hsa:83943:IMMP2L|hsa:196:AHR|hsa:598:BCL2L1|hsa:3383:ICAM1|hsa:4846:NOS3|hsa:116:ADCYAP1|hsa:1051:CEBPB|hsa:3815:KIT|hsa:132625:ZFP42|hsa:6422:SFRP1|hsa:23054:NCOA6|hsa:2069:EREG|hsa:1299:COL9A3|hsa:63951:DMRTA1|hsa:89766:UMODL1|hsa:3625:INHBB|hsa:7490:WT1|hsa:9353:SLIT2|hsa:196:AC019117.3|hsa:84969:TOX2|hsa:6586:SLIT3|hsa:5321:PLA2G4A|hsa:2252:BX664615.2|hsa:408:ARRB1|hsa:3955:LFNG|hsa:1103:CHAT…	http://amigo.geneontology.org/amigo/term/GO:0008585
lymphocyte activation involved in immune response	biological_process	GO:0002285	37	146	1.79	0.0274471378598	0.455758589982	hsa:8320:EOMES|hsa:10859:LILRB1|hsa:3383:ICAM1|hsa:440275:EIF2AK4|hsa:3718:JAK3|hsa:8993:PGLYRP1|hsa:4683:NBN|hsa:8767:RIPK2|hsa:3936:LCP1|hsa:2207:FCER1G|hsa:28514:DLL1|hsa:3458:IFNG|hsa:23075:SWAP70|hsa:8809:IL18R1|hsa:4853:NOTCH2|hsa:23228:PLCL2|hsa:11151:CORO1A|hsa:202309:GAPT|hsa:201294:UNC13D|hsa:51744:CD244|hsa:4602:MYB|hsa:3142:HLX|hsa:64218:SEMA4A|hsa:6095:RORA|hsa:5590:PRKCZ|hsa:200558:…	http://amigo.geneontology.org/amigo/term/GO:0002285
synapse part	cellular_component	GO:0044456	124	588	1.49	0.027544790997	0.456625363624	hsa:9369:NRXN3|hsa:85461:TANC1|hsa:2567:GABRG3|hsa:6712:SPTBN2|hsa:2899:GRIK3|hsa:6809:STX3|hsa:8497:PPFIA4|hsa:6853:SYN1|hsa:7476:WNT7A|hsa:9627:SNCAIP|hsa:89780:WNT3A|hsa:2903:GRIN2A|hsa:5413:AC000093.1|hsa:1363:CPE|hsa:9912:ARHGAP44|hsa:8312:AXIN1|hsa:5582:PRKCG|hsa:29904:EEF2K|hsa:1815:DRD4|hsa:57534:MIB1|hsa:8573:CASK|hsa:10814:CPLX2|hsa:59283:CACNG8|hsa:3382:ICA1|hsa:51738:GHRL|hsa:2564:GAB…	http://amigo.geneontology.org/amigo/term/GO:0044456
regulation of response to external stimulus	biological_process	GO:0032101	163	794	1.45	0.0277697126693	0.459026081079	hsa:5148:PDE6G|hsa:9353:SLIT2|hsa:5055:SERPINB2|hsa:728:C5AR1|hsa:5273:SERPINB10|hsa:8993:PGLYRP1|hsa:6809:STX3|hsa:4088:SMAD3|hsa:89780:WNT3A|hsa:57118:CAMK1D|hsa:2255:FGF10|hsa:2867:FFAR2|hsa:1909:EDNRA|hsa:2043:EPHA4|hsa:4057:LTF|hsa:4916:NTRK3|hsa:10507:SEMA4D|hsa:199:AIF1|hsa:1948:EFNB2|hsa:91584:PLXNA4|hsa:5341:PLEK|hsa:5627:PROS1|hsa:8736:MYOM1|hsa:2678:AP000356.5|hsa:5580:PRKCD|hsa:8573:C…	http://amigo.geneontology.org/amigo/term/GO:0032101
tissue morphogenesis	biological_process	GO:0048729	127	604	1.49	0.0278239225835	0.459026081079	hsa:374:AREG|hsa:85407:NKD1|hsa:3400:ID4|hsa:7476:WNT7A|hsa:54806:AHI1|hsa:4088:SMAD3|hsa:89780:WNT3A|hsa:9839:ZEB2|hsa:2255:FGF10|hsa:1909:EDNRA|hsa:2043:EPHA4|hsa:8312:AXIN1|hsa:4146:MATN1|hsa:1948:EFNB2|hsa:65009:NDRG4|hsa:57534:MIB1|hsa:5613:PRKY|hsa:6497:SKI|hsa:2736:GLI2|hsa:6239:RREB1|hsa:3084:NRG1|hsa:1950:EGF|hsa:2263:FGFR2|hsa:1952:CELSR2|hsa:10253:SPRY2|hsa:5687:PSMA6|hsa:79977:GRHL2|h…	http://amigo.geneontology.org/amigo/term/GO:0048729
neural tube development	biological_process	GO:0021915	38	151	1.78	0.027872378007	0.459026081079	hsa:222894:FERD3L|hsa:10395:DLC1|hsa:2909:ARHGAP35|hsa:89780:WNT3A|hsa:4763:NF1|hsa:5081:PAX7|hsa:9839:ZEB2|hsa:8092:ALX1|hsa:6422:SFRP1|hsa:6789:STK4|hsa:55626:LINC00514|hsa:145258:GSC|hsa:3280:HES1|hsa:8854:ALDH1A2|hsa:55626:CD47|hsa:57545:CC2D2A|hsa:6497:SKI|hsa:2736:GLI2|hsa:5914:RARA|hsa:8289:ARID1A|hsa:23242:COBL|hsa:3705:ITPK1|hsa:57619:SHROOM3|hsa:27152:INTU|hsa:6664:SOX11|hsa:8543:LMO4|h…	http://amigo.geneontology.org/amigo/term/GO:0021915
regulation of exocytosis	biological_process	GO:0017157	38	151	1.78	0.027872378007	0.459026081079	hsa:27445:PCLO|hsa:8832:CD84|hsa:134957:STXBP5|hsa:2294:FOXF1|hsa:136:ADORA2B|hsa:93664:CADPS2|hsa:5880:RAC2|hsa:6853:SYN1|hsa:5724:PTAFR|hsa:11314:CD300A|hsa:29091:STXBP6|hsa:5413:SEPTIN5|hsa:5413:AC000093.1|hsa:2207:FCER1G|hsa:143425:SYT9|hsa:3458:IFNG|hsa:5874:RAB27B|hsa:29:ABR|hsa:6861:SYT5|hsa:8398:PLA2G6|hsa:9699:RIMS2|hsa:10814:CPLX2|hsa:6850:SYK|hsa:9846:GAB2|hsa:201294:UNC13D|hsa:2268:FG…	http://amigo.geneontology.org/amigo/term/GO:0017157
regulation of primary metabolic process	biological_process	GO:0080090	1040	5629	1.31	0.0280559207051	0.460913348899	hsa:2321:FLT1|hsa:54704:PDP1|hsa:374:AREG|hsa:2180:ACSL1|hsa:5055:SERPINB2|hsa:728:C5AR1|hsa:3400:ID4|hsa:80816:ASXL3|hsa:2357:FPR1|hsa:93649:MYOCD|hsa:7091:TLE4|hsa:81931:ZNF66|hsa:5724:PTAFR|hsa:400720:AC004076.1|hsa:8433:UTF1|hsa:5148:PDE6G|hsa:6653:SORL1|hsa:51322:WAC|hsa:10781:ZNF266|hsa:9535:GMFG|hsa:5582:PRKCG|hsa:9056:SLC7A7|hsa:51427:ZNF107|hsa:10507:SEMA4D|hsa:8187:ZNF239|hsa:8312:AXIN1…	http://amigo.geneontology.org/amigo/term/GO:0080090
positive regulation of transferase activity	biological_process	GO:0051347	130	620	1.48	0.0280787347727	0.460913348899	hsa:2321:FLT1|hsa:2069:EREG|hsa:5148:PDE6G|hsa:728:C5AR1|hsa:2357:FPR1|hsa:2889:RAPGEF1|hsa:4683:NBN|hsa:89780:WNT3A|hsa:9839:ZEB2|hsa:2255:FGF10|hsa:2043:EPHA4|hsa:4057:LTF|hsa:221472:FGD2|hsa:91947:ARRDC4|hsa:8312:AXIN1|hsa:108:ADCY2|hsa:1815:DRD4|hsa:9693:RAPGEF2|hsa:6850:SYK|hsa:143384:CACUL1|hsa:51738:GHRL|hsa:3084:NRG1|hsa:1950:EGF|hsa:347735:SERINC2|hsa:7164:TPD52L1|hsa:2268:FGR|hsa:2690:G…	http://amigo.geneontology.org/amigo/term/GO:0051347
regulation of muscle adaptation	biological_process	GO:0043502	19	63	2.13	0.0282019428482	0.462180616399	hsa:54206:ERRFI1|hsa:11214:AKAP13|hsa:4734:NEDD4|hsa:9472:AKAP6|hsa:8165:AKAP1|hsa:7138:TNNT1|hsa:9150:CTDP1|hsa:199:AIF1|hsa:3488:IGFBP5|hsa:10891:PPARGC1A|hsa:136319:MTPN|hsa:9759:HDAC4|hsa:2932:GSK3B|hsa:4846:NOS3|hsa:6548:SLC9A1|hsa:6345:SRL|hsa:10539:GLRX3|hsa:5152:PDE9A|hsa:183:AGT	http://amigo.geneontology.org/amigo/term/GO:0043502
positive regulation of apoptotic process	biological_process	GO:0043065	120	568	1.49	0.028538993125	0.466942548751	hsa:1869:E2F1|hsa:9459:ARHGEF6|hsa:7021:TFAP2B|hsa:25791:NGEF|hsa:694:BTG1|hsa:89780:WNT3A|hsa:841:CASP8|hsa:57118:CAMK1D|hsa:2903:GRIN2A|hsa:4916:NTRK3|hsa:323:APBB2|hsa:3486:IGFBP3|hsa:7027:TFDP1|hsa:3635:INPP5D|hsa:8398:PLA2G6|hsa:53832:IL20RA|hsa:8854:ALDH1A2|hsa:664:BNIP3|hsa:162989:DEDD2|hsa:7164:TPD52L1|hsa:5468:PPARG|hsa:1075:CTSC|hsa:26524:LATS2|hsa:8462:KLF11|hsa:5580:PRKCD|hsa:6280:S10…	http://amigo.geneontology.org/amigo/term/GO:0043065
negative regulation of ion transmembrane transport	biological_process	GO:0034766	21	72	2.06	0.0285923060858	0.467054157623	hsa:5581:PRKCE|hsa:3753:KCNE1|hsa:83416:FCRL5|hsa:7779:SLC30A1|hsa:7881:KCNAB1|hsa:3753:KCNE1B|hsa:10008:KCNE3|hsa:7057:THBS1|hsa:3784:KCNQ1|hsa:183:AGT|hsa:5733:PTGER3|hsa:4734:NEDD4|hsa:477:ATP1A2|hsa:1814:DRD3|hsa:5311:PKD2|hsa:3757:KCNH2|hsa:4318:MMP9|hsa:9446:GSTO1|hsa:51719:CAB39|hsa:1815:DRD4|hsa:845:CASQ2	http://amigo.geneontology.org/amigo/term/GO:0034766
negative regulation of leukocyte activation	biological_process	GO:0002695	35	137	1.81	0.0286579045885	0.467365762169	hsa:3549:IHH|hsa:8832:CD84|hsa:3559:IL2RA|hsa:10859:LILRB1|hsa:3142:HLX|hsa:26191:PTPN22|hsa:8993:PGLYRP1|hsa:11314:CD300A|hsa:1051:CEBPB|hsa:558:AXL|hsa:8379:MAD1L1|hsa:23495:TNFRSF13B|hsa:339390:CLEC4G|hsa:6422:SFRP1|hsa:1269:CNR2|hsa:79626:TNFAIP8L2|hsa:83737:ITCH|hsa:3635:INPP5D|hsa:5621:PRNP|hsa:2294:FOXF1|hsa:6664:SOX11|hsa:9306:SOCS6|hsa:29:ABR|hsa:5585:PKN1|hsa:2064:ERBB2|hsa:284021:MILR1…	http://amigo.geneontology.org/amigo/term/GO:0002695
regulation of alpha-beta T cell differentiation	biological_process	GO:0046637	15	46	2.3	0.0293291061865	0.472125686024	hsa:3549:IHH|hsa:5590:PRKCZ|hsa:3566:IL4R|hsa:6850:SYK|hsa:3071:NCKAP1L|hsa:3458:IFNG|hsa:3142:HLX|hsa:3718:JAK3|hsa:4602:MYB|hsa:79576:NKAP|hsa:9308:CD83|hsa:942:CD86|hsa:5914:RARA|hsa:8767:RIPK2|hsa:54440:SASH3	http://amigo.geneontology.org/amigo/term/GO:0046637
ventricular cardiac muscle cell membrane repolarization	biological_process	GO:0099625	8	18	3.14	0.0293468997411	0.472125686024	hsa:3753:KCNE1|hsa:287:ANK2|hsa:3753:KCNE1B|hsa:3784:KCNQ1|hsa:781:CACNA2D1|hsa:3757:KCNH2|hsa:9948:WDR1|hsa:9722:NOS1AP	http://amigo.geneontology.org/amigo/term/GO:0099625
vascular smooth muscle contraction	biological_process	GO:0014829	8	18	3.14	0.0293468997411	0.472125686024	hsa:1909:EDNRA|hsa:3356:HTR2A|hsa:1131:CHRM3|hsa:5023:P2RX1|hsa:183:AGT|hsa:1908:EDN3|hsa:9732:DOCK4|hsa:80005:DOCK5	http://amigo.geneontology.org/amigo/term/GO:0014829
regulation of cardiac muscle cell differentiation	biological_process	GO:2000725	8	18	3.14	0.0293468997411	0.472125686024	hsa:4208:MEF2C|hsa:9472:AKAP6|hsa:3084:NRG1|hsa:93649:MYOCD|hsa:1948:EFNB2|hsa:89780:WNT3A|hsa:3516:RBPJ|hsa:9150:CTDP1	http://amigo.geneontology.org/amigo/term/GO:2000725
regulation of ventricular cardiac muscle cell membrane repolarization	biological_process	GO:0060307	8	18	3.14	0.0293468997411	0.472125686024	hsa:3753:KCNE1|hsa:287:ANK2|hsa:3753:KCNE1B|hsa:3784:KCNQ1|hsa:781:CACNA2D1|hsa:3757:KCNH2|hsa:9948:WDR1|hsa:9722:NOS1AP	http://amigo.geneontology.org/amigo/term/GO:0060307
potassium ion transmembrane transport	biological_process	GO:0071805	43	176	1.73	0.0295020839084	0.472125686024	hsa:3778:KCNMA1|hsa:2273:FHL1|hsa:9472:AKAP6|hsa:157855:KCNU1|hsa:1908:EDN3|hsa:3752:KCND3|hsa:51719:CAB39|hsa:845:CASQ2|hsa:11060:WWP2|hsa:3756:KCNH1|hsa:3753:KCNE1|hsa:3777:KCNK3|hsa:57582:KCNT1|hsa:10008:KCNE3|hsa:3784:KCNQ1|hsa:4986:OPRK1|hsa:5621:PRNP|hsa:57628:DPP10|hsa:348980:HCN1|hsa:477:ATP1A2|hsa:23704:KCNE4|hsa:287:ANK2|hsa:3754:KCNF1|hsa:3753:KCNE1B|hsa:3759:KCNJ2|hsa:5733:PTGER3|hsa:…	http://amigo.geneontology.org/amigo/term/GO:0071805
cellular potassium ion transport	biological_process	GO:0071804	43	176	1.73	0.0295020839084	0.472125686024	hsa:3778:KCNMA1|hsa:2273:FHL1|hsa:9472:AKAP6|hsa:157855:KCNU1|hsa:1908:EDN3|hsa:3752:KCND3|hsa:51719:CAB39|hsa:845:CASQ2|hsa:11060:WWP2|hsa:3756:KCNH1|hsa:3753:KCNE1|hsa:3777:KCNK3|hsa:57582:KCNT1|hsa:10008:KCNE3|hsa:3784:KCNQ1|hsa:4986:OPRK1|hsa:5621:PRNP|hsa:57628:DPP10|hsa:348980:HCN1|hsa:477:ATP1A2|hsa:23704:KCNE4|hsa:287:ANK2|hsa:3754:KCNF1|hsa:3753:KCNE1B|hsa:3759:KCNJ2|hsa:5733:PTGER3|hsa:…	http://amigo.geneontology.org/amigo/term/GO:0071804
outflow tract morphogenesis	biological_process	GO:0003151	18	59	2.16	0.0295473234151	0.472125686024	hsa:2535:FZD2|hsa:2303:FOXC2|hsa:7291:TWIST1|hsa:3670:ISL1|hsa:6664:SOX11|hsa:2263:FGFR2|hsa:6926:TBX3|hsa:9464:HAND2|hsa:4734:NEDD4|hsa:6423:SFRP2|hsa:3280:HES1|hsa:5914:RARA|hsa:4488:MSX2|hsa:4886:NPY1R|hsa:3516:RBPJ|hsa:55742:PARVA|hsa:10370:CITED2|hsa:4208:MEF2C	http://amigo.geneontology.org/amigo/term/GO:0003151
epithelial cell proliferation involved in lung morphogenesis	biological_process	GO:0060502	6	11	3.86	0.0296077226951	0.472125686024	hsa:998:CDC42|hsa:2252:BX664615.2|hsa:2263:FGFR2|hsa:6662:SOX9|hsa:4781:NFIB|hsa:5605:MAP2K2	http://amigo.geneontology.org/amigo/term/GO:0060502
positive regulation of macrophage chemotaxis	biological_process	GO:0010759	6	11	3.86	0.0296077226951	0.472125686024	hsa:719:C3AR1|hsa:728:C5AR1|hsa:6376:CX3CL1|hsa:7057:THBS1|hsa:6347:CCL2|hsa:1435:CSF1	http://amigo.geneontology.org/amigo/term/GO:0010759
inositol trisphosphate phosphatase activity	molecular_function	GO:0046030	6	11	3.86	0.0296077226951	0.472125686024	hsa:3631:INPP4A|hsa:3632:INPP5A|hsa:3628:INPP1|hsa:3633:INPP5B|hsa:3635:INPP5D|hsa:8821:INPP4B	http://amigo.geneontology.org/amigo/term/GO:0046030
endothelial cell activation	biological_process	GO:0042118	6	11	3.86	0.0296077226951	0.472125686024	hsa:56892:TCIM|hsa:168667:BMPER|hsa:3205:AC004080.3|hsa:7046:TGFBR1|hsa:27086:FOXP1|hsa:81575:APOLD1	http://amigo.geneontology.org/amigo/term/GO:0042118
serotonin secretion	biological_process	GO:0001820	6	11	3.86	0.0296077226951	0.472125686024	hsa:3351:HTR1B|hsa:2207:FCER1G|hsa:6850:SYK|hsa:5023:P2RX1|hsa:4129:MAOB|hsa:10859:LILRB1	http://amigo.geneontology.org/amigo/term/GO:0001820
regulation of cell-cell adhesion mediated by cadherin	biological_process	GO:2000047	6	11	3.86	0.0296077226951	0.472125686024	hsa:5340:PLGLB1|hsa:4072:EPCAM|hsa:3170:FOXA2|hsa:201627:DENND6A|hsa:5340:PLG|hsa:89780:WNT3A	http://amigo.geneontology.org/amigo/term/GO:2000047
striated muscle tissue development	biological_process	GO:0014706	73	326	1.58	0.0297567438539	0.473419756893	hsa:4086:SMAD1|hsa:2303:FOXC2|hsa:998:CDC42|hsa:7832:BTG2|hsa:7291:TWIST1|hsa:9472:AKAP6|hsa:51676:ASB2|hsa:3142:HLX|hsa:183:AGT|hsa:93649:MYOCD|hsa:10052:GJC1|hsa:84466:MEGF10|hsa:3475:IFRD1|hsa:4729:NDUFV2|hsa:89780:WNT3A|hsa:4763:NF1|hsa:3516:RBPJ|hsa:9150:CTDP1|hsa:5081:PAX7|hsa:11214:AKAP13|hsa:4208:MEF2C|hsa:4088:SMAD3|hsa:8470:SORBS2|hsa:59269:HIVEP3|hsa:28514:DLL1|hsa:9734:HDAC9|hsa:4223:…	http://amigo.geneontology.org/amigo/term/GO:0014706
dendrite development	biological_process	GO:0016358	45	186	1.71	0.0299546265863	0.473419756893	hsa:54413:NLGN3|hsa:10507:SEMA4D|hsa:23043:TNIK|hsa:27185:TSNAX-DISC1|hsa:26050:SLITRK5|hsa:2047:EPHB1|hsa:23613:ZMYND8|hsa:9201:DCLK1|hsa:4038:LRP4|hsa:57118:CAMK1D|hsa:7225:TRPC6|hsa:4208:MEF2C|hsa:6446:SGK1|hsa:153090:DAB2IP|hsa:221935:SDK1|hsa:2932:GSK3B|hsa:22849:CPEB3|hsa:29904:EEF2K|hsa:4976:OPA1|hsa:653:BMP5|hsa:3706:ITPKA|hsa:23242:COBL|hsa:51738:GHRL|hsa:3084:NRG1|hsa:23316:CUX2|hsa:218…	http://amigo.geneontology.org/amigo/term/GO:0016358
myeloid leukocyte differentiation	biological_process	GO:0002573	45	186	1.71	0.0299546265863	0.473419756893	hsa:55509:BATF3|hsa:10859:LILRB1|hsa:56998:CTNNBIP1|hsa:146433:IL34|hsa:4286:MITF|hsa:79576:NKAP|hsa:6422:SFRP1|hsa:4318:MMP9|hsa:841:CASP8|hsa:3516:RBPJ|hsa:998:CDC42|hsa:139716:GAB3|hsa:1053:CEBPE|hsa:4763:NF1|hsa:7305:TYROBP|hsa:4208:MEF2C|hsa:4057:LTF|hsa:6688:SPI1|hsa:56975:FAM20C|hsa:116071:BATF2|hsa:1051:CEBPB|hsa:9644:SH3PXD2A|hsa:3458:IFNG|hsa:3635:INPP5D|hsa:2623:GATA1|hsa:9846:GAB2|hsa…	http://amigo.geneontology.org/amigo/term/GO:0002573
positive regulation of metabolic process	biological_process	GO:0009893	560	2962	1.34	0.0299586561874	0.473419756893	hsa:2321:FLT1|hsa:374:AREG|hsa:54828:BCAS3|hsa:28996:HIPK2|hsa:728:C5AR1|hsa:3400:ID4|hsa:2357:FPR1|hsa:93649:MYOCD|hsa:1869:E2F1|hsa:5724:PTAFR|hsa:7022:TFAP2C|hsa:51322:WAC|hsa:5582:PRKCG|hsa:10507:SEMA4D|hsa:5354:PLP1|hsa:8312:AXIN1|hsa:4854:NOTCH3|hsa:108:ADCY2|hsa:3791:KDR|hsa:55504:TNFRSF19|hsa:6497:SKI|hsa:8573:CASK|hsa:8613:AC119674.2|hsa:1997:ELF1|hsa:57623:ZFAT|hsa:3084:NRG1|hsa:1950:EG…	http://amigo.geneontology.org/amigo/term/GO:0009893
negative regulation of transcription from RNA polymerase II promoter	biological_process	GO:0000122	152	738	1.46	0.029961074675	0.473419756893	hsa:10215:OLIG2|hsa:7022:TFAP2C|hsa:7730:ZNF559-ZNF177|hsa:28996:HIPK2|hsa:165:AEBP1|hsa:3400:ID4|hsa:4212:MEIS2|hsa:93649:MYOCD|hsa:79576:NKAP|hsa:1869:E2F1|hsa:146198:ZFP90|hsa:8462:KLF11|hsa:4088:SMAD3|hsa:2649:NR6A1|hsa:9603:NFE2L3|hsa:140883:ZNF280B|hsa:10507:SEMA4D|hsa:5396:PRRX1|hsa:8312:AXIN1|hsa:145258:GSC|hsa:4854:NOTCH3|hsa:221895:JAZF1|hsa:2623:GATA1|hsa:22849:CPEB3|hsa:6497:SKI|hsa:2…	http://amigo.geneontology.org/amigo/term/GO:0000122
regulation of cellular metabolic process	biological_process	GO:0031323	1049	5685	1.3	0.0299806094578	0.473419756893	hsa:2321:FLT1|hsa:54704:PDP1|hsa:374:AREG|hsa:2180:ACSL1|hsa:5055:SERPINB2|hsa:728:C5AR1|hsa:3400:ID4|hsa:80816:ASXL3|hsa:2357:FPR1|hsa:93649:MYOCD|hsa:7091:TLE4|hsa:81931:ZNF66|hsa:5724:PTAFR|hsa:400720:AC004076.1|hsa:8433:UTF1|hsa:5148:PDE6G|hsa:6653:SORL1|hsa:51322:WAC|hsa:10781:ZNF266|hsa:9535:GMFG|hsa:5582:PRKCG|hsa:9056:SLC7A7|hsa:51427:ZNF107|hsa:10507:SEMA4D|hsa:8187:ZNF239|hsa:8312:AXIN1…	http://amigo.geneontology.org/amigo/term/GO:0031323
core promoter binding	molecular_function	GO:0001047	38	152	1.77	0.0300187522537	0.473419756893	hsa:1869:E2F1|hsa:7022:TFAP2C|hsa:7021:TFAP2B|hsa:406:ARNTL|hsa:93649:MYOCD|hsa:6662:SOX9|hsa:1390:CREM|hsa:3516:RBPJ|hsa:4208:MEF2C|hsa:1871:E2F3|hsa:6688:SPI1|hsa:4086:SMAD1|hsa:4862:NPAS2|hsa:2623:GATA1|hsa:7020:TFAP2A|hsa:27161:AGO2|hsa:463:ZFHX3|hsa:6239:RREB1|hsa:10514:MYBBP1A|hsa:84166:NLRC5|hsa:6664:SOX11|hsa:7150:TOP1|hsa:6095:RORA|hsa:9975:NR1D2|hsa:861:RUNX1|hsa:23528:ZNF281|hsa:4520:M…	http://amigo.geneontology.org/amigo/term/GO:0001047
regulation of phagocytosis	biological_process	GO:0050764	20	68	2.08	0.0301035990682	0.474013724512	hsa:3071:NCKAP1L|hsa:5873:RAB27A|hsa:3055:HCK|hsa:2207:FCER1G|hsa:3553:IL1B|hsa:5728:PTEN|hsa:5468:PPARG|hsa:6347:CCL2|hsa:6850:SYK|hsa:2268:FGR|hsa:246:ALOX15|hsa:1445:CSK|hsa:5582:PRKCG|hsa:7275:TUB|hsa:11314:CD300A|hsa:29:ABR|hsa:26228:STAP1|hsa:5627:PROS1|hsa:5337:PLD1|hsa:57118:CAMK1D	http://amigo.geneontology.org/amigo/term/GO:0050764
regulation of transmembrane transport	biological_process	GO:0034762	87	398	1.55	0.0302369833832	0.474165945589	hsa:9104:RGN|hsa:5724:PTAFR|hsa:65268:WNK2|hsa:4318:MMP9|hsa:1909:EDNRA|hsa:3753:KCNE1|hsa:83416:FCRL5|hsa:10786:SLC17A3|hsa:5144:PDE4D|hsa:1815:DRD4|hsa:8398:PLA2G6|hsa:775:CACNA1C|hsa:783:CACNB2|hsa:59283:CACNG8|hsa:55107:ANO1|hsa:4734:NEDD4|hsa:781:CACNA2D1|hsa:3757:KCNH2|hsa:30820:KCNIP1|hsa:55799:CACNA2D3|hsa:5336:PLCG2|hsa:387129:NPSR1|hsa:183:AGT|hsa:5349:AC020907.6|hsa:7291:TWIST1|hsa:851…	http://amigo.geneontology.org/amigo/term/GO:0034762
anchoring junction	cellular_component	GO:0070161	104	486	1.51	0.0302528329716	0.474165945589	hsa:2321:FLT1|hsa:81848:SPRY4|hsa:2195:FAT1|hsa:54806:AHI1|hsa:7739:ZNF185|hsa:6904:TBCD|hsa:79983:POF1B|hsa:1948:EFNB2|hsa:1264:CNN1|hsa:8573:CASK|hsa:8613:AC119674.2|hsa:85458:DIXDC1|hsa:823:CAPN1|hsa:1828:DSG1|hsa:6840:SVIL|hsa:1674:DES|hsa:4026:LPP|hsa:30011:SH3KBP1|hsa:64759:TNS3|hsa:1956:EGFR|hsa:4810:NHS|hsa:998:CDC42|hsa:10395:DLC1|hsa:1266:CNN3|hsa:10580:SORBS1|hsa:3987:AC013271.1|hsa:71…	http://amigo.geneontology.org/amigo/term/GO:0070161
protein kinase A binding	molecular_function	GO:0051018	14	42	2.36	0.0302548647345	0.474165945589	hsa:11214:AKAP13|hsa:1445:CSK|hsa:5573:PRKAR1A|hsa:9472:AKAP6|hsa:5962:RDX|hsa:8165:AKAP1|hsa:9590:AKAP12|hsa:6662:SOX9|hsa:11215:AKAP11|hsa:2932:GSK3B|hsa:3784:KCNQ1|hsa:5914:RARA|hsa:158798:AKAP14|hsa:9465:AKAP7	http://amigo.geneontology.org/amigo/term/GO:0051018
morphogenesis of an epithelium	biological_process	GO:0002009	108	507	1.51	0.0304593180426	0.474658853169	hsa:374:AREG|hsa:85407:NKD1|hsa:3400:ID4|hsa:7476:WNT7A|hsa:54806:AHI1|hsa:4088:SMAD3|hsa:89780:WNT3A|hsa:9839:ZEB2|hsa:2255:FGF10|hsa:1909:EDNRA|hsa:2043:EPHA4|hsa:1948:EFNB2|hsa:65009:NDRG4|hsa:57534:MIB1|hsa:5613:PRKY|hsa:6497:SKI|hsa:2736:GLI2|hsa:6239:RREB1|hsa:1950:EGF|hsa:2263:FGFR2|hsa:1952:CELSR2|hsa:10253:SPRY2|hsa:5687:PSMA6|hsa:79977:GRHL2|hsa:2252:BX664615.2|hsa:183:AGT|hsa:1956:EGFR…	http://amigo.geneontology.org/amigo/term/GO:0002009
regulation of peptidyl-tyrosine phosphorylation	biological_process	GO:0050730	51	216	1.67	0.0307785112262	0.474658853169	hsa:5581:PRKCE|hsa:10507:SEMA4D|hsa:255324:EPGN|hsa:183:AGT|hsa:7006:TEC|hsa:6794:STK11|hsa:11314:CD300A|hsa:3570:IL6R|hsa:89780:WNT3A|hsa:4038:LRP4|hsa:8767:RIPK2|hsa:2255:FGF10|hsa:54206:ERRFI1|hsa:3815:KIT|hsa:3356:HTR2A|hsa:6422:SFRP1|hsa:2069:EREG|hsa:5912:RAP2B|hsa:7060:THBS4|hsa:3689:ITGB2|hsa:26228:STAP1|hsa:3280:HES1|hsa:2623:GATA1|hsa:5168:ENPP2|hsa:3082:HGF|hsa:3678:ITGA5|hsa:9244:CRLF…	http://amigo.geneontology.org/amigo/term/GO:0050730
smooth muscle cell migration	biological_process	GO:0014909	17	55	2.18	0.0309038126497	0.474658853169	hsa:10891:PPARGC1A|hsa:80310:PDGFD|hsa:10221:TRIB1|hsa:55742:PARVA|hsa:6653:SORL1|hsa:3486:IGFBP3|hsa:199:AIF1|hsa:3488:IGFBP5|hsa:9732:DOCK4|hsa:9759:HDAC4|hsa:9353:SLIT2|hsa:5029:P2RY2|hsa:80031:SEMA6D|hsa:80005:DOCK5|hsa:10631:POSTN|hsa:5327:PLAT|hsa:65009:NDRG4	http://amigo.geneontology.org/amigo/term/GO:0014909
adaptive immune response	biological_process	GO:0002250	75	337	1.57	0.0309655571647	0.474658853169	hsa:8832:CD84|hsa:11027:LILRA2|hsa:3903:LAIR1|hsa:10859:LILRB1|hsa:3553:IL1B|hsa:83953:FCAMR|hsa:3265:HRAS|hsa:3383:ICAM1|hsa:7454:WAS|hsa:440275:EIF2AK4|hsa:3718:JAK3|hsa:7006:TEC|hsa:163486:DENND1B|hsa:4683:NBN|hsa:5579:PRKCB|hsa:214:ALCAM|hsa:8767:RIPK2|hsa:9173:IL1RL1|hsa:1520:CTSS|hsa:23495:TNFRSF13B|hsa:339390:CLEC4G|hsa:1604:CD55|hsa:2207:FCER1G|hsa:5788:PTPRC|hsa:719:C3AR1|hsa:11024:LILRA…	http://amigo.geneontology.org/amigo/term/GO:0002250
central nervous system projection neuron axonogenesis	biological_process	GO:0021952	9	22	2.89	0.0309835885337	0.474658853169	hsa:2736:GLI2|hsa:4781:NFIB|hsa:2047:EPHB1|hsa:1009:CDH11|hsa:9353:SLIT2|hsa:9201:DCLK1|hsa:91584:PLXNA4|hsa:9839:ZEB2|hsa:2043:EPHA4	http://amigo.geneontology.org/amigo/term/GO:0021952
neutrophil activation	biological_process	GO:0042119	9	22	2.89	0.0309835885337	0.474658853169	hsa:5580:PRKCD|hsa:7305:TYROBP|hsa:6850:SYK|hsa:2207:FCER1G|hsa:3579:CXCR2|hsa:5724:PTAFR|hsa:11314:CD300A|hsa:29:ABR|hsa:57580:PREX1	http://amigo.geneontology.org/amigo/term/GO:0042119
ovulation	biological_process	GO:0030728	9	22	2.89	0.0309835885337	0.474658853169	hsa:83943:IMMP2L|hsa:3566:IL4R|hsa:5321:PLA2G4A|hsa:3553:IL1B|hsa:2309:FOXO3B|hsa:2069:EREG|hsa:3625:INHBB|hsa:4846:NOS3|hsa:8204:NRIP1	http://amigo.geneontology.org/amigo/term/GO:0030728
regulation of leukocyte degranulation	biological_process	GO:0043300	13	38	2.42	0.0310405722202	0.474658853169	hsa:8832:CD84|hsa:3566:IL4R|hsa:6850:SYK|hsa:2207:FCER1G|hsa:2294:FOXF1|hsa:136:ADORA2B|hsa:9846:GAB2|hsa:201294:UNC13D|hsa:2268:FGR|hsa:5880:RAC2|hsa:5724:PTAFR|hsa:11314:CD300A|hsa:29:ABR	http://amigo.geneontology.org/amigo/term/GO:0043300
regulation of axon guidance	biological_process	GO:1902667	13	38	2.42	0.0310405722202	0.474658853169	hsa:9037:SEMA5A|hsa:9723:SEMA3E|hsa:5362:PLXNA2|hsa:91584:PLXNA4|hsa:10501:SEMA6B|hsa:10507:SEMA4D|hsa:10154:PLXNC1|hsa:80031:SEMA6D|hsa:9353:SLIT2|hsa:6387:CXCL12|hsa:89780:WNT3A|hsa:5800:PTPRO|hsa:64218:SEMA4A	http://amigo.geneontology.org/amigo/term/GO:1902667
cytokine secretion	biological_process	GO:0050663	41	167	1.74	0.0310470969949	0.474658853169	hsa:10859:LILRB1|hsa:3553:IL1B|hsa:26191:PTPN22|hsa:1401:CRP|hsa:4843:NOS2|hsa:914:CD2|hsa:58484:NLRC4|hsa:965:CD58|hsa:9173:IL1RL1|hsa:54210:TREM1|hsa:91662:NLRP12|hsa:10631:POSTN|hsa:338557:FFAR4|hsa:5552:SRGN|hsa:3458:IFNG|hsa:6284:S100A13|hsa:307:ANXA4|hsa:284297:SSC5D|hsa:183:AGT|hsa:2867:FFAR2|hsa:6850:SYK|hsa:1149:CIDEA|hsa:23705:CADM1|hsa:7096:TLR1|hsa:51744:CD244|hsa:3937:LCP2|hsa:6376:C…	http://amigo.geneontology.org/amigo/term/GO:0050663
muscle structure development	biological_process	GO:0061061	118	560	1.49	0.0313186048938	0.474658853169	hsa:85461:TANC1|hsa:165:AEBP1|hsa:93649:MYOCD|hsa:221662:RBM24|hsa:3475:IFRD1|hsa:2273:FHL1|hsa:89780:WNT3A|hsa:8538:BARX2|hsa:2255:FGF10|hsa:4088:SMAD3|hsa:8470:SORBS2|hsa:10529:NEBL|hsa:84466:MEGF10|hsa:8312:AXIN1|hsa:145258:GSC|hsa:1948:EFNB2|hsa:85407:NKD1|hsa:6497:SKI|hsa:3084:NRG1|hsa:2263:FGFR2|hsa:7026:NR2F2|hsa:6840:SVIL|hsa:7881:KCNAB1|hsa:2483:FRG1|hsa:183:AGT|hsa:7291:TWIST1|hsa:6256:…	http://amigo.geneontology.org/amigo/term/GO:0061061
cellular response to organic substance	biological_process	GO:0071310	412	2149	1.36	0.0314381748974	0.474658853169	hsa:2321:FLT1|hsa:28996:HIPK2|hsa:6712:SPTBN2|hsa:93649:MYOCD|hsa:1869:E2F1|hsa:5724:PTAFR|hsa:8312:AXIN1|hsa:108:ADCY2|hsa:3791:KDR|hsa:55504:TNFRSF19|hsa:6497:SKI|hsa:8573:CASK|hsa:53832:IL20RA|hsa:10221:TRIB1|hsa:55107:ANO1|hsa:10417:SPON2|hsa:6833:ABCC8|hsa:2690:GHR|hsa:56829:ZC3HAV1|hsa:5580:PRKCD|hsa:2252:BX664615.2|hsa:7291:TWIST1|hsa:3604:TNFRSF9|hsa:29965:CDIP1|hsa:23209:MLC1|hsa:3559:IL…	http://amigo.geneontology.org/amigo/term/GO:0071310
response to growth hormone	biological_process	GO:0060416	12	34	2.49	0.0316191353901	0.474658853169	hsa:5617:PRL|hsa:5595:MAPK3|hsa:51738:GHRL|hsa:5594:MAPK1|hsa:3718:JAK3|hsa:3488:IGFBP5|hsa:55777:MBD5|hsa:3158:HMGCS2|hsa:2690:GHR|hsa:3717:JAK2|hsa:5829:PXN|hsa:5747:PTK2	http://amigo.geneontology.org/amigo/term/GO:0060416
negative regulation of axonogenesis	biological_process	GO:0050771	19	64	2.1	0.0316669364668	0.474658853169	hsa:9037:SEMA5A|hsa:2258:FGF13|hsa:9723:SEMA3E|hsa:7143:TNR|hsa:5728:PTEN|hsa:10501:SEMA6B|hsa:4038:LRP4|hsa:10507:SEMA4D|hsa:9423:NTN1|hsa:4155:MBP|hsa:5800:PTPRO|hsa:9353:SLIT2|hsa:3475:IFRD1|hsa:80031:SEMA6D|hsa:89780:WNT3A|hsa:22902:RUFY3|hsa:1600:DAB1|hsa:64218:SEMA4A|hsa:5747:PTK2	http://amigo.geneontology.org/amigo/term/GO:0050771
positive regulation of vascular endothelial growth factor production	biological_process	GO:0010575	10	26	2.72	0.0317469394555	0.474658853169	hsa:405:ARNT|hsa:147372:CCBE1|hsa:3553:IL1B|hsa:719:C3AR1|hsa:728:C5AR1|hsa:6095:RORA|hsa:136:ADORA2B|hsa:55959:SULF2|hsa:23213:SULF1|hsa:3670:ISL1	http://amigo.geneontology.org/amigo/term/GO:0010575
protein complex involved in cell adhesion	cellular_component	GO:0098636	11	30	2.59	0.03189778621	0.474658853169	hsa:3678:ITGA5|hsa:3676:ITGA4|hsa:3694:ITGB6|hsa:3684:ITGAM|hsa:3682:ITGAE|hsa:3655:ITGA6|hsa:3689:ITGB2|hsa:3672:ITGA1|hsa:3687:ITGAX|hsa:255743:NPNT|hsa:3695:ITGB7	http://amigo.geneontology.org/amigo/term/GO:0098636
negative regulation of cell-matrix adhesion	biological_process	GO:0001953	11	30	2.59	0.03189778621	0.474658853169	hsa:8573:CASK|hsa:395:ARHGAP6|hsa:5728:PTEN|hsa:54828:BCAS3|hsa:7057:THBS1|hsa:9723:SEMA3E|hsa:23603:CORO1C|hsa:10395:DLC1|hsa:4653:MYOC|hsa:4763:NF1|hsa:10631:POSTN	http://amigo.geneontology.org/amigo/term/GO:0001953
integrin complex	cellular_component	GO:0008305	11	30	2.59	0.03189778621	0.474658853169	hsa:3678:ITGA5|hsa:3676:ITGA4|hsa:3694:ITGB6|hsa:3684:ITGAM|hsa:3682:ITGAE|hsa:3655:ITGA6|hsa:3689:ITGB2|hsa:3672:ITGA1|hsa:3687:ITGAX|hsa:255743:NPNT|hsa:3695:ITGB7	http://amigo.geneontology.org/amigo/term/GO:0008305
positive regulation of signal transduction	biological_process	GO:0009967	272	1385	1.39	0.0319148225839	0.474658853169	hsa:6764:DENND2B|hsa:1281:COL3A1|hsa:64170:CARD9|hsa:2069:EREG|hsa:5148:PDE6G|hsa:11043:MID2|hsa:28996:HIPK2|hsa:728:C5AR1|hsa:2357:FPR1|hsa:93649:MYOCD|hsa:6789:STK4|hsa:1950:EGF|hsa:1869:E2F1|hsa:7476:WNT7A|hsa:11124:FAF1|hsa:5579:PRKCB|hsa:841:CASP8|hsa:2255:FGF10|hsa:168667:BMPER|hsa:1909:EDNRA|hsa:558:AXL|hsa:2043:EPHA4|hsa:4057:LTF|hsa:7077:TIMP2|hsa:56911:MAP3K7CL|hsa:10253:SPRY2|hsa:1124:…	http://amigo.geneontology.org/amigo/term/GO:0009967
cardiac neural crest cell development involved in heart development	biological_process	GO:0061308	5	8	4.42	0.0320277762583	0.474658853169	hsa:7291:TWIST1|hsa:9464:HAND2|hsa:3280:HES1|hsa:5595:MAPK3|hsa:5594:MAPK1	http://amigo.geneontology.org/amigo/term/GO:0061308
cardiac neural crest cell differentiation involved in heart development	biological_process	GO:0061307	5	8	4.42	0.0320277762583	0.474658853169	hsa:7291:TWIST1|hsa:9464:HAND2|hsa:3280:HES1|hsa:5595:MAPK3|hsa:5594:MAPK1	http://amigo.geneontology.org/amigo/term/GO:0061307
optic cup morphogenesis involved in camera-type eye development	biological_process	GO:0002072	5	8	4.42	0.0320277762583	0.474658853169	hsa:7020:TFAP2A|hsa:5076:PAX2|hsa:220:ALDH1A3|hsa:6664:SOX11|hsa:8289:ARID1A	http://amigo.geneontology.org/amigo/term/GO:0002072
neutrophil extravasation	biological_process	GO:0072672	5	8	4.42	0.0320277762583	0.474658853169	hsa:5733:PTGER3|hsa:120425:JAML|hsa:54210:TREM1|hsa:5293:PIK3CD|hsa:101:ADAM8	http://amigo.geneontology.org/amigo/term/GO:0072672
positive regulation of interleukin-6 biosynthetic process	biological_process	GO:0045410	5	8	4.42	0.0320277762583	0.474658853169	hsa:7096:TLR1|hsa:2069:EREG|hsa:3458:IFNG|hsa:5724:PTAFR|hsa:3553:IL1B	http://amigo.geneontology.org/amigo/term/GO:0045410
negative regulation of glial cell apoptotic process	biological_process	GO:0034351	5	8	4.42	0.0320277762583	0.474658853169	hsa:5580:PRKCD|hsa:5583:PRKCH|hsa:28514:DLL1|hsa:5583:AL355916.3|hsa:6347:CCL2	http://amigo.geneontology.org/amigo/term/GO:0034351
presynaptic membrane assembly	biological_process	GO:0097105	5	8	4.42	0.0320277762583	0.474658853169	hsa:5789:PTPRD|hsa:4038:LRP4|hsa:57502:NLGN4X|hsa:54413:NLGN3|hsa:5728:PTEN	http://amigo.geneontology.org/amigo/term/GO:0097105
regulation of epithelial cell proliferation involved in lung morphogenesis	biological_process	GO:2000794	5	8	4.42	0.0320277762583	0.474658853169	hsa:4781:NFIB|hsa:6662:SOX9|hsa:2263:FGFR2|hsa:2252:BX664615.2|hsa:998:CDC42	http://amigo.geneontology.org/amigo/term/GO:2000794
response to forskolin	biological_process	GO:1904321	5	8	4.42	0.0320277762583	0.474658853169	hsa:2770:GNAI1|hsa:5733:PTGER3|hsa:107:ADCY1|hsa:111:ADCY5|hsa:108:ADCY2	http://amigo.geneontology.org/amigo/term/GO:1904321
regulation of glial cell apoptotic process	biological_process	GO:0034350	5	8	4.42	0.0320277762583	0.474658853169	hsa:5580:PRKCD|hsa:5583:PRKCH|hsa:28514:DLL1|hsa:5583:AL355916.3|hsa:6347:CCL2	http://amigo.geneontology.org/amigo/term/GO:0034350
negative regulation of fatty acid transport	biological_process	GO:2000192	5	8	4.42	0.0320277762583	0.474658853169	hsa:2182:ACSL4|hsa:8529:CYP4F2|hsa:186:AGTR2|hsa:22925:PLA2R1|hsa:7057:THBS1	http://amigo.geneontology.org/amigo/term/GO:2000192
presynapse assembly	biological_process	GO:0099054	5	8	4.42	0.0320277762583	0.474658853169	hsa:5789:PTPRD|hsa:4038:LRP4|hsa:57502:NLGN4X|hsa:54413:NLGN3|hsa:5728:PTEN	http://amigo.geneontology.org/amigo/term/GO:0099054
cellular response to forskolin	biological_process	GO:1904322	5	8	4.42	0.0320277762583	0.474658853169	hsa:2770:GNAI1|hsa:5733:PTGER3|hsa:107:ADCY1|hsa:111:ADCY5|hsa:108:ADCY2	http://amigo.geneontology.org/amigo/term/GO:1904322
type 2 fibroblast growth factor receptor binding	molecular_function	GO:0005111	4	5	5.65	0.0321077589769	0.474658853169	hsa:8817:FGF18|hsa:8817:AC093246.1|hsa:2255:FGF10|hsa:2252:BX664615.2	http://amigo.geneontology.org/amigo/term/GO:0005111
cellular response to heparin	biological_process	GO:0071504	4	5	5.65	0.0321077589769	0.474658853169	hsa:6662:SOX9|hsa:26:AOC1|hsa:6422:SFRP1|hsa:9353:SLIT2	http://amigo.geneontology.org/amigo/term/GO:0071504
N-acetylgalactosamine 4-O-sulfotransferase activity	molecular_function	GO:0001537	4	5	5.65	0.0321077589769	0.474658853169	hsa:64377:CHST8|hsa:166012:CHST13|hsa:50515:CHST11|hsa:83539:CHST9	http://amigo.geneontology.org/amigo/term/GO:0001537
complement receptor mediated signaling pathway	biological_process	GO:0002430	4	5	5.65	0.0321077589769	0.474658853169	hsa:719:C3AR1|hsa:728:C5AR1|hsa:1378:CR1|hsa:1380:CR2	http://amigo.geneontology.org/amigo/term/GO:0002430
phagolysosome	cellular_component	GO:0032010	4	5	5.65	0.0321077589769	0.474658853169	hsa:4688:NCF2|hsa:653361:NCF1|hsa:101:ADAM8|hsa:4689:NCF4	http://amigo.geneontology.org/amigo/term/GO:0032010
voltage-gated calcium channel activity involved in cardiac muscle cell action potential	molecular_function	GO:0086007	4	5	5.65	0.0321077589769	0.474658853169	hsa:776:CACNA1D|hsa:775:CACNA1C|hsa:783:CACNB2|hsa:781:CACNA2D1	http://amigo.geneontology.org/amigo/term/GO:0086007
regulation of osteoblast differentiation	biological_process	GO:0045667	29	110	1.86	0.0321909925546	0.474658853169	hsa:4088:SMAD3|hsa:117581:TWIST2|hsa:56998:CTNNBIP1|hsa:374:AREG|hsa:3400:ID4|hsa:3570:IL6R|hsa:1051:CEBPB|hsa:4208:MEF2C|hsa:4057:LTF|hsa:10507:SEMA4D|hsa:3488:IGFBP5|hsa:64093:SMOC1|hsa:4086:SMAD1|hsa:4488:MSX2|hsa:3082:HGF|hsa:6497:SKI|hsa:9770:RASSF2|hsa:56975:FAM20C|hsa:255743:NPNT|hsa:6664:SOX11|hsa:2263:FGFR2|hsa:9759:HDAC4|hsa:6422:SFRP1|hsa:3398:ID2|hsa:9464:HAND2|hsa:7291:TWIST1|hsa:642…	http://amigo.geneontology.org/amigo/term/GO:0045667
renal system process	biological_process	GO:0003014	29	110	1.86	0.0321909925546	0.474658853169	hsa:3778:KCNMA1|hsa:22841:RAB11FIP2|hsa:148:ADRA1A|hsa:7021:TFAP2B|hsa:107:ADCY1|hsa:1909:EDNRA|hsa:185:AGTR1|hsa:6446:SGK1|hsa:3784:KCNQ1|hsa:108:ADCY2|hsa:113:ADCY7|hsa:115:ADCY9|hsa:361:AQP4|hsa:5733:PTGER3|hsa:79706:PRKRIP1|hsa:1814:DRD3|hsa:5020:OXT|hsa:23213:SULF1|hsa:111:ADCY5|hsa:685:BTC|hsa:26249:KLHL3|hsa:5573:PRKAR1A|hsa:186:AGTR2|hsa:183:AGT|hsa:8529:CYP4F2|hsa:55959:SULF2|hsa:2013:EM…	http://amigo.geneontology.org/amigo/term/GO:0003014
segmentation	biological_process	GO:0035282	26	96	1.91	0.0322235056601	0.474658853169	hsa:2303:FOXC2|hsa:85407:NKD1|hsa:4920:ROR2|hsa:4088:SMAD3|hsa:89780:WNT3A|hsa:9839:ZEB2|hsa:3516:RBPJ|hsa:6422:SFRP1|hsa:28514:DLL1|hsa:4223:MEOX2|hsa:8312:AXIN1|hsa:57534:MIB1|hsa:2294:FOXF1|hsa:23242:COBL|hsa:163589:TDRD5|hsa:5075:PAX1|hsa:6423:SFRP2|hsa:5100:PCDH8|hsa:6926:TBX3|hsa:5362:PLXNA2|hsa:5046:PCSK6|hsa:57669:EPB41L5|hsa:79191:IRX3|hsa:153572:IRX2|hsa:3955:LFNG|hsa:7490:WT1	http://amigo.geneontology.org/amigo/term/GO:0035282
homophilic cell adhesion via plasma membrane adhesion molecules	biological_process	GO:0007156	38	153	1.76	0.03229093418	0.474955673165	hsa:8832:CD84|hsa:56121:AC244517.10|hsa:1000:CDH2|hsa:5818:NECTIN1|hsa:120114:FAT3|hsa:221935:SDK1|hsa:2195:FAT1|hsa:54510:PCDH18|hsa:22997:IGSF9B|hsa:11122:PTPRT|hsa:5099:PCDH7|hsa:56147:PCDHA1|hsa:64072:CDH23|hsa:56121:PCDHB15|hsa:2196:FAT2|hsa:55714:TENM3|hsa:1828:DSG1|hsa:56132:PCDHB3|hsa:57453:DSCAML1|hsa:23705:CADM1|hsa:27328:PCDH11X|hsa:81607:NECTIN4|hsa:64084:CLSTN2|hsa:1009:CDH11|hsa:652…	http://amigo.geneontology.org/amigo/term/GO:0007156
potassium ion transport	biological_process	GO:0006813	50	212	1.67	0.032634744392	0.479310880353	hsa:3778:KCNMA1|hsa:2273:FHL1|hsa:57419:SLC24A3|hsa:157855:KCNU1|hsa:1908:EDN3|hsa:3752:KCND3|hsa:4905:NSF|hsa:283652:SLC24A5|hsa:51719:CAB39|hsa:845:CASQ2|hsa:11060:WWP2|hsa:3756:KCNH1|hsa:3753:KCNE1|hsa:3356:HTR2A|hsa:3777:KCNK3|hsa:57582:KCNT1|hsa:10008:KCNE3|hsa:3784:KCNQ1|hsa:5332:PLCB4|hsa:9472:AKAP6|hsa:4986:OPRK1|hsa:5621:PRNP|hsa:57628:DPP10|hsa:348980:HCN1|hsa:477:ATP1A2|hsa:23704:KCNE4…	http://amigo.geneontology.org/amigo/term/GO:0006813
cell growth	biological_process	GO:0016049	104	488	1.51	0.0327788812825	0.48072502389	hsa:155066:ATP6V0E2|hsa:93649:MYOCD|hsa:1410:CRYAB|hsa:694:BTG1|hsa:89780:WNT3A|hsa:9839:ZEB2|hsa:10631:POSTN|hsa:9211:LGI1|hsa:3488:IGFBP5|hsa:4916:NTRK3|hsa:10507:SEMA4D|hsa:323:APBB2|hsa:3486:IGFBP3|hsa:91584:PLXNA4|hsa:978:CDA|hsa:65009:NDRG4|hsa:4853:NOTCH2|hsa:3084:NRG1|hsa:1154:CISH|hsa:5468:PPARG|hsa:2182:ACSL4|hsa:64218:SEMA4A|hsa:203245:NAIF1|hsa:6280:S100A9|hsa:5362:PLXNA2|hsa:183:AGT|…	http://amigo.geneontology.org/amigo/term/GO:0016049
regulation of secretion by cell	biological_process	GO:1903530	128	614	1.47	0.033006053476	0.483351039679	hsa:7021:TFAP2B|hsa:79651:RHBDF2|hsa:5724:PTAFR|hsa:9627:SNCAIP|hsa:914:CD2|hsa:10631:POSTN|hsa:10859:LILRB1|hsa:2867:FFAR2|hsa:5413:AC000093.1|hsa:23054:NCOA6|hsa:4986:OPRK1|hsa:1815:DRD4|hsa:8398:PLA2G6|hsa:10814:CPLX2|hsa:6850:SYK|hsa:3382:ICA1|hsa:51738:GHRL|hsa:55107:ANO1|hsa:201294:UNC13D|hsa:2268:FGR|hsa:341359:SYT10|hsa:6833:ABCC8|hsa:408:ARRB1|hsa:183:AGT|hsa:6853:SYN1|hsa:143425:SYT9|hs…	http://amigo.geneontology.org/amigo/term/GO:1903530
cardiac muscle cell contraction	biological_process	GO:0086003	15	47	2.26	0.033573022321	0.488626479172	hsa:5142:PDE4B|hsa:3753:KCNE1|hsa:477:ATP1A2|hsa:775:CACNA1C|hsa:783:CACNB2|hsa:3753:KCNE1B|hsa:3759:KCNJ2|hsa:3784:KCNQ1|hsa:10052:GJC1|hsa:781:CACNA2D1|hsa:3757:KCNH2|hsa:6548:SLC9A1|hsa:5144:PDE4D|hsa:9722:NOS1AP|hsa:287:ANK2	http://amigo.geneontology.org/amigo/term/GO:0086003
positive regulation of dephosphorylation	biological_process	GO:0035306	15	47	2.26	0.033573022321	0.488626479172	hsa:5580:PRKCD|hsa:4088:SMAD3|hsa:4208:MEF2C|hsa:9472:AKAP6|hsa:186:AGTR2|hsa:9104:RGN|hsa:10395:DLC1|hsa:5525:PPP2R5A|hsa:3672:ITGA1|hsa:57181:SLC39A10|hsa:3458:IFNG|hsa:255743:NPNT|hsa:5341:PLEK|hsa:11314:CD300A|hsa:3717:JAK2	http://amigo.geneontology.org/amigo/term/GO:0035306
membrane invagination	biological_process	GO:0010324	15	47	2.26	0.033573022321	0.488626479172	hsa:2209:FCGR1A|hsa:2207:FCER1G|hsa:3071:NCKAP1L|hsa:1793:DOCK1|hsa:84501:SPIRE2|hsa:26228:STAP1|hsa:7057:THBS1|hsa:9844:ELMO1|hsa:199:AIF1|hsa:246:ALOX15|hsa:51454:GULP1|hsa:11314:CD300A|hsa:5468:PPARG|hsa:51411:BIN2|hsa:51429:SNX9	http://amigo.geneontology.org/amigo/term/GO:0010324
regulation of nitrogen compound metabolic process	biological_process	GO:0051171	793	4264	1.31	0.033591596499	0.488626479172	hsa:374:AREG|hsa:54828:BCAS3|hsa:28996:HIPK2|hsa:3400:ID4|hsa:80816:ASXL3|hsa:93649:MYOCD|hsa:7091:TLE4|hsa:81931:ZNF66|hsa:5724:PTAFR|hsa:400720:AC004076.1|hsa:8433:UTF1|hsa:1390:CREM|hsa:51322:WAC|hsa:10781:ZNF266|hsa:9056:SLC7A7|hsa:51427:ZNF107|hsa:10507:SEMA4D|hsa:8187:ZNF239|hsa:8312:AXIN1|hsa:145258:GSC|hsa:5583:PRKCH|hsa:108:ADCY2|hsa:4543:MTNR1A|hsa:284371:ZNF841|hsa:6497:SKI|hsa:8573:CA…	http://amigo.geneontology.org/amigo/term/GO:0051171
phosphotransferase activity, alcohol group as acceptor	molecular_function	GO:0016773	156	763	1.45	0.033804183089	0.488626479172	hsa:2321:FLT1|hsa:23012:STK38L|hsa:9252:RPS6KA5|hsa:28996:HIPK2|hsa:3480:IGF1R|hsa:65268:WNK2|hsa:5579:PRKCB|hsa:57118:CAMK1D|hsa:2255:FGF10|hsa:558:AXL|hsa:2043:EPHA4|hsa:4916:NTRK3|hsa:157285:PRAG1|hsa:55300:PI4K2B|hsa:5583:PRKCH|hsa:8814:CDKL1|hsa:5582:PRKCG|hsa:29904:EEF2K|hsa:140803:TRPM6|hsa:3791:KDR|hsa:5613:PRKY|hsa:8573:CASK|hsa:6850:SYK|hsa:27102:EIF2AK1|hsa:1950:EGF|hsa:2263:FGFR2|hsa:…	http://amigo.geneontology.org/amigo/term/GO:0016773
positive regulation of protein serine/threonine kinase activity	biological_process	GO:0071902	65	288	1.6	0.0339927495479	0.488626479172	hsa:2321:FLT1|hsa:408:ARRB1|hsa:5148:PDE6G|hsa:3553:IL1B|hsa:136:ADORA2B|hsa:728:C5AR1|hsa:255324:EPGN|hsa:2357:FPR1|hsa:23533:PIK3R5|hsa:1908:EDN3|hsa:1445:CSK|hsa:6794:STK11|hsa:23328:SASH1|hsa:9839:ZEB2|hsa:51719:CAB39|hsa:896:CCND3|hsa:8767:RIPK2|hsa:2255:FGF10|hsa:9294:S1PR2|hsa:3815:KIT|hsa:3356:HTR2A|hsa:6850:SYK|hsa:4057:LTF|hsa:60675:PROK2|hsa:4916:NTRK3|hsa:10253:SPRY2|hsa:153090:DAB2IP…	http://amigo.geneontology.org/amigo/term/GO:0071902
neuron cell-cell adhesion	biological_process	GO:0007158	7	15	3.3	0.0339985973463	0.488626479172	hsa:9369:NRXN3|hsa:54413:NLGN3|hsa:57502:NLGN4X|hsa:4815:NINJ2|hsa:460:ASTN1|hsa:152330:CNTN4|hsa:7143:TNR	http://amigo.geneontology.org/amigo/term/GO:0007158
positive regulation of nitric-oxide synthase biosynthetic process	biological_process	GO:0051770	7	15	3.3	0.0339985973463	0.488626479172	hsa:100529261:CHURC1-FNTB|hsa:5601:MAPK9|hsa:7099:AL160272.2|hsa:6347:CCL2|hsa:3717:JAK2|hsa:3791:KDR|hsa:64506:CPEB1	http://amigo.geneontology.org/amigo/term/GO:0051770
positive regulation of macrophage derived foam cell differentiation	biological_process	GO:0010744	7	15	3.3	0.0339985973463	0.488626479172	hsa:185:AGTR1|hsa:183:AGT|hsa:5583:AL355916.3|hsa:5601:MAPK9|hsa:4481:MSR1|hsa:5583:PRKCH|hsa:1435:CSF1	http://amigo.geneontology.org/amigo/term/GO:0010744
membrane repolarization during action potential	biological_process	GO:0086011	7	15	3.3	0.0339985973463	0.488626479172	hsa:3753:KCNE1|hsa:3753:KCNE1B|hsa:3759:KCNJ2|hsa:3784:KCNQ1|hsa:781:CACNA2D1|hsa:3757:KCNH2|hsa:9722:NOS1AP	http://amigo.geneontology.org/amigo/term/GO:0086011
positive regulation of antigen receptor-mediated signaling pathway	biological_process	GO:0050857	7	15	3.3	0.0339985973463	0.488626479172	hsa:5788:PTPRC|hsa:26228:STAP1|hsa:150372:NFAM1|hsa:5583:PRKCH|hsa:5579:PRKCB|hsa:57181:SLC39A10|hsa:5583:AL355916.3	http://amigo.geneontology.org/amigo/term/GO:0050857
inhibitory postsynaptic potential	biological_process	GO:0060080	7	15	3.3	0.0339985973463	0.488626479172	hsa:22997:IGSF9B|hsa:9699:RIMS2|hsa:54413:NLGN3|hsa:6376:CX3CL1|hsa:22999:RIMS1|hsa:2741:GLRA1|hsa:1815:DRD4	http://amigo.geneontology.org/amigo/term/GO:0060080
cell-cell adhesion mediated by cadherin	biological_process	GO:0044331	7	15	3.3	0.0339985973463	0.488626479172	hsa:5340:PLGLB1|hsa:1000:CDH2|hsa:4072:EPCAM|hsa:3170:FOXA2|hsa:201627:DENND6A|hsa:5340:PLG|hsa:89780:WNT3A	http://amigo.geneontology.org/amigo/term/GO:0044331
release of sequestered calcium ion into cytosol	biological_process	GO:0051209	28	106	1.87	0.0341888863813	0.489959418811	hsa:9472:AKAP6|hsa:22821:RASA3|hsa:9446:GSTO1|hsa:57158:JPH2|hsa:845:CASQ2|hsa:287:ANK2|hsa:1909:EDNRA|hsa:83416:FCRL5|hsa:3356:HTR2A|hsa:5788:PTPRC|hsa:7442:TRPV1|hsa:1729:DIAPH1|hsa:3709:ITPR2|hsa:5144:PDE4D|hsa:5581:PRKCE|hsa:57338:JPH3|hsa:11151:CORO1A|hsa:477:ATP1A2|hsa:775:CACNA1C|hsa:3708:ITPR1|hsa:84959:UBASH3B|hsa:219931:TPCN2|hsa:5336:PLCG2|hsa:387129:NPSR1|hsa:25:ABL1|hsa:5311:PKD2|hsa…	http://amigo.geneontology.org/amigo/term/GO:0051209
negative regulation of sequestering of calcium ion	biological_process	GO:0051283	28	106	1.87	0.0341888863813	0.489959418811	hsa:9472:AKAP6|hsa:22821:RASA3|hsa:9446:GSTO1|hsa:57158:JPH2|hsa:845:CASQ2|hsa:287:ANK2|hsa:1909:EDNRA|hsa:83416:FCRL5|hsa:3356:HTR2A|hsa:5788:PTPRC|hsa:7442:TRPV1|hsa:1729:DIAPH1|hsa:3709:ITPR2|hsa:5144:PDE4D|hsa:5581:PRKCE|hsa:57338:JPH3|hsa:11151:CORO1A|hsa:477:ATP1A2|hsa:775:CACNA1C|hsa:3708:ITPR1|hsa:84959:UBASH3B|hsa:219931:TPCN2|hsa:5336:PLCG2|hsa:387129:NPSR1|hsa:25:ABL1|hsa:5311:PKD2|hsa…	http://amigo.geneontology.org/amigo/term/GO:0051283
positive regulation of programmed cell death	biological_process	GO:0043068	120	573	1.48	0.0343421709999	0.490528204082	hsa:1869:E2F1|hsa:9459:ARHGEF6|hsa:7021:TFAP2B|hsa:25791:NGEF|hsa:694:BTG1|hsa:89780:WNT3A|hsa:841:CASP8|hsa:57118:CAMK1D|hsa:2903:GRIN2A|hsa:4916:NTRK3|hsa:323:APBB2|hsa:3486:IGFBP3|hsa:7027:TFDP1|hsa:3635:INPP5D|hsa:8398:PLA2G6|hsa:53832:IL20RA|hsa:8854:ALDH1A2|hsa:664:BNIP3|hsa:162989:DEDD2|hsa:7164:TPD52L1|hsa:5468:PPARG|hsa:1075:CTSC|hsa:26524:LATS2|hsa:8462:KLF11|hsa:5580:PRKCD|hsa:6280:S10…	http://amigo.geneontology.org/amigo/term/GO:0043068
embryonic limb morphogenesis	biological_process	GO:0030326	32	125	1.81	0.0343750602901	0.490528204082	hsa:3549:IHH|hsa:55636:CHD7|hsa:4154:MBNL1|hsa:3207:HOXA11|hsa:3205:AC004080.3|hsa:4920:ROR2|hsa:7476:WNT7A|hsa:51057:WDPCP|hsa:4038:LRP4|hsa:2776:GNAQ|hsa:8092:ALX1|hsa:257:ALX3|hsa:5396:PRRX1|hsa:8854:ALDH1A2|hsa:4488:MSX2|hsa:50515:CHST11|hsa:6497:SKI|hsa:2736:GLI2|hsa:775:CACNA1C|hsa:27152:INTU|hsa:3227:HOXC11|hsa:100131390:SP9|hsa:79659:DYNC2H1|hsa:6423:SFRP2|hsa:28982:FLVCR1|hsa:6926:TBX3|h…	http://amigo.geneontology.org/amigo/term/GO:0030326
embryonic appendage morphogenesis	biological_process	GO:0035113	32	125	1.81	0.0343750602901	0.490528204082	hsa:3549:IHH|hsa:55636:CHD7|hsa:4154:MBNL1|hsa:3207:HOXA11|hsa:3205:AC004080.3|hsa:4920:ROR2|hsa:7476:WNT7A|hsa:51057:WDPCP|hsa:4038:LRP4|hsa:2776:GNAQ|hsa:8092:ALX1|hsa:257:ALX3|hsa:5396:PRRX1|hsa:8854:ALDH1A2|hsa:4488:MSX2|hsa:50515:CHST11|hsa:6497:SKI|hsa:2736:GLI2|hsa:775:CACNA1C|hsa:27152:INTU|hsa:3227:HOXC11|hsa:100131390:SP9|hsa:79659:DYNC2H1|hsa:6423:SFRP2|hsa:28982:FLVCR1|hsa:6926:TBX3|h…	http://amigo.geneontology.org/amigo/term/GO:0035113
cell cortex	cellular_component	GO:0005938	55	238	1.63	0.0347535841328	0.494082544261	hsa:27445:PCLO|hsa:9595:CYTIP|hsa:1000:CDH2|hsa:56776:FMN2|hsa:84501:SPIRE2|hsa:5962:RDX|hsa:11151:CORO1A|hsa:830:CAPZA2|hsa:10395:DLC1|hsa:54443:ANLN|hsa:4843:NOS2|hsa:8312:AXIN1|hsa:29091:STXBP6|hsa:5413:SEPTIN5|hsa:29959:NRBP1|hsa:667:DST|hsa:11214:AKAP13|hsa:51057:WDPCP|hsa:5413:AC000093.1|hsa:23048:FNBP1|hsa:6786:STIM1|hsa:1490:CCN2|hsa:9590:AKAP12|hsa:989:SEPTIN7|hsa:83737:ITCH|hsa:114882:O…	http://amigo.geneontology.org/amigo/term/GO:0005938
growth	biological_process	GO:0040007	191	951	1.42	0.0347587717611	0.494082544261	hsa:389125:STIMATE-MUSTN1|hsa:374:AREG|hsa:155066:ATP6V0E2|hsa:4815:NINJ2|hsa:6712:SPTBN2|hsa:93649:MYOCD|hsa:7476:WNT7A|hsa:1410:CRYAB|hsa:2273:FHL1|hsa:89780:WNT3A|hsa:9839:ZEB2|hsa:10631:POSTN|hsa:9211:LGI1|hsa:2255:FGF10|hsa:221937:FOXK1|hsa:4088:SMAD3|hsa:3488:IGFBP5|hsa:4916:NTRK3|hsa:10507:SEMA4D|hsa:323:APBB2|hsa:3486:IGFBP3|hsa:4146:MATN1|hsa:22902:RUFY3|hsa:10477:UBE2E3|hsa:137964:GPAT4…	http://amigo.geneontology.org/amigo/term/GO:0040007
positive regulation of nitric oxide biosynthetic process	biological_process	GO:0045429	14	43	2.3	0.0348275811028	0.494082544261	hsa:5601:MAPK9|hsa:3553:IL1B|hsa:1956:EGFR|hsa:186:AGTR2|hsa:3383:ICAM1|hsa:183:AGT|hsa:3689:ITGB2|hsa:199:AIF1|hsa:3458:IFNG|hsa:9722:NOS1AP|hsa:5311:PKD2|hsa:3717:JAK2|hsa:10365:KLF2|hsa:7099:AL160272.2	http://amigo.geneontology.org/amigo/term/GO:0045429
positive regulation of nitric oxide metabolic process	biological_process	GO:1904407	14	43	2.3	0.0348275811028	0.494082544261	hsa:5601:MAPK9|hsa:3553:IL1B|hsa:1956:EGFR|hsa:186:AGTR2|hsa:3383:ICAM1|hsa:183:AGT|hsa:3689:ITGB2|hsa:199:AIF1|hsa:3458:IFNG|hsa:9722:NOS1AP|hsa:5311:PKD2|hsa:3717:JAK2|hsa:10365:KLF2|hsa:7099:AL160272.2	http://amigo.geneontology.org/amigo/term/GO:1904407
apical part of cell	cellular_component	GO:0045177	79	360	1.55	0.0348729185671	0.494082544261	hsa:762:CA4|hsa:3778:KCNMA1|hsa:8777:MPDZ|hsa:998:CDC42|hsa:257177:CFAP126|hsa:1000:CDH2|hsa:10786:SLC17A3|hsa:728:C5AR1|hsa:2064:ERBB2|hsa:23043:TNIK|hsa:4072:EPCAM|hsa:51735:AC008695.1|hsa:6809:STX3|hsa:4810:NHS|hsa:140803:TRPM6|hsa:3570:IL6R|hsa:1828:DSG1|hsa:51057:WDPCP|hsa:151056:PLB1|hsa:3753:KCNE1|hsa:5873:RAB27A|hsa:8529:CYP4F2|hsa:338328:GPIHBP1|hsa:1600:DAB1|hsa:23255:MTCL1|hsa:28514:DL…	http://amigo.geneontology.org/amigo/term/GO:0045177
CD4-positive, alpha-beta T cell differentiation	biological_process	GO:0043367	17	56	2.15	0.0349192321745	0.494082544261	hsa:5590:PRKCZ|hsa:8809:IL18R1|hsa:3566:IL4R|hsa:3071:NCKAP1L|hsa:5075:PAX1|hsa:3458:IFNG|hsa:3142:HLX|hsa:6095:RORA|hsa:4602:MYB|hsa:9308:CD83|hsa:27086:FOXP1|hsa:942:CD86|hsa:5914:RARA|hsa:8767:RIPK2|hsa:3718:JAK3|hsa:64218:SEMA4A|hsa:54440:SASH3	http://amigo.geneontology.org/amigo/term/GO:0043367
plasma membrane	cellular_component	GO:0005886	899	4859	1.31	0.0350155610716	0.49474870116	hsa:2321:FLT1|hsa:83849:FO681492.1|hsa:257177:CFAP126|hsa:286530:P2RY8|hsa:5055:SERPINB2|hsa:728:C5AR1|hsa:221935:SDK1|hsa:2357:FPR1|hsa:4995:OR3A2|hsa:5724:PTAFR|hsa:5867:RAB4A|hsa:50619:DEF6|hsa:6574:SLC20A1|hsa:896:CCND3|hsa:3557:IL1RN|hsa:22920:KIFAP3|hsa:4025:LPO|hsa:146760:RTN4RL1|hsa:9056:SLC7A7|hsa:1363:CPE|hsa:10507:SEMA4D|hsa:9912:ARHGAP44|hsa:8312:AXIN1|hsa:4854:NOTCH3|hsa:108:ADCY2|hs…	http://amigo.geneontology.org/amigo/term/GO:0005886
ureteric bud development	biological_process	GO:0001657	26	97	1.89	0.0352981392586	0.498040880606	hsa:2303:FOXC2|hsa:56998:CTNNBIP1|hsa:3207:HOXA11|hsa:6662:SOX9|hsa:4088:SMAD3|hsa:6422:SFRP1|hsa:4072:EPCAM|hsa:4086:SMAD1|hsa:3280:HES1|hsa:255743:NPNT|hsa:9244:CRLF1|hsa:5914:RARA|hsa:2263:FGFR2|hsa:168667:BMPER|hsa:7490:WT1|hsa:9353:SLIT2|hsa:4087:SMAD2|hsa:7471:WNT1|hsa:5076:PAX2|hsa:4091:SMAD6|hsa:183:AGT|hsa:847:CAT|hsa:5311:PKD2|hsa:55083:KIF26B|hsa:186:AGTR2|hsa:5087:PBX1	http://amigo.geneontology.org/amigo/term/GO:0001657
phosphatidylinositol bisphosphate kinase activity	molecular_function	GO:0052813	19	65	2.07	0.0354386781429	0.498718345857	hsa:685:BTC|hsa:3815:KIT|hsa:2252:BX664615.2|hsa:5293:PIK3CD|hsa:7409:VAV1|hsa:23533:PIK3R5|hsa:2069:EREG|hsa:2263:FGFR2|hsa:1956:EGFR|hsa:1950:EGF|hsa:8817:FGF18|hsa:942:CD86|hsa:2064:ERBB2|hsa:146850:PIK3R6|hsa:9365:KL|hsa:8817:AC093246.1|hsa:3084:NRG1|hsa:2255:FGF10|hsa:2885:GRB2	http://amigo.geneontology.org/amigo/term/GO:0052813
regulation of intracellular signal transduction	biological_process	GO:1902531	322	1662	1.37	0.0354454408662	0.498718345857	hsa:6764:DENND2B|hsa:1281:COL3A1|hsa:64170:CARD9|hsa:2069:EREG|hsa:5148:PDE6G|hsa:9353:SLIT2|hsa:9459:ARHGEF6|hsa:28996:HIPK2|hsa:728:C5AR1|hsa:9104:RGN|hsa:2043:EPHA4|hsa:25791:NGEF|hsa:2357:FPR1|hsa:3717:JAK2|hsa:6574:SLC20A1|hsa:3480:IGF1R|hsa:7476:WNT7A|hsa:4683:NBN|hsa:65268:WNK2|hsa:5579:PRKCB|hsa:841:CASP8|hsa:2255:FGF10|hsa:11043:MID2|hsa:1909:EDNRA|hsa:56829:ZC3HAV1|hsa:558:AXL|hsa:14676…	http://amigo.geneontology.org/amigo/term/GO:1902531
G-protein coupled receptor signaling pathway, coupled to cyclic nucleotide second messenger	biological_process	GO:0007187	42	174	1.71	0.0358491522459	0.503693123723	hsa:148:ADRA1A|hsa:136:ADORA2B|hsa:2357:FPR1|hsa:54331:GNG2|hsa:2831:NPBWR1|hsa:116:ADCYAP1|hsa:3360:HTR4|hsa:107:ADCY1|hsa:2829:XCR1|hsa:8698:S1PR4|hsa:1269:CNR2|hsa:2587:GALR1|hsa:4986:OPRK1|hsa:6347:CCL2|hsa:59350:RXFP1|hsa:5144:PDE4D|hsa:113:ADCY7|hsa:1815:DRD4|hsa:115:ADCY9|hsa:59340:HRH4|hsa:3351:HTR1B|hsa:2917:GRM7|hsa:11251:PTGDR2|hsa:108:ADCY2|hsa:2776:GNAQ|hsa:6751:SSTR1|hsa:1131:CHRM3|…	http://amigo.geneontology.org/amigo/term/GO:0007187
regulation of cation channel activity	biological_process	GO:2001257	24	88	1.93	0.0362590295157	0.50677439834	hsa:57338:JPH3|hsa:9472:AKAP6|hsa:9446:GSTO1|hsa:4318:MMP9|hsa:845:CASQ2|hsa:783:CACNB2|hsa:3753:KCNE1|hsa:6786:STIM1|hsa:10008:KCNE3|hsa:3784:KCNQ1|hsa:5144:PDE4D|hsa:1815:DRD4|hsa:8398:PLA2G6|hsa:57158:JPH2|hsa:287:ANK2|hsa:3753:KCNE1B|hsa:1520:CTSS|hsa:9722:NOS1AP|hsa:5142:PDE4B|hsa:5336:PLCG2|hsa:7881:KCNAB1|hsa:5311:PKD2|hsa:1756:DMD|hsa:781:CACNA2D1	http://amigo.geneontology.org/amigo/term/GO:2001257
mesonephros development	biological_process	GO:0001823	27	102	1.87	0.0363180492124	0.50677439834	hsa:2303:FOXC2|hsa:56998:CTNNBIP1|hsa:3207:HOXA11|hsa:6662:SOX9|hsa:4088:SMAD3|hsa:2255:FGF10|hsa:6422:SFRP1|hsa:4072:EPCAM|hsa:4086:SMAD1|hsa:3280:HES1|hsa:255743:NPNT|hsa:9244:CRLF1|hsa:5914:RARA|hsa:2263:FGFR2|hsa:168667:BMPER|hsa:7490:WT1|hsa:9353:SLIT2|hsa:4087:SMAD2|hsa:7471:WNT1|hsa:5076:PAX2|hsa:4091:SMAD6|hsa:183:AGT|hsa:847:CAT|hsa:5311:PKD2|hsa:55083:KIF26B|hsa:186:AGTR2|hsa:5087:PBX1	http://amigo.geneontology.org/amigo/term/GO:0001823
tumor necrosis factor biosynthetic process	biological_process	GO:0042533	8	19	2.98	0.0364621668941	0.50677439834	hsa:64170:CARD9|hsa:10859:LILRB1|hsa:51738:GHRL|hsa:7096:TLR1|hsa:7057:THBS1|hsa:54206:ERRFI1|hsa:7099:AL160272.2|hsa:943:TNFRSF8	http://amigo.geneontology.org/amigo/term/GO:0042533
regulation of tumor necrosis factor biosynthetic process	biological_process	GO:0042534	8	19	2.98	0.0364621668941	0.50677439834	hsa:64170:CARD9|hsa:10859:LILRB1|hsa:51738:GHRL|hsa:7096:TLR1|hsa:7057:THBS1|hsa:54206:ERRFI1|hsa:7099:AL160272.2|hsa:943:TNFRSF8	http://amigo.geneontology.org/amigo/term/GO:0042534
prostaglandin transport	biological_process	GO:0015732	8	19	2.98	0.0364621668941	0.50677439834	hsa:2182:ACSL4|hsa:5020:OXT|hsa:3553:IL1B|hsa:5601:MAPK9|hsa:10257:ABCC4|hsa:4843:NOS2|hsa:5029:P2RY2|hsa:28232:SLCO3A1	http://amigo.geneontology.org/amigo/term/GO:0015732
regulation of response to wounding	biological_process	GO:1903034	36	145	1.75	0.0364696676911	0.50677439834	hsa:5340:PLGLB1|hsa:2303:FOXC2|hsa:5055:SERPINB2|hsa:7006:TEC|hsa:134957:STXBP5|hsa:7143:TNR|hsa:6850:SYK|hsa:2207:FCER1G|hsa:4916:NTRK3|hsa:55603:TENT5A|hsa:7057:THBS1|hsa:5588:PRKCQ|hsa:5341:PLEK|hsa:5627:PROS1|hsa:5581:PRKCE|hsa:8573:CASK|hsa:3265:HRAS|hsa:6239:RREB1|hsa:84959:UBASH3B|hsa:10332:CLEC4M|hsa:5733:PTGER3|hsa:5340:PLG|hsa:4846:NOS3|hsa:5605:MAP2K2|hsa:5327:PLAT|hsa:8428:STK24|hsa:2…	http://amigo.geneontology.org/amigo/term/GO:1903034
regulation of vesicle-mediated transport	biological_process	GO:0060627	91	423	1.52	0.0364720076916	0.50677439834	hsa:6853:SYN1|hsa:5724:PTAFR|hsa:54806:AHI1|hsa:89780:WNT3A|hsa:57118:CAMK1D|hsa:558:AXL|hsa:5413:AC000093.1|hsa:53407:STX18|hsa:246:ALOX15|hsa:5582:PRKCG|hsa:29904:EEF2K|hsa:5627:PROS1|hsa:65009:NDRG4|hsa:57534:MIB1|hsa:8398:PLA2G6|hsa:10814:CPLX2|hsa:6850:SYK|hsa:4908:NTF3|hsa:2268:FGR|hsa:5337:PLD1|hsa:5336:PLCG2|hsa:9779:TBC1D5|hsa:7018:TF|hsa:143425:SYT9|hsa:9545:RAB3D|hsa:55512:SMPD3|hsa:88…	http://amigo.geneontology.org/amigo/term/GO:0060627
positive regulation of chemotaxis	biological_process	GO:0050921	31	121	1.81	0.0365420138407	0.50677439834	hsa:9037:SEMA5A|hsa:4088:SMAD3|hsa:9353:SLIT2|hsa:3553:IL1B|hsa:728:C5AR1|hsa:5880:RAC2|hsa:1908:EDN3|hsa:6809:STX3|hsa:6387:CXCL12|hsa:3570:IL6R|hsa:57118:CAMK1D|hsa:2255:FGF10|hsa:1909:EDNRA|hsa:719:C3AR1|hsa:7057:THBS1|hsa:199:AIF1|hsa:8817:FGF18|hsa:23075:SWAP70|hsa:6347:CCL2|hsa:3791:KDR|hsa:6351:CCL4L2|hsa:4908:NTF3|hsa:23604:DAPK2|hsa:6376:CX3CL1|hsa:3071:NCKAP1L|hsa:80310:PDGFD|hsa:1435:C…	http://amigo.geneontology.org/amigo/term/GO:0050921
macrophage activation	biological_process	GO:0042116	16	52	2.17	0.0365831529212	0.50677439834	hsa:9173:IL1RL1|hsa:5581:PRKCE|hsa:7305:TYROBP|hsa:6850:SYK|hsa:221395:ADGRF5|hsa:90865:IL33|hsa:7096:TLR1|hsa:64784:CRTC3|hsa:26228:STAP1|hsa:7057:THBS1|hsa:6095:RORA|hsa:199:AIF1|hsa:27086:FOXP1|hsa:7099:AL160272.2|hsa:6376:CX3CL1|hsa:3566:IL4R	http://amigo.geneontology.org/amigo/term/GO:0042116
SH3/SH2 adaptor activity	molecular_function	GO:0005070	16	52	2.17	0.0365831529212	0.50677439834	hsa:7159:TP53BP2|hsa:2887:GRB10|hsa:10451:VAV3|hsa:27040:LAT|hsa:1124:AC004593.2|hsa:8440:NCK2|hsa:26228:STAP1|hsa:9402:GRAP2|hsa:84941:HSH2D|hsa:8027:STAM|hsa:6461:AL138752.2|hsa:2888:GRB14|hsa:10750:GRAP|hsa:10580:SORBS1|hsa:395:ARHGAP6|hsa:2885:GRB2	http://amigo.geneontology.org/amigo/term/GO:0005070
T cell differentiation	biological_process	GO:0030217	47	199	1.67	0.0366233538916	0.50677439834	hsa:3549:IHH|hsa:8320:EOMES|hsa:3559:IL2RA|hsa:55636:CHD7|hsa:3553:IL1B|hsa:3142:HLX|hsa:26191:PTPN22|hsa:79576:NKAP|hsa:3953:LEPR|hsa:914:CD2|hsa:678:ZFP36L2|hsa:8767:RIPK2|hsa:3815:KIT|hsa:2207:FCER1G|hsa:5788:PTPRC|hsa:8808:IL1RL2|hsa:84433:CARD11|hsa:6935:ZEB1|hsa:8809:IL18R1|hsa:54440:SASH3|hsa:7409:VAV1|hsa:2736:GLI2|hsa:6850:SYK|hsa:3071:NCKAP1L|hsa:11005:SPINK5|hsa:5075:PAX1|hsa:6095:RORA…	http://amigo.geneontology.org/amigo/term/GO:0030217
transcription corepressor activity	molecular_function	GO:0003714	51	219	1.65	0.0368354564531	0.509008246944	hsa:55509:BATF3|hsa:4335:MNT|hsa:27033:ZBTB32|hsa:390598:SKOR1|hsa:28996:HIPK2|hsa:165:AEBP1|hsa:7021:TFAP2B|hsa:22797:TFEC|hsa:10370:CITED2|hsa:6907:TBL1X|hsa:7088:TLE1|hsa:23613:ZMYND8|hsa:2909:ARHGAP35|hsa:55806:HR|hsa:7068:THRB|hsa:7091:TLE4|hsa:8092:ALX1|hsa:10782:ZNF274|hsa:1789:DNMT3B|hsa:9612:NCOR2|hsa:4601:MXI1|hsa:9734:HDAC9|hsa:10771:ZMYND11|hsa:10514:MYBBP1A|hsa:221895:JAZF1|hsa:6935:…	http://amigo.geneontology.org/amigo/term/GO:0003714
alpha-beta T cell differentiation	biological_process	GO:0046632	22	79	1.97	0.0369966590121	0.510533566533	hsa:3549:IHH|hsa:3142:HLX|hsa:3718:JAK3|hsa:79576:NKAP|hsa:8767:RIPK2|hsa:3458:IFNG|hsa:8809:IL18R1|hsa:54440:SASH3|hsa:6850:SYK|hsa:3071:NCKAP1L|hsa:5075:PAX1|hsa:6095:RORA|hsa:4602:MYB|hsa:64218:SEMA4A|hsa:5590:PRKCZ|hsa:3566:IL4R|hsa:25:ABL1|hsa:9308:CD83|hsa:27086:FOXP1|hsa:942:CD86|hsa:5914:RARA|hsa:8320:EOMES	http://amigo.geneontology.org/amigo/term/GO:0046632
positive regulation of leukocyte differentiation	biological_process	GO:1902107	32	126	1.8	0.0371879893935	0.511269627399	hsa:3549:IHH|hsa:3559:IL2RA|hsa:56998:CTNNBIP1|hsa:3553:IL1B|hsa:146433:IL34|hsa:3142:HLX|hsa:79576:NKAP|hsa:8767:RIPK2|hsa:841:CASP8|hsa:558:AXL|hsa:9398:CD101|hsa:10221:TRIB1|hsa:8808:IL1RL2|hsa:3635:INPP5D|hsa:1435:CSF1|hsa:54440:SASH3|hsa:2736:GLI2|hsa:6850:SYK|hsa:3071:NCKAP1L|hsa:695:BTK|hsa:4602:MYB|hsa:861:RUNX1|hsa:3458:IFNG|hsa:146850:PIK3R6|hsa:5590:PRKCZ|hsa:3566:IL4R|hsa:3398:ID2|hsa…	http://amigo.geneontology.org/amigo/term/GO:1902107
regulation of sequestering of calcium ion	biological_process	GO:0051282	28	107	1.85	0.0372468972875	0.511269627399	hsa:9472:AKAP6|hsa:22821:RASA3|hsa:9446:GSTO1|hsa:57158:JPH2|hsa:845:CASQ2|hsa:287:ANK2|hsa:1909:EDNRA|hsa:83416:FCRL5|hsa:3356:HTR2A|hsa:5788:PTPRC|hsa:7442:TRPV1|hsa:1729:DIAPH1|hsa:3709:ITPR2|hsa:5144:PDE4D|hsa:5581:PRKCE|hsa:57338:JPH3|hsa:11151:CORO1A|hsa:477:ATP1A2|hsa:775:CACNA1C|hsa:3708:ITPR1|hsa:84959:UBASH3B|hsa:219931:TPCN2|hsa:5336:PLCG2|hsa:387129:NPSR1|hsa:25:ABL1|hsa:5311:PKD2|hsa…	http://amigo.geneontology.org/amigo/term/GO:0051282
embryonic digit morphogenesis	biological_process	GO:0042733	18	61	2.09	0.037339420469	0.511269627399	hsa:3549:IHH|hsa:28982:FLVCR1|hsa:2776:GNAQ|hsa:2736:GLI2|hsa:4038:LRP4|hsa:27152:INTU|hsa:3207:HOXA11|hsa:3227:HOXC11|hsa:9464:HAND2|hsa:4920:ROR2|hsa:79977:GRHL2|hsa:6423:SFRP2|hsa:7476:WNT7A|hsa:7291:TWIST1|hsa:4488:MSX2|hsa:51057:WDPCP|hsa:50515:CHST11|hsa:6926:TBX3	http://amigo.geneontology.org/amigo/term/GO:0042733
single-multicellular organism process	Undef	GO:0044707	1070	5822	1.3	0.0373547810247	0.511269627399	hsa:7114:TMSB4X|hsa:2321:FLT1|hsa:55714:TENM3|hsa:374:AREG|hsa:54828:BCAS3|hsa:5055:SERPINB2|hsa:728:C5AR1|hsa:221935:SDK1|hsa:83943:IMMP2L|hsa:6238:RRBP1|hsa:150094:SIK1|hsa:1869:E2F1|hsa:5724:PTAFR|hsa:9469:CHST3|hsa:1390:CREM|hsa:6605:SMARCE1|hsa:3557:IL1RN|hsa:5582:PRKCG|hsa:1363:CPE|hsa:10507:SEMA4D|hsa:28514:DLL1|hsa:5354:PLP1|hsa:8312:AXIN1|hsa:9980:DOP1B|hsa:145258:GSC|hsa:4854:NOTCH3|hsa…	http://amigo.geneontology.org/amigo/term/GO:0044707
inflammatory response	biological_process	GO:0006954	133	644	1.46	0.0373597934047	0.511269627399	hsa:9473:THEMIS2|hsa:728:C5AR1|hsa:8993:PGLYRP1|hsa:5724:PTAFR|hsa:57118:CAMK1D|hsa:2867:FFAR2|hsa:1909:EDNRA|hsa:558:AXL|hsa:5354:PLP1|hsa:199:AIF1|hsa:146433:IL34|hsa:246:ALOX15|hsa:5627:PROS1|hsa:2678:AP000356.5|hsa:59340:HRH4|hsa:6850:SYK|hsa:5687:PSMA6|hsa:51738:GHRL|hsa:27102:EIF2AK1|hsa:201294:UNC13D|hsa:5468:PPARG|hsa:9865:TRIL|hsa:3055:HCK|hsa:5580:PRKCD|hsa:6280:S100A9|hsa:27040:LAT|hsa…	http://amigo.geneontology.org/amigo/term/GO:0006954
regulation of transport	biological_process	GO:0051049	342	1774	1.36	0.0373946474043	0.511269627399	hsa:54828:BCAS3|hsa:5724:PTAFR|hsa:5867:RAB4A|hsa:8312:AXIN1|hsa:8573:CASK|hsa:775:CACNA1C|hsa:116534:MRGPRE|hsa:59283:CACNG8|hsa:3084:NRG1|hsa:55107:ANO1|hsa:201294:UNC13D|hsa:2268:FGR|hsa:6833:ABCC8|hsa:5337:PLD1|hsa:4297:AP001267.5|hsa:5580:PRKCD|hsa:6280:S100A9|hsa:5336:PLCG2|hsa:7291:TWIST1|hsa:8514:KCNAB2|hsa:3604:TNFRSF9|hsa:22902:RUFY3|hsa:8832:CD84|hsa:23255:MTCL1|hsa:285605:DTWD2|hsa:51…	http://amigo.geneontology.org/amigo/term/GO:0051049
peripheral nervous system development	biological_process	GO:0007422	20	70	2.02	0.037406248869	0.511269627399	hsa:7020:TFAP2A|hsa:9639:KBTBD11-OT1|hsa:50674:NEUROG3|hsa:6497:SKI|hsa:163175:LGI4|hsa:3670:ISL1|hsa:864:RUNX3|hsa:23114:NFASC|hsa:5457:POU4F1|hsa:9464:HAND2|hsa:23405:DICER1|hsa:64843:ISL2|hsa:861:RUNX1|hsa:91584:PLXNA4|hsa:2064:ERBB2|hsa:56288:PARD3|hsa:4653:MYOC|hsa:5376:PMP22|hsa:4763:NF1|hsa:3084:NRG1	http://amigo.geneontology.org/amigo/term/GO:0007422
filopodium	cellular_component	GO:0030175	25	93	1.9	0.0374786836811	0.511563663398	hsa:998:CDC42|hsa:57348:TTYH1|hsa:4651:MYO10|hsa:23224:SYNE2|hsa:5962:RDX|hsa:2195:FAT1|hsa:2047:EPHB1|hsa:50619:DEF6|hsa:3936:LCP1|hsa:2258:FGF13|hsa:2043:EPHA4|hsa:26031:OSBPL3|hsa:8326:FZD9|hsa:4478:MSN|hsa:26230:TIAM2|hsa:9750:RIPOR2|hsa:55:ACP3|hsa:121512:FGD4|hsa:70:ACTC1|hsa:72:ACTG2|hsa:57554:LRRC7|hsa:5803:PTPRZ1|hsa:25960:ADGRA2|hsa:1756:DMD|hsa:22902:RUFY3	http://amigo.geneontology.org/amigo/term/GO:0030175
14-3-3 protein binding	molecular_function	GO:0071889	9	23	2.77	0.0376318835127	0.511572294803	hsa:3756:KCNH1|hsa:5590:PRKCZ|hsa:57521:RPTOR|hsa:25771:TBC1D22A|hsa:153090:DAB2IP|hsa:171024:SYNPO2|hsa:5581:PRKCE|hsa:23303:KIF13B|hsa:150094:SIK1	http://amigo.geneontology.org/amigo/term/GO:0071889
positive regulation of neutrophil chemotaxis	biological_process	GO:0090023	9	23	2.77	0.0376318835127	0.511572294803	hsa:1909:EDNRA|hsa:3071:NCKAP1L|hsa:719:C3AR1|hsa:728:C5AR1|hsa:3553:IL1B|hsa:5880:RAC2|hsa:7060:THBS4|hsa:23604:DAPK2|hsa:57118:CAMK1D	http://amigo.geneontology.org/amigo/term/GO:0090023
divalent inorganic cation homeostasis	biological_process	GO:0072507	87	403	1.53	0.0376320849949	0.511572294803	hsa:57419:SLC24A3|hsa:728:C5AR1|hsa:9104:RGN|hsa:7021:TFAP2B|hsa:5579:PRKCB|hsa:2769:GNA15|hsa:1909:EDNRA|hsa:83416:FCRL5|hsa:344905:ATP13A5|hsa:1237:CCR8|hsa:5144:PDE4D|hsa:1815:DRD4|hsa:59340:HRH4|hsa:8398:PLA2G6|hsa:775:CACNA1C|hsa:51738:GHRL|hsa:5837:PYGM|hsa:781:CACNA2D1|hsa:160335:TMTC2|hsa:6280:S100A9|hsa:5336:PLCG2|hsa:387129:NPSR1|hsa:4886:NPY1R|hsa:3553:IL1B|hsa:3718:JAK3|hsa:1908:EDN3|…	http://amigo.geneontology.org/amigo/term/GO:0072507
regulation of axonogenesis	biological_process	GO:0050770	40	165	1.71	0.0378304136488	0.513573426373	hsa:9037:SEMA5A|hsa:9723:SEMA3E|hsa:1000:CDH2|hsa:27185:TSNAX-DISC1|hsa:9839:ZEB2|hsa:6387:CXCL12|hsa:7476:WNT7A|hsa:4803:NGF|hsa:3475:IFRD1|hsa:4155:MBP|hsa:89780:WNT3A|hsa:10154:PLXNC1|hsa:4038:LRP4|hsa:9423:NTN1|hsa:2258:FGF13|hsa:7143:TNR|hsa:2043:EPHA4|hsa:4916:NTRK3|hsa:5605:MAP2K2|hsa:10507:SEMA4D|hsa:2932:GSK3B|hsa:91584:PLXNA4|hsa:5365:PLXNB3|hsa:10501:SEMA6B|hsa:3084:NRG1|hsa:9353:SLIT2…	http://amigo.geneontology.org/amigo/term/GO:0050770
prostate gland morphogenesis	biological_process	GO:0060512	10	27	2.62	0.0379285096714	0.514210267421	hsa:9420:CYP7B1|hsa:2736:GLI2|hsa:6422:SFRP1|hsa:3400:ID4|hsa:2263:FGFR2|hsa:6662:SOX9|hsa:23213:SULF1|hsa:6256:RXRA|hsa:5268:SERPINB5|hsa:2255:FGF10	http://amigo.geneontology.org/amigo/term/GO:0060512
regulation of ERBB signaling pathway	biological_process	GO:1901184	23	84	1.94	0.0384660898043	0.520795604008	hsa:89853:MVB12B|hsa:5148:PDE6G|hsa:998:CDC42|hsa:255324:EPGN|hsa:79651:RHBDF2|hsa:4318:MMP9|hsa:3516:RBPJ|hsa:1956:EGFR|hsa:5795:PTPRJ|hsa:153090:DAB2IP|hsa:3672:ITGA1|hsa:2885:GRB2|hsa:1950:EGF|hsa:7039:TGFA|hsa:1211:CLTA|hsa:10253:SPRY2|hsa:2069:EREG|hsa:30011:SH3KBP1|hsa:8440:NCK2|hsa:183:AGT|hsa:54206:ERRFI1|hsa:8027:STAM|hsa:116985:ARAP1	http://amigo.geneontology.org/amigo/term/GO:1901184
mesonephric tubule development	biological_process	GO:0072164	26	98	1.88	0.0385877719962	0.520888147187	hsa:2303:FOXC2|hsa:56998:CTNNBIP1|hsa:3207:HOXA11|hsa:6662:SOX9|hsa:4088:SMAD3|hsa:6422:SFRP1|hsa:4072:EPCAM|hsa:4086:SMAD1|hsa:3280:HES1|hsa:255743:NPNT|hsa:9244:CRLF1|hsa:5914:RARA|hsa:2263:FGFR2|hsa:168667:BMPER|hsa:7490:WT1|hsa:9353:SLIT2|hsa:4087:SMAD2|hsa:7471:WNT1|hsa:5076:PAX2|hsa:4091:SMAD6|hsa:183:AGT|hsa:847:CAT|hsa:5311:PKD2|hsa:55083:KIF26B|hsa:186:AGTR2|hsa:5087:PBX1	http://amigo.geneontology.org/amigo/term/GO:0072164
mesonephric epithelium development	biological_process	GO:0072163	26	98	1.88	0.0385877719962	0.520888147187	hsa:2303:FOXC2|hsa:56998:CTNNBIP1|hsa:3207:HOXA11|hsa:6662:SOX9|hsa:4088:SMAD3|hsa:6422:SFRP1|hsa:4072:EPCAM|hsa:4086:SMAD1|hsa:3280:HES1|hsa:255743:NPNT|hsa:9244:CRLF1|hsa:5914:RARA|hsa:2263:FGFR2|hsa:168667:BMPER|hsa:7490:WT1|hsa:9353:SLIT2|hsa:4087:SMAD2|hsa:7471:WNT1|hsa:5076:PAX2|hsa:4091:SMAD6|hsa:183:AGT|hsa:847:CAT|hsa:5311:PKD2|hsa:55083:KIF26B|hsa:186:AGTR2|hsa:5087:PBX1	http://amigo.geneontology.org/amigo/term/GO:0072163
Fc receptor signaling pathway	biological_process	GO:0038093	44	185	1.68	0.038628475976	0.520888147187	hsa:8454:CUL1|hsa:7409:VAV1|hsa:10451:VAV3|hsa:8398:PLA2G6|hsa:1793:DOCK1|hsa:7454:WAS|hsa:9402:GRAP2|hsa:7006:TEC|hsa:998:CDC42|hsa:7456:WIPF1|hsa:5682:PSMA1|hsa:5595:MAPK3|hsa:2207:FCER1G|hsa:5601:MAPK9|hsa:84433:CARD11|hsa:2885:GRB2|hsa:5581:PRKCE|hsa:2212:FCGR2A|hsa:3265:HRAS|hsa:7462:LAT2|hsa:6850:SYK|hsa:5687:PSMA6|hsa:5284:PIGR|hsa:919:CD247|hsa:9846:GAB2|hsa:10092:ARPC5|hsa:695:BTK|hsa:22…	http://amigo.geneontology.org/amigo/term/GO:0038093
postsynapse	cellular_component	GO:0098794	77	352	1.55	0.0387179103563	0.521394272707	hsa:27445:PCLO|hsa:54413:NLGN3|hsa:8777:MPDZ|hsa:93664:CADPS2|hsa:85461:TANC1|hsa:10243:GPHN|hsa:4038:LRP4|hsa:2567:GABRG3|hsa:57502:NLGN4X|hsa:27185:TSNAX-DISC1|hsa:23345:SYNE1|hsa:5023:P2RX1|hsa:2899:GRIK3|hsa:477:ATP1A2|hsa:54873:PALMD|hsa:4905:NSF|hsa:2741:GLRA1|hsa:1266:CNN3|hsa:7442:TRPV1|hsa:386617:KCTD8|hsa:57528:KCTD16|hsa:10636:RGS14|hsa:8973:CHRNA6|hsa:2903:GRIN2A|hsa:440073:IQSEC3|hsa…	http://amigo.geneontology.org/amigo/term/GO:0098794
positive regulation of cytosolic calcium ion concentration	biological_process	GO:0007204	56	245	1.62	0.0388056677217	0.521794288976	hsa:148:ADRA1A|hsa:9472:AKAP6|hsa:728:C5AR1|hsa:3718:JAK3|hsa:116:ADCYAP1|hsa:9446:GSTO1|hsa:775:CACNA1C|hsa:845:CASQ2|hsa:219931:TPCN2|hsa:2769:GNA15|hsa:7225:TRPC6|hsa:1909:EDNRA|hsa:2829:XCR1|hsa:83416:FCRL5|hsa:3356:HTR2A|hsa:1604:CD55|hsa:5788:PTPRC|hsa:719:C3AR1|hsa:8698:S1PR4|hsa:3553:IL1B|hsa:1729:DIAPH1|hsa:7442:TRPV1|hsa:2587:GALR1|hsa:3709:ITPR2|hsa:23075:SWAP70|hsa:56477:CCL28|hsa:502…	http://amigo.geneontology.org/amigo/term/GO:0007204
reactive oxygen species metabolic process	biological_process	GO:0072593	53	230	1.63	0.0389938152884	0.521794288976	hsa:83943:IMMP2L|hsa:9644:SH3PXD2A|hsa:1490:CCN2|hsa:83875:AP002884.2|hsa:9104:RGN|hsa:3383:ICAM1|hsa:5880:RAC2|hsa:1401:CRP|hsa:4843:NOS2|hsa:199:AIF1|hsa:1410:CRYAB|hsa:186:AGTR2|hsa:4025:LPO|hsa:5547:PRCP|hsa:185:AGTR1|hsa:2309:FOXO3B|hsa:255027:AC140504.1|hsa:4314:MMP3|hsa:7057:THBS1|hsa:3689:ITGB2|hsa:5601:MAPK9|hsa:2878:GPX3|hsa:3458:IFNG|hsa:285590:SH3PXD2B|hsa:10365:KLF2|hsa:375387:NRROS|…	http://amigo.geneontology.org/amigo/term/GO:0072593
embryonic camera-type eye formation	biological_process	GO:0060900	6	12	3.53	0.0390073174419	0.521794288976	hsa:7020:TFAP2A|hsa:8289:ARID1A|hsa:5076:PAX2|hsa:6664:SOX11|hsa:220:ALDH1A3|hsa:7291:TWIST1	http://amigo.geneontology.org/amigo/term/GO:0060900
membrane repolarization during cardiac muscle cell action potential	biological_process	GO:0086013	6	12	3.53	0.0390073174419	0.521794288976	hsa:3753:KCNE1|hsa:3753:KCNE1B|hsa:3759:KCNJ2|hsa:3784:KCNQ1|hsa:9722:NOS1AP|hsa:3757:KCNH2	http://amigo.geneontology.org/amigo/term/GO:0086013
co-SMAD binding	molecular_function	GO:0070410	6	12	3.53	0.0390073174419	0.521794288976	hsa:8287:USP9Y|hsa:4088:SMAD3|hsa:4087:SMAD2|hsa:4091:SMAD6|hsa:4086:SMAD1|hsa:8239:USP9X	http://amigo.geneontology.org/amigo/term/GO:0070410
regulation of vasoconstriction	biological_process	GO:0019229	19	66	2.03	0.0395308326587	0.527537733996	hsa:5742:PTGS1|hsa:3356:HTR2A|hsa:185:AGTR1|hsa:148:ADRA1A|hsa:3383:ICAM1|hsa:5023:P2RX1|hsa:5588:PRKCQ|hsa:5733:PTGER3|hsa:1131:CHRM3|hsa:9732:DOCK4|hsa:477:ATP1A2|hsa:80005:DOCK5|hsa:5724:PTAFR|hsa:6376:CX3CL1|hsa:1908:EDN3|hsa:4886:NPY1R|hsa:240:ALOX5|hsa:10242:KCNMB2|hsa:183:AGT	http://amigo.geneontology.org/amigo/term/GO:0019229
positive regulation of angiogenesis	biological_process	GO:0045766	31	122	1.8	0.0395477811749	0.527537733996	hsa:9037:SEMA5A|hsa:2321:FLT1|hsa:2303:FOXC2|hsa:3553:IL1B|hsa:28996:HIPK2|hsa:728:C5AR1|hsa:146850:PIK3R6|hsa:23328:SASH1|hsa:694:BTG1|hsa:5579:PRKCB|hsa:28514:DLL1|hsa:719:C3AR1|hsa:7057:THBS1|hsa:3689:ITGB2|hsa:3716:JAK1|hsa:9734:HDAC9|hsa:3082:HGF|hsa:3791:KDR|hsa:3678:ITGA5|hsa:4846:NOS3|hsa:861:RUNX1|hsa:6376:CX3CL1|hsa:388:RHOB|hsa:147372:CCBE1|hsa:3670:ISL1|hsa:7291:TWIST1|hsa:126259:TMIG…	http://amigo.geneontology.org/amigo/term/GO:0045766
positive regulation of epithelial cell migration	biological_process	GO:0010634	27	103	1.85	0.0395942117692	0.527537733996	hsa:9037:SEMA5A|hsa:2303:FOXC2|hsa:54828:BCAS3|hsa:6662:SOX9|hsa:7476:WNT7A|hsa:23328:SASH1|hsa:4318:MMP9|hsa:2255:FGF10|hsa:57669:EPB41L5|hsa:7057:THBS1|hsa:9734:HDAC9|hsa:3458:IFNG|hsa:8817:FGF18|hsa:5168:ENPP2|hsa:3791:KDR|hsa:5581:PRKCE|hsa:8613:AC119674.2|hsa:6239:RREB1|hsa:388:RHOB|hsa:2252:BX664615.2|hsa:147372:CCBE1|hsa:84913:ATOH8|hsa:183:AGT|hsa:25960:ADGRA2|hsa:27086:FOXP1|hsa:5587:PRK…	http://amigo.geneontology.org/amigo/term/GO:0010634
cell differentiation	biological_process	GO:0030154	657	3519	1.32	0.0398373105786	0.529216265441	hsa:7114:TMSB4X|hsa:2321:FLT1|hsa:92196:DAPL1|hsa:374:AREG|hsa:28996:HIPK2|hsa:221935:SDK1|hsa:6238:RRBP1|hsa:150094:SIK1|hsa:1869:E2F1|hsa:1390:CREM|hsa:146760:RTN4RL1|hsa:10507:SEMA4D|hsa:5354:PLP1|hsa:8312:AXIN1|hsa:145258:GSC|hsa:5583:PRKCH|hsa:3635:INPP5D|hsa:4967:OGDH|hsa:3791:KDR|hsa:6497:SKI|hsa:8613:AC119674.2|hsa:8452:CUL3|hsa:85458:DIXDC1|hsa:10221:TRIB1|hsa:57623:ZFAT|hsa:3400:ID4|hsa…	http://amigo.geneontology.org/amigo/term/GO:0030154
negative regulation of tumor necrosis factor superfamily cytokine production	biological_process	GO:1903556	14	44	2.25	0.0398773435653	0.529216265441	hsa:3297:HSF1|hsa:558:AXL|hsa:5914:RARA|hsa:4057:LTF|hsa:11213:IRAK3|hsa:4795:NFKBIL1|hsa:51738:GHRL|hsa:1149:CIDEA|hsa:27202:C5AR2|hsa:26191:PTPN22|hsa:54206:ERRFI1|hsa:7099:AL160272.2|hsa:7291:TWIST1|hsa:10859:LILRB1	http://amigo.geneontology.org/amigo/term/GO:1903556
immune effector process	biological_process	GO:0002252	155	763	1.44	0.0398782314293	0.529216265441	hsa:64170:CARD9|hsa:1793:DOCK1|hsa:728:C5AR1|hsa:5273:SERPINB10|hsa:8993:PGLYRP1|hsa:5724:PTAFR|hsa:4683:NBN|hsa:2867:FFAR2|hsa:2212:FCGR2A|hsa:3106:HLA-B|hsa:6284:S100A13|hsa:3635:INPP5D|hsa:5627:PROS1|hsa:8736:MYOM1|hsa:54440:SASH3|hsa:4853:NOTCH2|hsa:23228:PLCL2|hsa:85363:TRIM5|hsa:10814:CPLX2|hsa:7462:LAT2|hsa:6850:SYK|hsa:664:BNIP3|hsa:919:CD247|hsa:201294:UNC13D|hsa:9865:TRIL|hsa:2268:FGR|h…	http://amigo.geneontology.org/amigo/term/GO:0002252
ossification	biological_process	GO:0001503	79	363	1.54	0.0399441942647	0.529392316072	hsa:7114:TMSB4X|hsa:5245:PHB|hsa:2303:FOXC2|hsa:117581:TWIST2|hsa:56998:CTNNBIP1|hsa:1490:CCN2|hsa:27152:INTU|hsa:4086:SMAD1|hsa:3400:ID4|hsa:91851:CHRDL1|hsa:4488:MSX2|hsa:6238:RRBP1|hsa:846:CASR|hsa:6662:SOX9|hsa:9365:KL|hsa:3295:HSD17B4|hsa:3570:IL6R|hsa:374:AREG|hsa:91461:PKDCC|hsa:89780:WNT3A|hsa:4763:NF1|hsa:3516:RBPJ|hsa:4318:MMP9|hsa:5552:SRGN|hsa:1051:CEBPB|hsa:57003:CCDC47|hsa:4208:MEF2…	http://amigo.geneontology.org/amigo/term/GO:0001503
transforming growth factor beta receptor signaling pathway	biological_process	GO:0007179	40	166	1.7	0.0404521619715	0.533312846655	hsa:1281:COL3A1|hsa:51701:NLK|hsa:27122:DKK3|hsa:390598:SKOR1|hsa:28996:HIPK2|hsa:10370:CITED2|hsa:50848:F11R|hsa:93649:MYOCD|hsa:80139:ZNF703|hsa:8239:USP9X|hsa:4088:SMAD3|hsa:753:LDLRAD4|hsa:1278:COL1A2|hsa:1149:CIDEA|hsa:7057:THBS1|hsa:25805:BAMBI|hsa:9372:ZFYVE9|hsa:7046:TGFBR1|hsa:4086:SMAD1|hsa:6347:CCL2|hsa:6935:ZEB1|hsa:50515:CHST11|hsa:6497:SKI|hsa:8287:USP9Y|hsa:255743:NPNT|hsa:6664:SOX…	http://amigo.geneontology.org/amigo/term/GO:0007179
regulation of epithelial cell migration	biological_process	GO:0010632	40	166	1.7	0.0404521619715	0.533312846655	hsa:9037:SEMA5A|hsa:2303:FOXC2|hsa:54828:BCAS3|hsa:23603:CORO1C|hsa:6662:SOX9|hsa:7476:WNT7A|hsa:23328:SASH1|hsa:4318:MMP9|hsa:4763:NF1|hsa:2255:FGF10|hsa:5547:PRCP|hsa:57669:EPB41L5|hsa:153090:DAB2IP|hsa:7057:THBS1|hsa:9734:HDAC9|hsa:3458:IFNG|hsa:8817:FGF18|hsa:5168:ENPP2|hsa:3791:KDR|hsa:5581:PRKCE|hsa:8613:AC119674.2|hsa:6239:RREB1|hsa:168667:BMPER|hsa:9353:SLIT2|hsa:388:RHOB|hsa:7026:NR2F2|h…	http://amigo.geneontology.org/amigo/term/GO:0010632
kinase activity	molecular_function	GO:0016301	168	833	1.43	0.0404623147482	0.533312846655	hsa:2321:FLT1|hsa:23012:STK38L|hsa:9252:RPS6KA5|hsa:28996:HIPK2|hsa:3717:JAK2|hsa:3480:IGF1R|hsa:65268:WNK2|hsa:5579:PRKCB|hsa:57118:CAMK1D|hsa:2255:FGF10|hsa:558:AXL|hsa:2043:EPHA4|hsa:4916:NTRK3|hsa:157285:PRAG1|hsa:55300:PI4K2B|hsa:5583:PRKCH|hsa:8814:CDKL1|hsa:5582:PRKCG|hsa:29904:EEF2K|hsa:140803:TRPM6|hsa:3791:KDR|hsa:5613:PRKY|hsa:8573:CASK|hsa:6850:SYK|hsa:27102:EIF2AK1|hsa:1950:EGF|hsa:2…	http://amigo.geneontology.org/amigo/term/GO:0016301
calcium ion import into cytosol	biological_process	GO:1902656	28	108	1.83	0.0405054451521	0.533312846655	hsa:9472:AKAP6|hsa:22821:RASA3|hsa:9446:GSTO1|hsa:57158:JPH2|hsa:845:CASQ2|hsa:287:ANK2|hsa:1909:EDNRA|hsa:83416:FCRL5|hsa:3356:HTR2A|hsa:5788:PTPRC|hsa:7442:TRPV1|hsa:1729:DIAPH1|hsa:3709:ITPR2|hsa:5144:PDE4D|hsa:5581:PRKCE|hsa:57338:JPH3|hsa:11151:CORO1A|hsa:477:ATP1A2|hsa:775:CACNA1C|hsa:3708:ITPR1|hsa:84959:UBASH3B|hsa:219931:TPCN2|hsa:5336:PLCG2|hsa:387129:NPSR1|hsa:25:ABL1|hsa:5311:PKD2|hsa…	http://amigo.geneontology.org/amigo/term/GO:1902656
calcium ion transmembrane import into cytosol	biological_process	GO:0097553	28	108	1.83	0.0405054451521	0.533312846655	hsa:9472:AKAP6|hsa:22821:RASA3|hsa:9446:GSTO1|hsa:57158:JPH2|hsa:845:CASQ2|hsa:287:ANK2|hsa:1909:EDNRA|hsa:83416:FCRL5|hsa:3356:HTR2A|hsa:5788:PTPRC|hsa:7442:TRPV1|hsa:1729:DIAPH1|hsa:3709:ITPR2|hsa:5144:PDE4D|hsa:5581:PRKCE|hsa:57338:JPH3|hsa:11151:CORO1A|hsa:477:ATP1A2|hsa:775:CACNA1C|hsa:3708:ITPR1|hsa:84959:UBASH3B|hsa:219931:TPCN2|hsa:5336:PLCG2|hsa:387129:NPSR1|hsa:25:ABL1|hsa:5311:PKD2|hsa…	http://amigo.geneontology.org/amigo/term/GO:0097553
positive regulation of lymphocyte activation	biological_process	GO:0051251	59	261	1.6	0.0406009673261	0.533870834761	hsa:3549:IHH|hsa:3559:IL2RA|hsa:10859:LILRB1|hsa:3553:IL1B|hsa:10673:TNFSF13B|hsa:3142:HLX|hsa:3718:JAK3|hsa:79576:NKAP|hsa:1445:CSK|hsa:89780:WNT3A|hsa:8767:RIPK2|hsa:2255:FGF10|hsa:10451:VAV3|hsa:558:AXL|hsa:1604:CD55|hsa:5788:PTPRC|hsa:683:BST1|hsa:3458:IFNG|hsa:55423:SIRPG|hsa:5588:PRKCQ|hsa:199:AIF1|hsa:8808:IL1RL2|hsa:3280:HES1|hsa:84433:CARD11|hsa:6347:CCL2|hsa:3635:INPP5D|hsa:57181:SLC39A…	http://amigo.geneontology.org/amigo/term/GO:0051251
actin filament organization	biological_process	GO:0007015	69	312	1.56	0.0407131650108	0.534646347318	hsa:7114:TMSB4X|hsa:9037:SEMA5A|hsa:408:ARRB1|hsa:4088:SMAD3|hsa:9639:KBTBD11-OT1|hsa:1490:CCN2|hsa:56776:FMN2|hsa:9948:WDR1|hsa:3383:ICAM1|hsa:7454:WAS|hsa:830:CAPZA2|hsa:1729:DIAPH1|hsa:2195:FAT1|hsa:221692:PHACTR1|hsa:10395:DLC1|hsa:6387:CXCL12|hsa:10580:SORBS1|hsa:8452:CUL3|hsa:3936:LCP1|hsa:7273:TTN|hsa:7456:WIPF1|hsa:9535:GMFG|hsa:7401:AC020636.2|hsa:6422:SFRP1|hsa:6093:ROCK1|hsa:6712:SPTBN…	http://amigo.geneontology.org/amigo/term/GO:0007015
sarcomere	cellular_component	GO:0030017	43	181	1.68	0.0410120832498	0.537868653169	hsa:148:ADRA1A|hsa:4635:MYL4|hsa:23224:SYNE2|hsa:23345:SYNE1|hsa:9499:MYOT|hsa:1410:CRYAB|hsa:775:CACNA1C|hsa:845:CASQ2|hsa:171024:SYNPO2|hsa:667:DST|hsa:7138:TNNT1|hsa:8850:KAT2B|hsa:8470:SORBS2|hsa:10529:NEBL|hsa:6606:SMN1|hsa:91977:MYOZ3|hsa:5687:PSMA6|hsa:8736:MYOM1|hsa:57158:JPH2|hsa:287:ANK2|hsa:70:ACTC1|hsa:3753:KCNE1B|hsa:23022:PALLD|hsa:3753:KCNE1|hsa:27295:PDLIM3|hsa:25802:LMOD1|hsa:975…	http://amigo.geneontology.org/amigo/term/GO:0030017
integral component of Golgi membrane	cellular_component	GO:0030173	16	53	2.13	0.0413182256186	0.541177176746	hsa:9215:LARGE1|hsa:10402:ST3GAL6|hsa:55790:CSGALNACT1|hsa:166929:SGMS2|hsa:57134:MAN1C1|hsa:7903:ST8SIA4|hsa:6482:ST3GAL1|hsa:169714:QSOX2|hsa:6484:ST3GAL4|hsa:1523:CUX1|hsa:51000:SLC35B3|hsa:2590:GALNT2|hsa:3955:LFNG|hsa:91252:SLC39A13|hsa:6483:ST3GAL2|hsa:259230:SGMS1	http://amigo.geneontology.org/amigo/term/GO:0030173
hindbrain morphogenesis	biological_process	GO:0021575	13	40	2.3	0.0414340656587	0.541987791156	hsa:2736:GLI2|hsa:28514:DLL1|hsa:7471:WNT1|hsa:6712:SPTBN2|hsa:10395:DLC1|hsa:6095:RORA|hsa:23287:AGTPBP1|hsa:25:ABL1|hsa:136319:MTPN|hsa:5992:RFX4|hsa:3280:HES1|hsa:1600:DAB1|hsa:7476:WNT7A	http://amigo.geneontology.org/amigo/term/GO:0021575
astrocyte differentiation	biological_process	GO:0048708	18	62	2.05	0.0417536087172	0.54545741635	hsa:6279:S100A8|hsa:6280:S100A9|hsa:8613:AC119674.2|hsa:5595:MAPK3|hsa:3398:ID2|hsa:3553:IL1B|hsa:4916:NTRK3|hsa:28514:DLL1|hsa:3400:ID4|hsa:5354:PLP1|hsa:5594:MAPK1|hsa:25:ABL1|hsa:6662:SOX9|hsa:3280:HES1|hsa:2043:EPHA4|hsa:4763:NF1|hsa:1600:DAB1|hsa:7099:AL160272.2	http://amigo.geneontology.org/amigo/term/GO:0048708
regulation of dendrite development	biological_process	GO:0050773	30	118	1.8	0.0420696221009	0.548558660429	hsa:54413:NLGN3|hsa:153090:DAB2IP|hsa:23043:TNIK|hsa:27185:TSNAX-DISC1|hsa:25791:NGEF|hsa:23613:ZMYND8|hsa:57118:CAMK1D|hsa:7225:TRPC6|hsa:4208:MEF2C|hsa:6446:SGK1|hsa:10507:SEMA4D|hsa:2932:GSK3B|hsa:22849:CPEB3|hsa:29904:EEF2K|hsa:4976:OPA1|hsa:653:BMP5|hsa:3706:ITPKA|hsa:23242:COBL|hsa:221935:SDK1|hsa:3084:NRG1|hsa:23316:CUX2|hsa:4734:NEDD4|hsa:2043:EPHA4|hsa:9693:RAPGEF2|hsa:5789:PTPRD|hsa:679…	http://amigo.geneontology.org/amigo/term/GO:0050773
peptidyl-tyrosine dephosphorylation	biological_process	GO:0035335	26	99	1.86	0.042100211745	0.548558660429	hsa:1848:DUSP6|hsa:8776:MTMR1|hsa:5778:PTPN7|hsa:10076:PTPRU|hsa:26191:PTPN22|hsa:7179:TPTE|hsa:8732:RNGTT|hsa:11122:PTPRT|hsa:5795:PTPRJ|hsa:5788:PTPRC|hsa:8555:CDC14B|hsa:1846:DUSP4|hsa:2070:EYA4|hsa:5802:PTPRS|hsa:84959:UBASH3B|hsa:5782:PTPN12|hsa:9829:DNAJC6|hsa:5791:PTPRE|hsa:5784:PTPN14|hsa:5789:PTPRD|hsa:5728:PTEN|hsa:5799:PTPRN2|hsa:5803:PTPRZ1|hsa:5800:PTPRO|hsa:11266:DUSP12|hsa:5796:PTP…	http://amigo.geneontology.org/amigo/term/GO:0035335
reactive oxygen species biosynthetic process	biological_process	GO:1903409	23	85	1.91	0.0422709015312	0.549357667247	hsa:255027:AC140504.1|hsa:9104:RGN|hsa:3383:ICAM1|hsa:4843:NOS2|hsa:199:AIF1|hsa:3553:IL1B|hsa:3689:ITGB2|hsa:5601:MAPK9|hsa:3458:IFNG|hsa:10365:KLF2|hsa:50506:DUOX2|hsa:6095:RORA|hsa:9759:HDAC4|hsa:9722:NOS1AP|hsa:4846:NOS3|hsa:4129:MAOB|hsa:3717:JAK2|hsa:186:AGTR2|hsa:5873:RAB27A|hsa:183:AGT|hsa:1956:EGFR|hsa:7099:AL160272.2|hsa:5311:PKD2	http://amigo.geneontology.org/amigo/term/GO:1903409
somite development	biological_process	GO:0061053	23	85	1.91	0.0422709015312	0.549357667247	hsa:3549:IHH|hsa:2303:FOXC2|hsa:85407:NKD1|hsa:4920:ROR2|hsa:4088:SMAD3|hsa:89780:WNT3A|hsa:9839:ZEB2|hsa:3516:RBPJ|hsa:6422:SFRP1|hsa:57669:EPB41L5|hsa:4223:MEOX2|hsa:8312:AXIN1|hsa:57534:MIB1|hsa:2294:FOXF1|hsa:23242:COBL|hsa:6664:SOX11|hsa:5075:PAX1|hsa:6423:SFRP2|hsa:5362:PLXNA2|hsa:7471:WNT1|hsa:28514:DLL1|hsa:3955:LFNG|hsa:5100:PCDH8	http://amigo.geneontology.org/amigo/term/GO:0061053
positive regulation of hemopoiesis	biological_process	GO:1903708	38	157	1.71	0.0427235036826	0.55204164705	hsa:3549:IHH|hsa:3559:IL2RA|hsa:56998:CTNNBIP1|hsa:3553:IL1B|hsa:146433:IL34|hsa:3142:HLX|hsa:79576:NKAP|hsa:8767:RIPK2|hsa:841:CASP8|hsa:405:ARNT|hsa:9398:CD101|hsa:10221:TRIB1|hsa:91:ACVR1B|hsa:8808:IL1RL2|hsa:3635:INPP5D|hsa:2623:GATA1|hsa:1435:CSF1|hsa:54440:SASH3|hsa:2736:GLI2|hsa:6850:SYK|hsa:3071:NCKAP1L|hsa:695:BTK|hsa:4602:MYB|hsa:861:RUNX1|hsa:3458:IFNG|hsa:146850:PIK3R6|hsa:558:AXL|hsa…	http://amigo.geneontology.org/amigo/term/GO:1903708
negative regulation of potassium ion transmembrane transporter activity	biological_process	GO:1901017	7	16	3.09	0.0428289838963	0.55204164705	hsa:3753:KCNE1|hsa:3753:KCNE1B|hsa:10008:KCNE3|hsa:3784:KCNQ1|hsa:7881:KCNAB1|hsa:845:CASQ2|hsa:51719:CAB39	http://amigo.geneontology.org/amigo/term/GO:1901017
phospholipid-translocating ATPase activity	molecular_function	GO:0004012	7	16	3.09	0.0428289838963	0.55204164705	hsa:57198:ATP8B2|hsa:79895:ATP8B4|hsa:57194:ATP10A|hsa:23200:ATP11B|hsa:23250:ATP11A|hsa:148229:ATP8B3|hsa:10079:ATP9A	http://amigo.geneontology.org/amigo/term/GO:0004012
negative regulation of adherens junction organization	biological_process	GO:1903392	7	16	3.09	0.0428289838963	0.55204164705	hsa:5728:PTEN|hsa:54828:BCAS3|hsa:5962:RDX|hsa:7057:THBS1|hsa:23603:CORO1C|hsa:10395:DLC1|hsa:395:ARHGAP6	http://amigo.geneontology.org/amigo/term/GO:1903392
prostaglandin secretion	biological_process	GO:0032310	7	16	3.09	0.0428289838963	0.55204164705	hsa:2182:ACSL4|hsa:5020:OXT|hsa:3553:IL1B|hsa:5601:MAPK9|hsa:10257:ABCC4|hsa:4843:NOS2|hsa:5029:P2RY2	http://amigo.geneontology.org/amigo/term/GO:0032310
positive regulation of cation channel activity	biological_process	GO:2001259	12	36	2.36	0.0428545380207	0.55204164705	hsa:9722:NOS1AP|hsa:1520:CTSS|hsa:57158:JPH2|hsa:5336:PLCG2|hsa:9472:AKAP6|hsa:10008:KCNE3|hsa:781:CACNA2D1|hsa:5311:PKD2|hsa:6786:STIM1|hsa:9446:GSTO1|hsa:287:ANK2|hsa:783:CACNB2	http://amigo.geneontology.org/amigo/term/GO:2001259
vascular process in circulatory system	biological_process	GO:0003018	39	162	1.7	0.0429854483067	0.55204164705	hsa:5742:PTGS1|hsa:2303:FOXC2|hsa:2909:ARHGAP35|hsa:56998:CTNNBIP1|hsa:148:ADRA1A|hsa:136:ADORA2B|hsa:3383:ICAM1|hsa:183:AGT|hsa:1908:EDN3|hsa:9732:DOCK4|hsa:1401:CRP|hsa:5724:PTAFR|hsa:4843:NOS2|hsa:1909:EDNRA|hsa:5795:PTPRJ|hsa:8850:KAT2B|hsa:116:ADCYAP1|hsa:5588:PRKCQ|hsa:3672:ITGA1|hsa:80005:DOCK5|hsa:5029:P2RY2|hsa:29:ABR|hsa:91807:MYLK3|hsa:240:ALOX5|hsa:8398:PLA2G6|hsa:477:ATP1A2|hsa:185:A…	http://amigo.geneontology.org/amigo/term/GO:0003018
smooth muscle cell proliferation	biological_process	GO:0048659	27	104	1.84	0.043085216672	0.55204164705	hsa:2321:FLT1|hsa:56998:CTNNBIP1|hsa:5724:PTAFR|hsa:3570:IL6R|hsa:7434:VIPR2|hsa:1909:EDNRA|hsa:719:C3AR1|hsa:2069:EREG|hsa:3486:IGFBP3|hsa:199:AIF1|hsa:3488:IGFBP5|hsa:4854:NOTCH3|hsa:2932:GSK3B|hsa:65009:NDRG4|hsa:10221:TRIB1|hsa:4331:MNAT1|hsa:2263:FGFR2|hsa:5468:PPARG|hsa:10891:PPARGC1A|hsa:9759:HDAC4|hsa:3458:IFNG|hsa:6376:CX3CL1|hsa:57447:NDRG2|hsa:80310:PDGFD|hsa:3398:ID2|hsa:183:AGT|hsa:2…	http://amigo.geneontology.org/amigo/term/GO:0048659
central nervous system neuron differentiation	biological_process	GO:0021953	40	167	1.69	0.043209037445	0.55204164705	hsa:26058:GIGYF2|hsa:10215:OLIG2|hsa:4781:NFIB|hsa:7832:BTG2|hsa:23287:AGTPBP1|hsa:3400:ID4|hsa:27185:TSNAX-DISC1|hsa:2047:EPHB1|hsa:7476:WNT7A|hsa:9201:DCLK1|hsa:170302:ARX|hsa:89780:WNT3A|hsa:9839:ZEB2|hsa:5081:PAX7|hsa:2776:GNAQ|hsa:26468:LHX6|hsa:137970:UNC5D|hsa:8312:AXIN1|hsa:136319:MTPN|hsa:3280:HES1|hsa:91584:PLXNA4|hsa:4967:OGDH|hsa:2736:GLI2|hsa:2263:FGFR2|hsa:6095:RORA|hsa:5733:PTGER3|…	http://amigo.geneontology.org/amigo/term/GO:0021953
cellular response to cAMP	biological_process	GO:0071320	15	49	2.16	0.0433676403771	0.55204164705	hsa:9693:RAPGEF2|hsa:3753:KCNE1|hsa:3753:KCNE1B|hsa:7490:WT1|hsa:2889:RAPGEF1|hsa:8165:AKAP1|hsa:3784:KCNQ1|hsa:2819:GPD1|hsa:3488:IGFBP5|hsa:3709:ITPR2|hsa:5724:PTAFR|hsa:29904:EEF2K|hsa:9472:AKAP6|hsa:5144:PDE4D|hsa:348980:HCN1	http://amigo.geneontology.org/amigo/term/GO:0071320
digestive tract morphogenesis	biological_process	GO:0048546	15	49	2.16	0.0433676403771	0.55204164705	hsa:2294:FOXF1|hsa:2736:GLI2|hsa:4088:SMAD3|hsa:4087:SMAD2|hsa:3398:ID2|hsa:57669:EPB41L5|hsa:6664:SOX11|hsa:2263:FGFR2|hsa:1956:EGFR|hsa:6423:SFRP2|hsa:3142:HLX|hsa:54806:AHI1|hsa:6425:SFRP5|hsa:2255:FGF10|hsa:6422:SFRP1	http://amigo.geneontology.org/amigo/term/GO:0048546
regulation of smooth muscle cell migration	biological_process	GO:0014910	15	49	2.16	0.0433676403771	0.55204164705	hsa:10891:PPARGC1A|hsa:80310:PDGFD|hsa:10221:TRIB1|hsa:6653:SORL1|hsa:3486:IGFBP3|hsa:199:AIF1|hsa:3488:IGFBP5|hsa:9732:DOCK4|hsa:9759:HDAC4|hsa:9353:SLIT2|hsa:5029:P2RY2|hsa:80031:SEMA6D|hsa:80005:DOCK5|hsa:10631:POSTN|hsa:65009:NDRG4	http://amigo.geneontology.org/amigo/term/GO:0014910
myeloid cell differentiation	biological_process	GO:0030099	73	334	1.54	0.0435885647036	0.55204164705	hsa:55509:BATF3|hsa:56975:FAM20C|hsa:10859:LILRB1|hsa:56998:CTNNBIP1|hsa:146433:IL34|hsa:28996:HIPK2|hsa:54790:TET2|hsa:4286:MITF|hsa:9646:CTR9|hsa:3205:AC004080.3|hsa:2672:GFI1|hsa:79576:NKAP|hsa:28982:FLVCR1|hsa:65082:AC048338.1|hsa:6422:SFRP1|hsa:4318:MMP9|hsa:4763:NF1|hsa:3516:RBPJ|hsa:998:CDC42|hsa:5305:PIP4K2A|hsa:139716:GAB3|hsa:1053:CEBPE|hsa:1051:CEBPB|hsa:7305:TYROBP|hsa:4208:MEF2C|hsa:…	http://amigo.geneontology.org/amigo/term/GO:0030099
phosphatidylinositol binding	molecular_function	GO:0035091	45	192	1.66	0.0438373444475	0.55204164705	hsa:9644:SH3PXD2A|hsa:64089:SNX16|hsa:55062:WIPI1|hsa:51479:ANKFY1|hsa:27071:DAPP1|hsa:7275:TUB|hsa:399979:SNX19|hsa:29091:STXBP6|hsa:54843:SYTL2|hsa:3759:KCNJ2|hsa:114882:OSBPL8|hsa:221472:FGD2|hsa:57488:ESYT2|hsa:153090:DAB2IP|hsa:2035:EPB41|hsa:3784:KCNQ1|hsa:29127:RACGAP1|hsa:9372:ZFYVE9|hsa:246:ALOX15|hsa:8411:EEA1|hsa:124460:SNX20|hsa:56288:PARD3|hsa:6548:SLC9A1|hsa:57664:PLEKHA4|hsa:92017:…	http://amigo.geneontology.org/amigo/term/GO:0035091
negative regulation of cytokine production	biological_process	GO:0001818	48	207	1.64	0.043896216577	0.55204164705	hsa:8832:CD84|hsa:10859:LILRB1|hsa:11213:IRAK3|hsa:26191:PTPN22|hsa:8993:PGLYRP1|hsa:3570:IL6R|hsa:83737:ITCH|hsa:79589:RNF128|hsa:9173:IL1RL1|hsa:28951:TRIB2|hsa:57447:NDRG2|hsa:558:AXL|hsa:91662:NLRP12|hsa:4057:LTF|hsa:28514:DLL1|hsa:4795:NFKBIL1|hsa:90865:IL33|hsa:338557:FFAR4|hsa:7057:THBS1|hsa:5552:SRGN|hsa:3458:IFNG|hsa:3635:INPP5D|hsa:307:ANXA4|hsa:5621:PRNP|hsa:10365:KLF2|hsa:284297:SSC5D…	http://amigo.geneontology.org/amigo/term/GO:0001818
myofibril	cellular_component	GO:0030016	47	202	1.64	0.043898983456	0.55204164705	hsa:148:ADRA1A|hsa:4635:MYL4|hsa:23224:SYNE2|hsa:23345:SYNE1|hsa:9499:MYOT|hsa:1410:CRYAB|hsa:775:CACNA1C|hsa:845:CASQ2|hsa:171024:SYNPO2|hsa:5339:PLEC|hsa:667:DST|hsa:7138:TNNT1|hsa:8850:KAT2B|hsa:8470:SORBS2|hsa:10529:NEBL|hsa:6606:SMN1|hsa:91977:MYOZ3|hsa:5687:PSMA6|hsa:23336:SYNM|hsa:8736:MYOM1|hsa:57158:JPH2|hsa:287:ANK2|hsa:70:ACTC1|hsa:3753:KCNE1B|hsa:23022:PALLD|hsa:3753:KCNE1|hsa:27295:P…	http://amigo.geneontology.org/amigo/term/GO:0030016
negative regulation of delayed rectifier potassium channel activity	biological_process	GO:1902260	5	9	3.93	0.0439109465732	0.55204164705	hsa:3753:KCNE1B|hsa:10008:KCNE3|hsa:3753:KCNE1|hsa:3784:KCNQ1|hsa:7881:KCNAB1	http://amigo.geneontology.org/amigo/term/GO:1902260
receptor signaling protein tyrosine kinase activity	molecular_function	GO:0004716	5	9	3.93	0.0439109465732	0.55204164705	hsa:1956:EGFR|hsa:3815:KIT|hsa:3791:KDR|hsa:6850:SYK|hsa:2064:ERBB2	http://amigo.geneontology.org/amigo/term/GO:0004716
protein localization to microtubule	biological_process	GO:0035372	5	9	3.93	0.0439109465732	0.55204164705	hsa:11043:MID2|hsa:2932:GSK3B|hsa:9585:KIF20B|hsa:1729:DIAPH1|hsa:4281:MID1	http://amigo.geneontology.org/amigo/term/GO:0035372
negative regulation of voltage-gated potassium channel activity	biological_process	GO:1903817	5	9	3.93	0.0439109465732	0.55204164705	hsa:3753:KCNE1B|hsa:10008:KCNE3|hsa:3753:KCNE1|hsa:3784:KCNQ1|hsa:7881:KCNAB1	http://amigo.geneontology.org/amigo/term/GO:1903817
negative regulation of sodium ion transmembrane transporter activity	biological_process	GO:2000650	5	9	3.93	0.0439109465732	0.55204164705	hsa:5581:PRKCE|hsa:4734:NEDD4|hsa:477:ATP1A2|hsa:1814:DRD3|hsa:183:AGT	http://amigo.geneontology.org/amigo/term/GO:2000650
virus receptor activity	molecular_function	GO:0001618	19	67	2.0	0.0439564192932	0.55204164705	hsa:3678:ITGA5|hsa:339390:CLEC4G|hsa:1604:CD55|hsa:10332:CLEC4M|hsa:30835:CD209|hsa:5818:NECTIN1|hsa:81607:NECTIN4|hsa:3356:HTR2A|hsa:3383:ICAM1|hsa:50848:F11R|hsa:3694:ITGB6|hsa:6404:SELPLG|hsa:4684:NCAM1|hsa:1948:EFNB2|hsa:1380:CR2|hsa:3695:ITGB7|hsa:558:AXL|hsa:1378:CR1|hsa:942:CD86	http://amigo.geneontology.org/amigo/term/GO:0001618
positive regulation of interleukin-2 production	biological_process	GO:0032743	11	32	2.43	0.0440501474124	0.55204164705	hsa:5142:PDE4B|hsa:3553:IL1B|hsa:25:ABL1|hsa:9308:CD83|hsa:861:RUNX1|hsa:942:CD86|hsa:84433:CARD11|hsa:5144:PDE4D|hsa:8767:RIPK2|hsa:5588:PRKCQ|hsa:54440:SASH3	http://amigo.geneontology.org/amigo/term/GO:0032743
embryonic forelimb morphogenesis	biological_process	GO:0035115	11	32	2.43	0.0440501474124	0.55204164705	hsa:7020:TFAP2A|hsa:775:CACNA1C|hsa:8854:ALDH1A2|hsa:8434:RECK|hsa:257:ALX3|hsa:3207:HOXA11|hsa:3205:AC004080.3|hsa:7476:WNT7A|hsa:7291:TWIST1|hsa:4488:MSX2|hsa:6926:TBX3	http://amigo.geneontology.org/amigo/term/GO:0035115
regulation of actin cytoskeleton reorganization	biological_process	GO:2000249	11	32	2.43	0.0440501474124	0.55204164705	hsa:9535:GMFG|hsa:3265:HRAS|hsa:3055:HCK|hsa:4916:NTRK3|hsa:1613:DAPK3|hsa:26228:STAP1|hsa:9723:SEMA3E|hsa:4908:NTF3|hsa:54828:BCAS3|hsa:25:ABL1|hsa:50848:F11R	http://amigo.geneontology.org/amigo/term/GO:2000249
proximal/distal pattern formation	biological_process	GO:0009954	11	32	2.43	0.0440501474124	0.55204164705	hsa:2736:GLI2|hsa:28514:DLL1|hsa:5087:PBX1|hsa:3207:HOXA11|hsa:3227:HOXC11|hsa:3205:AC004080.3|hsa:79191:IRX3|hsa:8854:ALDH1A2|hsa:153572:IRX2|hsa:4038:LRP4|hsa:2255:FGF10	http://amigo.geneontology.org/amigo/term/GO:0009954
[truncated: 44 more rows]
